# Supplementary material for: Identification of functional pathways and molecular signatures in neuroendocrine neoplasms by multi-omics analysis
Source: J Transl Med. 2022 Jul 6;20:306. doi: 10.1186/s12967-022-03511-7 (PMC9258165; doi:10.1186/s12967-022-03511-7)
Supplement: Supplementary file 5 — Additional file 5: Table S4. SmallRNA normalized counts. [file 12967_2022_3511_MOESM5_ESM.xlsx]

## Sheet: counts_norm_DESeq2_all

mirna	p-NET_9	p-NET_7	p-NET_6	p-NET_1	p-NET_8	p-NET_5	p-NET_4	p-NET_13	lung-NET_1	MTC_31	I-NET_8	MET_1	I-NET_6	MTC_12	MTC_32	MTC_2	MTC_33	I-NET_3	p-NET_12	I-NET_9	MTC_13	MTC_34	MTC_35	MET_3	I-NEC_10	MTC_16	p-NET_11	MTC_9	MTC_36	MTC_23	MTC_37	MTC_5	MTC_18	MTC_19	MTC_8	MTC_17	MTC_20	MTC_15	MTC_7	MTC_10	MTC_24	I-NEC_1	MTC_22	MTC_6	MTC_21	MTC_11	I-NET_4	MET_2	MTC_25
hsa-let-7a-2-3p	0	2.90291	0	0	1.81074	2.24651	3.21751	0	0	0	0	0	0	1.09686	0.765563	1.03556	0	0	0	0	0	0.66521	1.86207	0	0	0	0	2.76873	3.39344	0	0.789205	6.78606	5.53217	0	6.74301	0	0	0	0.946655	0.814544	0	0	0	3.16409	0	5.11883	0	22.4361	0
hsa-let-7a-3p	88.0095	131.598	305.822	568.909	487.09	489.74	140.141	175.593	0	344.809	59.448	18.5578	25.9603	482.839	277.899	460.824	175.744	0	64.9904	50.0971	22.068	172.955	224.846	48.3242	42.6862	411.41	32.3342	119.517	286.18	688.359	134.954	83.6948	161.124	355.965	200.364	80.8575	205.534	328.561	255.597	102.225	366.294	3.34602	556.349	221.487	202.823	465.348	31.3808	28.3404	295.472
hsa-let-7a-5p	254921	248952	453769	41153.8	215155	58807	254660	472094	289556	181475	197267	165556	128454	148388	124177	65418.3	203630	212521	243630	111732	224366	55962.8	229450	310705	128002	133395	349022	165188	179427	424819	120563	233275	309900	399553	235383	125521	876714	82268.7	104994	258702	459796	145371	362833	162372	744289	116554	312253	219668	579405
hsa-let-7b-3p	36.1065	88.0549	244.069	184.179	193.75	217.912	175.891	290.111	300.526	86.3334	225.709	129.904	105.516	185.37	80.3841	167.76	100.136	356.373	91.7511	25.9123	948.925	118.407	207.156	48.3242	33.2004	154.884	238.714	66.9109	81.4427	414.973	104.175	53.6422	156.284	277.776	254.067	1178.82	356.681	175.73	76.2057	168.611	323.69	625.706	210.605	90.055	305.575	154.03	164.511	131.074	523.155
hsa-let-7b-5p	46839.1	29633.8	188439	30258.6	105690	49427.8	49152.2	305559	193964	14782.1	44454.1	57771.6	38208.6	18364.8	11147.7	31491.3	26277.3	44527.5	75861.6	31265.8	160015	5312.7	35818.4	62471.1	28462.2	28478.6	80608.8	13512.3	28331.3	71437.9	8751.49	16274.9	27432.6	67300	36945	80372.3	178775	26899.4	16096	36021.2	41777.6	95669.4	44595.7	13579.6	187114	24038	125194	24392.8	171328
hsa-let-7c-3p	6.76996	24.1909	0	8.18574	7.24298	22.4651	8.58003	0	0	54.1768	0	0	0	41.0227	99.5232	20.7112	120.914	0	5.09728	0	0	44.9017	84.7244	0	0	32.6708	4.79025	15.228	49.2049	206.357	111.278	24.2359	2.76608	41.152	48.8868	29.7896	127.115	12.2478	19.8797	41.1345	128.791	0	17.5505	19.228	117.941	33.5051	0.950932	0	140.368
hsa-let-7c-5p	10358	15990.2	6828.06	6470.83	24285.7	11151.7	17985.9	21048.3	58028.3	28672	10969.4	9928.83	10110.3	20308.2	42777.7	22904.5	99266.1	9920.81	16508.2	7027.41	7679.67	15852.6	79031.1	11437.3	4145.31	31720.9	10061.5	24559.5	53713.1	164252	62410.7	25267.4	11314.7	88260.7	26099.1	54812.9	255620	17449.4	20664.5	62987.1	182652	11788	127027	20859.7	207457	13063.7	21802	31227.6	148212
hsa-let-7d-3p	1836.92	1337.27	3119.97	634.395	286.098	1033.4	1606.61	755.815	24780	849.877	1934.72	1921.38	2043.33	449.495	718.098	368.659	3333.65	2529.55	813.654	2275.1	77767.7	507.888	2150.23	1779.36	2921.63	435.61	2538.04	534.826	596.115	3671.5	2351.04	826.607	949.458	1689.29	623.488	121784	1729.02	493.641	225.777	2259.14	2876.98	2609.9	1100.41	430.56	7930.65	533.755	3459.49	1019.07	7422.16
hsa-let-7d-5p	22620.7	21994.4	26850.6	5026.04	13959	5429.83	23586.5	14799.5	25904	7074.8	14687.5	12813.1	10338.9	5794.73	5742.87	4574.06	19017.6	16489.3	14366.7	13842.3	15933.1	2157.61	15463.1	18223.4	14560.7	6748.93	20301.1	7323.28	9335.37	22039.5	8326.11	10180.1	13596.7	11014.3	9030.1	12686.1	28435.2	4666.42	5142.23	17978.6	16495.5	6625.12	14327.3	7929.22	49928.5	6441.35	19194.6	5675.16	39264.2
hsa-let-7e-3p	40.6198	62.8963	55.8713	81.8574	50.7009	69.6419	46.8327	19.0862	239.142	74.9738	144.995	82.8626	154.925	55.2819	66.9868	61.098	52.2326	0	28.6722	117.469	0	58.8711	40.5001	0	33.2004	82.8869	138.917	36.9164	85.4017	39.9158	82.0773	26.8211	24.8948	131.686	24.5638	55.3235	18.34	36.211	37.8662	64.349	90.5941	0	188.667	37.7257	123.302	56.3072	98.8969	298.755	75.5258
hsa-let-7e-5p	20713.8	13129.8	25127.4	3523.96	16546.6	1568.07	26175.5	4584.51	85188.2	33441.3	21552.6	17206.5	20195.5	12685.4	24099.9	3146.03	40528.4	28429.5	18089	35216.5	5958.37	10710.2	29354.2	13941.5	5995.04	12859	43695.5	13833.5	31577.7	50975.4	20060.4	23167.6	9731.77	31923.7	9269.71	42003.3	108402	5602.58	13428.3	26344	63001.1	7210.68	49307.1	11493.7	123784	6182.62	33458.5	72455.7	72283.8
hsa-let-7f-1-3p	20.3099	20.3204	11.7624	49.1144	39.8364	51.6698	26.8126	15.269	0	7.86438	18.3661	4.74733	43.5464	20.621	9.95232	22.7823	20.2004	125.779	45.8755	34.5497	0	3.32605	20.0173	24.1621	123.316	21.7805	20.7578	8.30618	9.61476	28.6189	7.10284	5.81663	15.905	0	19.7474	29.7896	3.16207	19.703	20.3531	24.0291	71.9856	364.716	6.14266	17.2808	67.9056	26.5249	50.3994	7.0851	54.526
hsa-let-7f-2-3p	0	11.6116	2.94059	20.4643	23.5397	13.4791	1.43001	0	29.4132	10.6606	0	14.6736	5.86201	8.33616	9.56954	11.3911	10.1002	0	6.3716	27.6398	0	4.98908	3.72415	22.4362	0	13.3103	8.38294	3.69164	13.5738	0	2.36761	4.2009	1.38304	0	4.09397	0	0	9.58526	2.36664	3.66545	0	93.6886	50.8963	6.57158	0	11.1684	4.75466	0	0.368419
hsa-let-7f-5p	286369	304100	212620	39095.1	158543	61123.2	241983	244739	86162.7	94483.5	202165	109672	157277	109348	75367.4	56824.2	259386	181698	251885	113579	87367.3	38951.1	220709	153157	110292	84006.2	275556	148683	111022	213558	76334.6	196027	290321	166587	223709	89871	235311	71862.3	87114	247275	149946	51659.2	205963	159143	440742	96831.1	102471	47110	323049
hsa-let-7g-3p	0	0	8.82178	8.18574	16.2967	4.49303	2.14501	0	38.365	9.26249	20.2993	29.3472	7.53687	7.2393	7.27285	1.03556	5.48298	57.6486	9.55741	1.72749	0	3.99126	6.98278	0	18.9717	1.21003	15.1691	0.461454	14.7049	0	8.28665	0.969438	8.29825	0	3.13068	0	0	1.06503	5.2066	1.22182	0	103.727	0	2.43392	0	0.930697	9.50932	0	0.368419
hsa-let-7g-5p	142772	154368	125481	81595.4	98232.9	39154.5	107966	167547	125895	66819.8	109378	144684	102239	55673.3	51041.6	107747	91620.3	86960.3	153549	83152.5	166790	19283.4	80230.3	66423.3	84058.6	46569.1	178153	83459.6	54904.8	74665.1	50235.2	91444.2	296916	68637.4	123905	55029.9	76877.4	53251.4	51257.6	101941	62271	42712	71490.9	72439.5	114638	62735.9	118278	58176.9	72745.4
hsa-let-7i-3p	40.6198	106.44	20.5842	77.7645	76.0513	76.3815	43.2577	7.6345	62.6628	94.023	52.6816	97.9677	183.397	96.9627	124.404	60.0624	138.229	169.452	48.4242	146.836	419.293	59.8689	235.552	53.5017	170.745	54.4513	52.6928	47.5298	51.4672	15.0626	237.156	88.542	164.582	0	72.4874	174.482	25.9289	84.6698	74.7857	88.378	0	97.0346	0	170.374	0	27.9209	85.5839	4.7234	15.4736
hsa-let-7i-5p	37731.3	58259.4	23436.5	21213.3	46968.9	54639.7	30206.7	24216.6	55313.4	15741.9	49026.2	65833.4	74923.2	21802.6	15072	36561.4	36803.8	36056.6	36455.8	55984.4	49189.6	6640.46	43076.3	50940.6	57673.8	23066.2	51994.2	34029	29181.4	32562.2	23954.3	47492.1	53356.4	28045.1	60187.4	53055.3	21270	48123.3	29380.4	39812.9	30608.1	37699.6	29195.2	46302.1	47319.4	34650.8	65503.1	22881.3	27529
hsa-mir-1-3p	780.802	3961.5	32.3465	552.537	3699.35	3686.53	871.231	1232.97	78.0088	1639.46	26780.1	97.5361	1401.02	3524	1111.98	3900.95	148.618	2658.82	1059.6	1278.34	154.476	1016.77	908.693	103.552	384.176	919.621	105.386	664.494	954.123	1366.17	319.628	2434.58	2072.49	1127.56	11460.7	165.971	2837.01	15588.8	4274.62	1295.53	660.603	528.671	607.246	998.637	610.256	37132.9	5024.73	324.734	1314.52
hsa-mir-100-3p	0	0.967636	0	0	0	0	1.43001	0	0	0	0	0	0	1.53561	0.382781	2.07112	0	0	0	0	0	0	0	0	0	1.81504	0	0	0.565574	0	0	1.61573	2.07456	0	6.74301	0	0	1.06503	6.62658	2.03636	0	0	0	3.40749	0	1.39605	0	0	0
hsa-mir-100-5p	2944.93	19027.6	743.97	6036.98	8282.35	22193.3	10176.6	4279.13	873.443	1740.82	10316.9	2644.7	13535.4	5144.73	2334.2	5102.2	1431.92	6294.18	5594.91	11301.2	2339.21	6587.58	8359.79	6506.5	3063.92	1619.02	2121.28	5949.53	8513.02	7318.14	6582.76	14050.7	7752.64	21265.3	28888.7	1519.27	4643.18	6599.45	7623.41	7470.18	2222.25	19393.5	8829.63	10401.6	19546.1	7331.56	7452.45	11264.1	23895.6
hsa-mir-101-3p	5835.71	9652.17	3087.62	5275.71	9801.56	10050.9	8814.2	5844.21	3249.52	26436.4	4836.56	1841.1	3490.41	9048.03	15261.9	8384.92	11545.7	3803.06	6140.95	1767.22	4038.45	9949.22	9196.79	6560	1541.45	5679.27	2501.31	10466.2	5281.9	5804.35	13770.8	14516.4	19851.5	3792.16	15441.7	3136.42	2664.36	13422	7138.25	11913.5	6305.84	1485.63	5050.14	12469.2	4356.68	8676.89	2054.96	1204.47	7445.01
hsa-mir-101-5p	6.76996	0	0	12.2786	7.24298	20.2186	3.93252	0	0	6.11674	20.2993	9.49467	12.5615	5.26494	2.67947	2.07112	3.17436	0	0	19.0023	0	2.99345	5.12071	10.3552	0	1.81504	3.59269	1.38436	2.82787	0	9.86506	0.646292	12.4474	0	5.05726	0	0	1.59754	1.41998	0.814544	14.6909	0	0	3.40749	0	4.65348	0	0	0
hsa-mir-103a-2-5p	0	5.80581	64.6931	12.2786	5.43223	8.98606	10.3675	0	0	1.39811	9.66634	8.19994	20.0983	9.87177	1.53113	35.209	2.02004	0	2.54864	0	264.816	5.65429	6.51726	0	0	3.02507	1.19756	0	4.52459	9.79066	0.789205	5.49348	4.84065	0	2.64904	0	0	12.7803	9.93987	3.25818	0	0	0	4.13766	0	13.9605	0	0	5.8947
hsa-mir-103a-3p	29011.5	24935	16749.6	6155.67	15315.3	1925.26	39335.2	11589.2	30270	29533.5	17743.5	36854	17324.8	14887.7	29734.1	4612.38	47641	18547.1	18046.3	21139.2	13064.3	45510.7	15656.3	18642.8	16951.2	14286.2	31169	21016.9	32102	21544.7	28920	23093	18857.8	9325.04	13213.9	22618.8	16962.6	9988.9	13127.3	21445.3	23367.4	13762.2	16232.4	13277.5	9781.08	6627.96	18914	23898	16965.7
hsa-mir-103b	0	3.87054	5.88119	0	0	0	1.78751	0	0	0	1.93327	0	0	0	0	0	0	0	10.1946	0	0	0	0.465519	0	0	4.2351	0	0	0	0	0	0	0	0	0	0	0	0	0	0	0	0	0	0	0	0	0	0	0
hsa-mir-105-3p	0	0	0	0	0	0	0.715003	0	0	3.14575	0	0	0	0	0	0	3.17436	0	0	0	0	3.99126	0	0	0	1.21003	0	1.84582	0	0	0	0	0	0	0	0	0	2.13006	0	0	0	0	0	0	0	0	0	0	18.7894
hsa-mir-105-5p	0	59.0258	99.9802	4.09287	1.81074	2.24651	187.331	0	0	181.055	0	0	0	2.19373	0.765563	3.10668	34.6293	1.74693	0	0	0	955.242	0	151.876	905.896	92.5671	1.19756	42.4538	14.7049	39.1626	97.4668	5.49348	0	0	3.61233	0	0	10.1178	9.46655	13.44	0	0	85.1197	7.30176	256.433	0.465348	0.950932	0	190.473
hsa-mir-106a-3p	0	0	0	0	0	6.73954	4.64752	0	0	0.174764	0	0	0	0	0	0	0	0	0	0	0	0	0	0	0	0	0	0	0	0	0	0	2.76608	0	0	0	0	0	0.473327	1.22182	0	0	0	0	0	3.72279	0	0	0
hsa-mir-106a-5p	13.5399	19.3527	5.88119	12.2786	27.1612	31.4512	17.1601	118.335	86.9607	12.583	43.0152	26.7577	11.724	20.621	8.03841	11.3911	7.7916	0	5.09728	1.72749	22.068	16.9629	9.77589	96.6483	99.6012	8.4702	29.9391	17.9967	14.7049	24.1001	5.91904	13.5721	114.101	0	36.3641	0	16.4427	119.816	87.0922	19.5491	0.979396	0	0	14.1167	0	60.0299	17.1168	153.51	5.52628
hsa-mir-106b-3p	636.376	695.73	1064.5	323.337	689.894	819.978	571.287	549.684	1419.5	822.439	726.909	1807.44	1315.6	409.349	702.404	441.148	623.039	913.643	595.108	1931.33	11541.6	1158.46	454.346	1183.94	5980.81	700.001	645.487	413.463	649.845	930.866	1053.59	549.994	811.846	915.632	353.526	13971.3	1221.19	1548.02	812.703	553.89	1949.49	5755.16	1389.12	401.11	1424.23	1094.03	1281.86	5584.24	1334.04
hsa-mir-106b-5p	354.295	487.688	446.97	585.28	1082.83	357.196	1132.56	576.404	332.497	1553.83	728.842	928.751	1251.96	1736.77	1395.62	1566.8	925.18	518.838	942.997	561.433	706.177	2904.97	660.571	1929.51	1878.19	1127.14	693.788	970.9	848.361	624.343	943.889	878.957	1416.93	479.421	911.27	268.106	343.4	2613.58	1747.52	739.606	751.686	598.938	697.631	1026.63	187.634	1429.08	422.214	3593.32	449.839
hsa-mir-107	1200.54	902.804	1440.89	4514.43	1059.29	2136.44	1534.04	545.866	916.923	814.575	1556.76	2677.06	1442.05	825.499	789.295	1320.34	1707.23	2150.47	814.291	2024.61	1257.88	1350.71	455.277	1746.57	1479.79	876.665	1534.88	792.317	1241.44	852.541	790.389	716.091	962.597	547.322	759.552	1710.77	475.575	2523.59	1356.56	752.232	703.696	846.543	798.546	585.358	596.854	1148.95	1472.04	1200.92	858.784
hsa-mir-10a-3p	40.6198	0.967636	67.6337	577.094	213.668	321.252	168.383	164.142	42.2015	891.821	297.723	12.5157	169.998	940.231	1148.34	865.727	666.038	1.74693	94.9369	20.7298	0	1413.57	713.175	60.4052	94.8583	1072.69	762.848	781.704	1197.89	976.053	1161.71	709.305	226.819	864.192	217.462	608.559	1140.87	372.76	423.155	948.129	2227.64	127.149	1237.31	655.454	759.47	704.537	67.5162	270.415	802.048
hsa-mir-10a-5p	5772.52	1064.4	1502.64	16072.7	10314	19872.7	17871.9	10199.7	1694.45	121855	43475.3	4483.21	19064.1	86093	120382	32291.8	89218.1	19218	10434.1	14671.5	4832.9	158714	94402.5	14129.6	19137.7	62433.2	104923	95278.3	112075	99472.3	99351	88609.8	34208.2	131820	36157.2	40186.2	123134	30066.3	45615	112953	205064	38482.6	112997	62728.7	129975	50470.8	26468.2	37334.9	103477
hsa-mir-10b-3p	74.4696	31.932	44.1089	180.086	48.8901	195.447	43.6152	34.3552	0	12.4082	19.816	0	52.7581	57.695	36.3642	163.618	3.75151	0	42.0526	57.007	0	19.2911	52.6036	44.8724	194.459	64.7365	53.092	12.9207	53.164	0	9.07585	16.4804	255.171	0	170.743	97.8801	32.2531	216.733	76.679	4.07272	0	321.218	0	40.8898	0	150.773	0	242.074	6.99996
hsa-mir-10b-5p	7126.51	1951.72	2708.29	4727.26	6422.71	17412.7	5658.17	7722.29	2301.9	2151.34	7200.94	397.481	12428.3	5895.2	4696.35	11966.9	914.792	7805.28	5321.56	10707	5803.89	2555.07	5747.29	4813.43	39167	8291.72	12432.3	2858.71	6115.55	3204.56	973.484	2562.87	35875.4	6685.14	30789.1	1770.35	10085.1	31967.4	8960.09	840.202	1094.48	60499.4	2301.74	5153.09	2533.95	14681.7	4298.21	56765.8	1814.46
hsa-mir-1178-5p	27.0798	0	0	20.4643	0	0	0	0	0	0	0	0	0	0	0	0	0	0	8.92025	0	0	0.997815	0	0	0	0	0	0	0	0	0	0	0	0	0	0	0	0	0	0	0	0	0	0	0	0	0	0	0
hsa-mir-1179	227.922	202.236	346.99	143.25	108.645	40.4373	215.573	41.9897	0	14.8549	156.595	64.3048	170.836	3.50996	5.74172	7.24891	4.61724	0	349.801	171.021	0	0	25.6035	0	0	160.934	118.16	68.2953	99.541	112.969	78.9205	139.922	11.0643	144.032	89.5857	0	14.5455	15.4429	15.6198	75.3453	1.46909	86.9966	66.6917	82.2665	36.6333	10.2377	65.6143	1.18085	83.6311
hsa-mir-1180-3p	2256.65	538.005	1705.54	1669.89	322.313	1929.76	1261.62	99.2484	13871.5	1652.92	966.634	4130.61	2563.37	335.201	1195.81	240.25	2175.3	1098.82	1496.69	5514.14	2317.14	453.673	641.95	1577.44	512.235	984.358	1069.03	1542.18	1582.48	2834.02	2600.03	764.886	34.576	1940.32	227.095	34819.8	1398.9	171.47	1066.88	2005	4533.13	3346.02	4010.28	512.827	4688.16	451.853	2025.49	693.159	2492.35
hsa-mir-1180-5p	22.5665	9.67636	35.2871	12.2786	0	17.9721	9.65254	3.81725	52.4322	30.5837	5.31649	3.88418	0	3.72934	9.95232	0	25.1063	20.9631	0	0	0	10.976	2.32759	50.05	9.48583	6.65515	8.38294	6.92182	14.7049	25.6063	32.3574	15.511	0.691521	104.938	2.1674	51.0679	0	2.13006	2.36664	10.5891	33.7892	73.6125	0	3.89427	33.0593	0	6.65652	0	0
hsa-mir-1181	0	5.80581	2.94059	0	0	0	0	0	0	0.87382	0	0	8.3743	1.09686	2.29669	0	0	0	0	0	88.2721	0	5.58622	0	14.2287	0.605014	0	2.76873	0	0	3.94602	0	0	94.6496	0	0	0	1.06503	0	2.44363	0	0	0	1.46035	0	0.465348	0	0	0
hsa-mir-1182	0	0.967636	0	0	0	0	0	0	0	0.349528	0.483317	0	0	0.219373	0	0	0	38.4324	0	0	0	0	0	0	0	0	0	0	0	0	0	0	0	0	0	0	0	0	0	0	0	0	0	0	0	0	0	0	0
hsa-mir-1183	2.25665	24.1909	2.94059	12.2786	0	0	0	0	0	0	0	5.17891	0	1.09686	0	0	0	0	0	0	0	0	0	0	0	0	0	0	0.565574	0	0	0	0	0	0	0	0	0	0	2.8509	0	0	0	0	0	0	0	0	0
hsa-mir-1184	0	0	0	0	0	0	0	0	0	0	0	0	0	0.658118	0	0	0	0	0	0	0	0	0	0	0	0	0	0	0	0	0	0	0	0	0	0	0	0	0	0	0	0	0	0	0	0	0	0	0
hsa-mir-1185-1-3p	24.8232	0	0	28.6501	18.1074	15.7256	3.21751	0	239.142	19.3988	3.86654	30.2103	0	5.92306	17.6079	22.7823	128.994	0	0	31.0948	0	29.9345	11.1724	0	0	3.63008	1.99594	11.9978	9.61476	0	7.89205	26.1748	4.14913	16.4608	0.722465	0	0	52.1864	35.0262	9.36726	0	36.8062	0	11.6828	9.82844	13.9605	31.3808	0	9.21047
hsa-mir-1185-2-3p	9.02661	0	0	0	3.62149	0	1.0725	0	0	3.14575	0	3.45261	0	0.438745	1.91391	5.17779	33.1864	0	0	0	0	7.64992	3.25863	0	0	1.81504	0	3.69164	6.22131	0	0.789205	5.17033	0	0	0	0	0	9.05274	5.67993	0	0	0	0	2.19053	0	0.465348	0	0	0
hsa-mir-1185-5p	4.51331	0	0	4.09287	7.24298	0	2.14501	0	44.7592	9.08773	0	3.45261	0	5.26494	6.50728	5.17779	31.1664	0	6.3716	0	0	6.3195	6.51726	0	0	7.86518	0	10.152	18.0984	0	0	9.04809	0	0	0.963287	0	8.22137	33.5484	19.8797	2.8509	0	0	0	7.05837	0	2.79209	0	0	0
hsa-mir-1193	0	0	0	16.3715	0	0	0	0	0	0	0	0	0	0	0	0	0	0	0	0	0	1.66303	0	0	0	0	0	0	0	0	0	0	0	0	0.240822	0	0	0	0	0	0	0	0	0	0	0	0	0	0
hsa-mir-1197	0	1.93527	0	0	5.43223	4.49303	0	0	21.7402	7.68962	0	10.3578	0	7.89742	6.1245	54.8846	20.7776	0	5.73444	0	0	3.65866	6.05174	0	0	19.3604	5.18944	3.69164	10.7459	0	0	17.1267	0	0	0	0	0	36.7435	17.9864	2.03636	0	0	0	9.0055	45.5682	5.58418	0	0	0
hsa-mir-1199-3p	0	0	0	0	5.43223	0	1.78751	0	0	0	0	0	0	0	1.91391	1.03556	0	0	0	0	0	0	0	0	0	0	0	0	0	0	0	0	0	0	0	0	0	0	0	0	0	0	0	0	0	0	0	0	0
hsa-mir-1200	0	2.90291	0	0	0	0	0.715003	0	0	0	0	0	0	3.07122	0.382781	0	0	0	0	0	0	0.66521	3.72415	0	0	0	0	0	0	0	0	0	0	0	0	0	0	0	1.41998	0	0	0	0	0	0	0	0	0	0
hsa-mir-1202	0	0	0	0	7.24298	0	0	0	0	0	0	0	0	0.219373	0	0	0	0	0	0	0	0	0	0	0	1.21003	0	0	0	0	0	0	0	0	0	0	0	0	2.83996	0	0	0	0	0	0	0	0	0	0
hsa-mir-1205	9.02661	0	0	0	0	0	0	0	0	0	0	0	0	0.658118	0	0	0	0	0	0	0	0	0	0	0	0	0	0	0	0	0	0	0	0	0	0	0	0	0	0	0	0	0	0	0	0	0	0	0
hsa-mir-1206	0	1.93527	0	0	0	0	0	0	0	0	0	0	0	0	0	0	0	0	0	0	0	0	0	0	0	0	0	0	0	0	0	0	0	0	0	0	0	0	0	0	0	0	0	0	0	0	0	0	0
hsa-mir-122-3p	0	0	0	0	0	0	0	0	0	0	0	600.322	0	0	0	0	0	0	0	0	0	2.32824	0	141.521	0	0	5.58863	0	0	0	0	0.646292	0	0	0	0	0	0	0	0	0	0	0	0	0	0	0	0	0
hsa-mir-122-5p	0	1.93527	0	12.2786	16.2967	193.2	12.155	19.0862	5.11533	9.78678	2.41659	206556	5.86201	5.70369	12.249	14.4978	45.5953	0	266.333	0	0	31.2649	6.05174	109238	0	19.3604	33.931	0.461454	82.5738	0	18.5463	44.9173	17.9795	30.864	10.837	4.25566	12.0159	132.596	19.4064	1.62909	1.95879	6.69204	0.877523	10.7092	0	31.1783	15.2149	62.585	29.4735
hsa-mir-1224-3p	9.02661	0	44.1089	0	0	0	15.0151	0	171.364	0	36.2488	27.1893	11.724	0.658118	1.53113	0	7.7916	1.74693	16.5662	31.0948	0	0.66521	4.65519	10.3552	33.2004	1.81504	40.7172	3.69164	1.69672	0	1.97301	1.29258	0	4.1152	0	0	0	0	2.36664	4.07272	0	90.3426	14.9179	0.243392	8.04145	0.930697	61.8106	0	24.3156
hsa-mir-1224-5p	324.958	0	796.901	1231.95	148.481	150.516	544.832	19.0862	3945.2	18.6997	822.123	891.204	1582.74	13.3817	49.3788	15.5334	85.7076	0	764.592	5747.35	0	5.65429	10.2414	1385.87	18.9717	19.9655	933.301	13.8436	5.65574	15.8157	17.7571	39.4238	2.76608	0	8.66958	719.206	39.842	8.52023	15.1465	16.6982	272.272	762.893	57.039	5.59801	159.935	25.1288	1531	0	146.999
hsa-mir-1225-3p	0	2.90291	0	0	0	0	0	0	0	0	0	0.431576	0	2.4131	1.14834	0	0	0	0	0	0	0	0	0	0	0	0	0	2.2623	0	0	0	0.691521	0	0	0	0	0	0	0	0	0	0	0	0	0	12.3621	4.7234	0
hsa-mir-1225-5p	11.2833	6.77345	5.88119	8.18574	18.1074	4.49303	0	3.81725	25.5767	3.49528	5.79981	8.19994	0	4.8262	1.14834	15.5334	3.17436	0	0	5.18246	220.68	1.66303	0	0	0	6.05014	1.59675	1.84582	0	0	13.8111	0	0	0	0.240822	323.43	0	7.4552	6.62658	0	0	0	0	0.730176	39.3137	7.44557	0	0	0
hsa-mir-1226-3p	4.51331	0	0	49.1144	3.62149	0	6.79253	0	292.853	58.5459	42.0486	38.8418	7.53687	14.4786	82.298	1.03556	58.8699	0	0.63716	25.9123	0	83.1513	23.2759	0	42.6862	5.44513	17.9635	17.0738	44.1148	39.1626	139.295	28.4368	8.29825	0	7.46548	204.272	17.7076	2.66257	3.31329	35.4327	42.114	0	0	12.6564	67.9056	4.18814	44.6938	546.733	22.4735
hsa-mir-1228-3p	2.25665	0	0	0	0	2.24651	5.00502	0	0	1.57288	15.9495	0.863152	0	1.53561	8.42119	8.28447	1.73147	0	3.82296	0	0	4.32387	23.7415	0	0	1.21003	4.79025	0	5.09017	0	3.55142	0	0	0	4.33479	42.5566	0	8.52023	1.41998	0	14.6909	0	0	0.730176	0	2.79209	7.60746	0	9.21047
hsa-mir-1228-5p	0	0.967636	0	0	0	0	0	0	0	0	0	3.02103	0	1.09686	0.765563	1.03556	0	0	8.28308	6.90994	0	0	0	0	28.4575	1.81504	0	0.461454	1.69672	0	0	0	0	0	0.240822	0	0	0	0	0	0	43.4983	0	0	0	0.465348	0	0	0
hsa-mir-1229-3p	0	0	0	16.3715	1.81074	0	26.0976	0	320.987	17.6512	31.8989	25.463	18.4235	2.63247	11.1007	0	59.7356	101.322	0	12.0924	0	59.2037	1.39656	0	0	3.02507	29.5399	2.76873	11.3115	41.422	50.1145	3.5546	3.4576	0	4.57561	357.475	30.9882	14.9104	4.73327	18.7345	70.0268	123.803	1.75505	1.70374	0	1.86139	10.4603	31.8829	92.4731
hsa-mir-1229-5p	0	0	0	0	0	0	0.715003	0	0	0	0	0	0	0	0	0	0	0	0	0	0	0.332605	0	0	0	0.605014	0	0	0	0	0	0	0	0	0	0	0	0	0	0	0	0	0	0	0	0	0	0	0
hsa-mir-1231	0	4.83818	0	0	0	0	0	0	0	1.04858	0	0	0	0.438745	0	0	0	0	0	0	0	0	0	0	0	0	0.399188	0	0	0	1.18381	0	0	0	0.481644	0	0	0	0	0	0	0	0	0	0	0	0	0	0
hsa-mir-1233-3p	2.25665	4.83818	0	4.09287	0	0	0	0	0	2.27193	0	5.17891	6.69944	0	0.382781	0	2.30862	0	0	0	0	1.66303	3.72415	10.3552	0	0	2.79431	0	2.82787	6.02502	0	0	0	0	0.240822	21.2783	0	0	2.36664	0	0	0	0	0	0	2.79209	0	2.3617	0
hsa-mir-1233-5p	0	0	0	8.18574	0	0	0	0	0	0	0	0	0.83743	0.658118	0	0	0	0	0	0	0	0	0	0	0	0	0.399188	0	0	0	2.36761	0	0.691521	0	0.240822	0	2.52965	0	0.946655	0	0	0	0	0	0.893494	0	0	0	0
hsa-mir-1234-3p	0	4.83818	5.88119	16.3715	5.43223	0	1.43001	11.4517	3.8365	0.699056	11.1163	0.431576	4.18715	1.09686	3.82781	2.07112	0.288578	6.98771	8.92025	1.72749	110.34	3.32605	0	27.6138	526.463	1.21003	1.19756	1.84582	0.565574	9.79066	3.94602	1.29258	2.07456	12.3456	1.20411	17.0226	8.85378	0.532514	0.473327	0	0.489698	3.34602	0	0.486784	0	2.32674	61.8106	2.3617	3.68419
hsa-mir-1236-5p	0	0	0	16.3715	10.8645	0	0.715003	15.269	0	0	0	0	0	0	0.765563	0	0	0	9.55741	0	0	0.66521	1.86207	0	4.74291	3.02507	0	0	0	0	0	0	0	0	0.240822	0	0	0	0	0	82.759	0	0	0	0	0	0	0	0
hsa-mir-1237-3p	0	0	0	4.09287	0	0	2.14501	0	0	0.174764	0	0	0	0	0.765563	0	1.44289	0	0	0	0	0	0	0	0	0	3.1935	0	0	0	0.789205	0	0	0	0	0	0	1.59754	0	0.814544	0	0	0	0	0	0	9.50932	0	2.21051
hsa-mir-1237-5p	0	4.83818	0	0	0	0	0	0	0	0	0	0	0	1.09686	0	0	0	0	0	0	0	0.332605	0	0	0	0	0	0	0	0	0	0.323146	0	0	0	0	0	0	0	0	0	0	0	0	0	0	0	0	0
hsa-mir-124-3p	9.02661	4.83818	3975.68	0	3.62149	15.7256	1.78751	11.4517	25.5767	16.0783	9.18303	0	0	293.521	2490.38	1098.73	430.269	929.366	0	0	22.068	19351	1977.06	157.054	4.74291	56.2663	26.7456	61.3734	64.4754	9.03753	9.47046	154.787	202.616	166.666	37.3274	319.174	884.114	3433.65	8004.44	4.47999	27.4231	23.4222	71.0793	201.042	80.4145	2035.43	19.9696	7.0851	35.7366
hsa-mir-124-5p	0	0	8.82178	0	0	0	0	0	0	0	0	0	0	1.31624	10.7179	1.03556	3.75151	0	0	0	0	26.2758	4.18967	0	0	0	0	0	0	24.8532	0	0.323146	1.38304	0	0	0	0	9.05274	21.2997	0	0	0	0	0	0	1.86139	0	0	0
hsa-mir-1243	0	0.967636	0	0	0	2.24651	0	0	0	2.4467	0	0	0	0	0	0	3.46293	0	0	0	0	0	0	1.72586	0	0	0	6.46036	0	0	7.10284	0	0.691521	0	0.963287	0	0	0	0	0	0	0	0	0	0	0.930697	0	0	6.63154
hsa-mir-1244	0	25.1585	0	0	0	0	0	0	0	0.524292	0	1.7263	0	2.63247	0	0	1.73147	0	5.09728	0	0	0	0	0	61.6579	3.63008	0	0	0.565574	0	0	1.93888	1.38304	0	0	0	0	0	0	0	0	0	0	1.21696	0	0	5.70559	18.8936	0.368419
hsa-mir-1245a	0	0.967636	0	0	0	0	0.715003	0	0	0	0	6.47364	0	2.63247	1.14834	8.28447	0	0	0	0	0	0.997815	2.32759	0	0	0.605014	0	4.15309	3.95902	0	0	0	1.38304	0	2.88986	0	0	4.26011	0.473327	0	0	0	0	0.486784	0	1.39605	0	1.18085	0
hsa-mir-1245b-3p	0	0	0	0	0	0	2.50251	0	0	0	0	0	0	0	0	0	0	0	0	0	0	0	0	0	0	0	0	0	0	0	0	0	0	0	1.44493	0	0	1.06503	0	0	0	0	0	0.486784	0	0	0	0	0
hsa-mir-1246	1220.85	4526.6	8489.49	3896.41	2650.93	2277.97	115.473	1393.3	3333.92	79.8671	737.059	1793.63	585.364	657.899	205.171	511.566	49.6354	1388.81	635.249	1079.68	6841.09	15.6324	42.8277	5087.84	494387	635.265	329.33	267.182	698.484	738.065	31.5682	39.4238	374.804	2621.38	39.4948	8434.71	176.443	1563.46	1018.13	30.5454	104.795	5875.61	1300.49	127.781	355.611	1074.95	25414.6	2262.51	164.683
hsa-mir-1247-3p	4.51331	0	0	65.4859	12.6752	0	8.22253	0	0	0	0	0	0	0	0	0	0	0	0	0	0	0	0	0	37.9433	0	0	1.38436	0	0	0	0.646292	1.38304	0	10.1145	4.25566	13.2807	0.532514	0	0	0	137.187	0	2.67731	0	0	0	0	0
hsa-mir-1247-5p	13.5399	14.5145	2.94059	208.736	83.2943	2.24651	128.343	34.3552	202.056	1.9224	3.38322	18.1262	90.4424	2.4131	9.18675	8.28447	0.865733	0	132.529	15.5474	9842.34	2.66084	52.1381	0	33.2004	1.81504	53.8904	28.1487	20.3607	0	43.8009	8.40179	101.654	6.1728	222.76	361.731	10.1186	12.2478	12.3065	0.407272	0	3021.46	11.4078	34.3183	0	15.8218	33.2826	126.351	0
hsa-mir-1248	656.686	977.312	3105.27	8676.88	416.471	195.447	53.2677	393.177	71.6147	34.9528	121.313	54.3786	98.8167	1110.9	88.4225	102.52	4.90582	148.489	98.7599	122.652	5384.6	1.99563	9.77589	75.938	2423.63	341.228	111.773	968.593	1040.09	15.0626	0	35.8692	42.1828	674.893	21.674	3591.77	41.1069	32.4834	746.437	9.77453	0	257.644	22912.1	112.447	15.1894	18.6139	176.873	531.382	16.2104
hsa-mir-1249-3p	24.8232	14.5145	52.9307	0	7.24298	8.98606	12.8701	15.269	237.863	9.08773	84.5805	63.4416	51.9207	17.9886	7.65563	18.6401	94.6535	34.9386	50.3357	133.016	551.701	7.98252	10.7069	0	113.83	23.5955	47.5034	8.30618	14.7049	22.5938	56.8227	1.29258	24.8948	69.9584	8.66958	246.828	20.8696	1.59754	1.89331	17.92	6.36607	237.568	57.039	9.49228	94.7104	1.39605	69.418	57.8616	75.8943
hsa-mir-1250-5p	29.3365	0	29.4059	65.4859	9.05372	31.4512	22.8801	7.6345	21.7402	34.9528	0	53.947	70.3441	19.9629	30.2397	30.0312	37.2265	317.941	9.55741	19.0023	0	28.2714	32.5863	0	0	20.5705	20.7578	21.2269	16.4016	30.8782	60.3742	9.69438	6.91521	67.9008	3.85315	0	1.26483	1.59754	22.7197	9.36726	5.87638	0	125.486	17.0374	15.1894	18.1486	8.55839	100.372	57.8417
hsa-mir-1251-3p	0	19.3527	0	0	0	0	0	0	0	6.99056	0	0	0	6.58118	4.97616	0	2.30862	0	0	17.2749	0	1.99563	1.86207	31.0655	0	1.21003	0	9.22909	2.2623	0	7.49744	6.13977	0	0	0.722465	0	0	2.13006	2.83996	7.73817	0	0	0	0.973568	0	0	0	0	4.78944
hsa-mir-1251-5p	2.25665	61.9287	2.94059	28.6501	21.7289	0	0	0	7.673	231.562	16.9161	0	0	109.686	199.812	40.3868	102.734	0	0	81.1918	0	124.727	56.3278	0	0	68.3666	0	45.684	48.6394	63.2627	124.3	38.4544	4.14913	2.0576	14.4493	34.0453	77.1544	43.1337	22.7197	67.1999	44.5625	0	83.3647	37.7257	24.1243	24.6635	38.9882	35.4255	37.9471
hsa-mir-1252-5p	0	2.90291	0	0	0	0	0	0	0	2.97099	0	0	0	1.53561	7.27285	2.07112	0	0	0	0	0	1.99563	4.65519	0	0	2.42006	0	2.30727	0	0	16.9679	0.646292	0	0	0.963287	0	0	0	0	2.44363	0	0	0	0	0	2.32674	0	0	0
hsa-mir-1253	9.02661	19.3527	2.94059	90.0431	21.7289	42.6838	14.6576	0	0	0.524292	0	0	0.83743	29.3959	1.14834	23.8178	0	0	0	0	0	0	0	0	0	9.68022	0	6.92182	0	0	4.34063	16.1573	0	0	9.87369	0	0	44.1987	15.1465	2.44363	56.805	0	0	6.81497	0	24.6635	0	0	0
hsa-mir-1254	40.6198	179.98	35.2871	20.4643	28.9719	6.73954	2.86001	0	29.4132	20.9717	12.5662	41.8629	36.0095	30.0541	18.7563	21.7467	39.2466	0	19.1148	48.3696	485.497	25.278	16.7587	129.44	682.979	25.4106	11.1773	15.6895	11.8771	11.2969	20.5193	7.7555	11.0643	0	5.05726	851.131	17.7076	17.0405	51.1194	8.55271	47.011	0	0	3.16409	19.6569	22.3367	92.2404	132.255	16.9473
hsa-mir-1255a	0	14.5145	8.82178	0	5.43223	0	8.58003	0	0	5.24292	0.966634	14.242	0	3.29059	13.0146	1.03556	10.3888	0	0	5.18246	0	11.3086	7.91382	0	33.2004	9.07521	1.99594	0.461454	11.3115	0	31.1736	7.43236	31.1184	39.0944	7.22465	0	34.7827	4.79263	2.83996	7.3309	58.7638	0	42.1211	2.9207	0	4.18814	0	0	0.368419
hsa-mir-1255b-2-3p	0	5.80581	0	0	0	0	0	0	0	2.09717	0	0	0	0.658118	0.765563	0	0	0	0	0	132.408	0	0	0	0	0	0	0.461454	0	0	0	0	0	0	0	0	0	0	2.83996	2.44363	0	0	0	0.730176	0	0	0	0	0
hsa-mir-1255b-5p	9.02661	0	2.94059	4.09287	3.62149	2.24651	0.715003	0	0	0.349528	0	9.92624	0	2.63247	0	0	0.288578	0	0	0	0	0	0	0	0	0	0	0	0	0	0	2.26202	2.07456	0	2.1674	0	15.8103	1.06503	2.36664	1.62909	0	0	0	0	0	7.44557	0	0	9.94731
hsa-mir-1256	0	8.70872	0	0	0	0	2.14501	0	0	3.14575	6.28312	0	0	4.60683	1.91391	5.17779	0	0	0	0	0	3.99126	1.86207	0	0	4.2351	7.58457	2.76873	0	0	3.15682	3.5546	8.29825	0	0.722465	0	0	0.532514	1.41998	0	0	0	0	2.19053	0	5.11883	0	0	2.21051
hsa-mir-1258	0	0	0	0	0	0	0.357501	7.6345	0	0	0	0	9.21173	0	0	6.21335	0	0	0	0	0	0	0	0	0	0	1.99594	0	0	0	0.789205	0.323146	1.38304	0	4.33479	0	0	0	0	0	0	0	0	1.46035	0	0	0	0	0
hsa-mir-125a-3p	99.2928	99.6665	229.366	253.758	146.67	157.256	131.203	61.076	769.858	133.694	143.545	203.272	302.312	141.276	124.021	219.538	184.113	101.322	148.458	402.504	0	120.736	138.725	151.876	99.6012	188.159	263.065	107.519	149.877	203.344	159.025	130.228	89.8977	106.995	106.202	1370.32	305.456	97.9826	158.565	166.167	149.358	56.8824	606.368	114.638	276.983	134.02	316.66	889.18	270.419
hsa-mir-125a-5p	49470.4	27945.3	57450.4	7449.02	16905.1	32093.7	75291.6	28770.6	265900	105644	96693.4	88408.7	61568.7	65319.1	78476.7	12283.8	109991	88427.8	39282.2	127979	74325.1	133085	105345	31557.4	25184.9	28401.8	160736	50207.2	128369	162739	171502	51475.9	34921.8	96223.7	93012.6	256191	197263	13278.8	26477	80106.8	194377	52980.9	85509.3	43915.7	223457	18655.8	120308	285359	242128
hsa-mir-125b-1-3p	99.2928	1451.45	105.861	151.436	277.044	157.256	94.3804	26.7207	88.2395	656.064	172.544	22.4419	153.25	357.577	646.135	374.872	367.937	92.5872	20.3891	101.922	419.293	187.257	547.45	31.0655	28.4575	481.591	26.3464	177.66	432.664	492.545	578.092	814.005	131.389	487.651	203.976	1736.31	750.674	242.827	247.55	294.865	1330.02	465.097	875.768	280.631	546.818	309.457	264.359	1022.62	397.155
hsa-mir-125b-2-3p	142.169	320.287	38.2277	351.987	407.418	280.814	215.216	232.852	897.741	723.348	139.195	151.483	360.095	707.696	1430.45	800.487	1534.37	419.263	146.547	133.016	154.476	1163.79	1363.04	20.7104	14.2287	1067.24	64.2692	1103.8	833.091	1804.49	1991.16	712.537	169.423	1820.98	705.367	2647.02	723.481	768.418	575.093	1496.72	1989.15	987.076	1929.67	638.66	963.187	599.369	101.75	725.042	1013.15
hsa-mir-125b-5p	7604.92	72455.6	5645.94	7821.47	14143.7	31143.4	14714	18341.9	20956.2	68828	37464.8	7175.38	17771.1	56584.8	71691.5	19440.5	65062.2	14300.4	7542.7	15711.5	22730.1	45932.4	71189.5	4885.92	5961.84	32211.5	6657.26	44830.3	75527.9	91996.8	81048.6	58909.5	11324.3	59176.6	57024.7	162664	71739.7	28490.6	36034.4	65108.6	95092.5	40644.1	77778.4	47099.5	49311.9	24810.1	29109.9	88256.7	69446.9
hsa-mir-126-3p	18057.7	50158.4	3852.18	2905.94	25721.6	11086.5	13030.9	20449	2125.42	4372.94	8240.07	4553.56	3856.37	26036.5	11877.7	13874.4	5248.94	9913.82	9340.77	3130.2	13814.6	7230.5	20204.9	1964.03	3837.02	35544	5597.01	15374.7	11026.4	14661.1	3698.61	15914	25015.8	10236.6	62062.9	4757.82	12446.5	42648	29745.8	11645.5	4583.57	2797.27	13396.3	18654.8	6947.81	19556.7	2304.11	3058.4	6204.54
hsa-mir-126-5p	807.882	2415.22	355.812	851.317	2200.05	2572.26	980.984	1267.33	74.1723	332.401	666.494	258.082	273.84	4002.45	986.428	2121.86	419.015	763.408	920.06	53.5521	639.973	603.346	1161.47	124.262	156.516	4234.49	238.315	2621.98	1168.48	1124.42	252.546	810.127	1937.64	913.574	3645.08	59.5792	937.869	4227.63	2143.23	1194.12	227.71	184.031	1874.39	1473.25	511.972	2036.36	174.972	171.223	490.734
hsa-mir-1260a	187.302	315.449	388.158	192.365	99.591	132.544	526.242	122.152	1548.67	389.549	232.476	300.377	193.446	92.7946	311.201	151.192	578.887	462.936	207.714	409.414	1103.4	1472.44	558.622	50.05	246.631	107.692	380.426	113.518	303.148	593.465	1492.39	94.0355	163.199	331.274	147.383	4042.87	516.049	204.485	50.1727	324.189	769.805	605.63	396.64	66.2026	662.079	57.7032	337.581	366.063	1047.41
hsa-mir-1260b	487.437	174.174	1437.95	241.479	68.8083	242.624	411.484	183.228	1613.89	556.274	392.937	533.428	281.376	167.381	414.552	196.756	457.973	2124.26	320.492	481.969	419.293	928.966	725.278	243.347	175.488	127.658	485.412	145.82	310.5	308.029	1209.06	95.9743	147.294	158.435	139.195	1302.23	623.559	135.791	70.9991	281.832	963.726	809.737	398.395	119.262	574.517	121.456	408.901	788.807	1167.52
hsa-mir-1261	0	0	0	0	0	0	2.86001	0	25.5767	3.84481	0	0	0.83743	3.94871	1.91391	0	7.7916	0	0	0	0	5.32168	18.6207	0	28.4575	0.605014	3.99188	2.30727	3.39344	21.0876	0	1.29258	2.76608	0	0.240822	0	0	5.85766	0	0	0	0	16.6729	1.46035	0.893494	0	0	0	0.736838
hsa-mir-1262	2.25665	8.70872	20.5842	8.18574	30.7827	17.9721	2.86001	76.345	20.4613	0	9.66634	0	5.02458	1.31624	3.44503	13.4623	2.88578	0	33.1323	22.4573	0	3.99126	2.79311	22.4362	0	3.02507	9.58051	0.461454	1.69672	0	6.70824	0.969438	4.84065	0	3.37151	0	0	5.32514	0	0	15.6703	50.1903	0	1.94714	0	0.465348	33.2826	17.7127	0
hsa-mir-1264	0	1.93527	0	0	0	2.24651	0	0	0	0	0	0	0	0.877491	0	0	0	0	0	0	0	0	0	0	0	1.81504	0	0	0	0	0	0	0	0	0	0	0	0	0	1.22182	0	0	0	0	0	0	0	0	0
hsa-mir-1265	0	0.967636	0	0	0	0	0	0	0	0	0	0	0	0	0	0	0	0	0	0	0	0	0	0	23.7146	0	0	0	0	0	0	0	0	0	0	0	0	0	0	0	0	0	0	0	0	0	0	0	0
hsa-mir-1266-5p	4.51331	12.5793	17.6436	12.2786	0	0	10.01	30.538	0	1.22335	0	13.3789	2.51229	0.438745	0	3.10668	1.15431	0	0	0	0	0	6.98278	31.0655	0	0	0	0	0	0	5.12983	0.646292	5.53217	0	0.963287	0	0	0.532514	0.473327	0.814544	0	0	0	2.67731	0	1.86139	1.90186	27.1595	0
hsa-mir-1267	6.76996	25.1585	0	16.3715	5.43223	0	0	0	0	15.9035	0	1.7263	9.21173	9.21365	5.35894	10.3556	9.81164	0	0.63716	8.63743	110.34	0	6.05174	0	61.6579	8.4702	13.1732	1.84582	6.22131	0	5.52443	2.58517	3.4576	0	4.57561	0	6.32413	1.06503	0.946655	2.03636	0	0	0	4.86784	0	6.04953	11.4112	0	4.78944
hsa-mir-1268a	117.346	291.258	191.139	306.965	2772.25	13.4791	79.0078	15570.6	471.889	28.8361	111.163	121.273	571.127	198.094	70.8146	165.689	88.0162	106.563	256.776	383.502	2339.21	63.5276	77.2761	245.072	4439.37	173.034	140.115	66.9109	218.312	174.726	60.3742	52.3496	53.2471	290.122	18.5433	3340.69	120.159	232.709	345.529	64.7563	173.353	538.709	180.77	84.9438	174.231	41.416	318.562	433.372	126.736
hsa-mir-1268b	67.6996	50.3171	76.4554	20.4643	16.2967	8.98606	32.8901	30.538	54.9898	14.1559	18.3661	59.989	106.354	12.0655	15.3113	14.4978	32.8979	0	43.3269	122.652	2162.67	17.6281	29.3277	65.5828	493.263	21.7805	87.023	11.5364	16.4016	27.8657	20.9139	11.6333	20.0541	47.3248	2.88986	1889.51	34.7827	63.3692	8.99322	25.2509	147.399	1395.29	0	5.84141	169.764	17.6832	98.8969	126.351	60.0523
hsa-mir-1269a	2.25665	1.93527	626.347	4.09287	3.62149	11.2326	2339.85	3.81725	12.7883	0.174764	43.9819	3814.27	77.881	1.97435	103.734	2.07112	0	515.344	4.46012	585.618	0	4799.16	0.465519	379.69	540.692	135.523	5.58863	3.23018	1.69672	0	12.2327	3.87775	130.697	0	1.92657	242.572	10.1186	3345.79	13.2532	0	13.7115	4215.99	0.877523	7.54515	0	2.32674	333.777	452.265	0.368419
hsa-mir-1269b	0	0	0	0	5.43223	80.8745	3.57501	0	38.365	0.524292	0	12.0841	26.7978	3.50996	0	0	0	0	0	82.9193	0	3101.21	0	0	6009.27	0	0	2.30727	0	0	3.15682	0	2.07456	0	0	0	19.6048	2.66257	0	0	0	0	14.9179	0	0	6.98023	0	7270.49	0
hsa-mir-127-3p	3831.8	17.4174	35.2871	663.045	2982.3	682.94	521.237	1545.99	27838.9	1134.39	519.566	11559.3	396.942	586.383	1202.32	1354.51	4392.15	538.054	1350.14	1371.62	44.1361	2107.05	2033.39	205.378	830.01	998.878	677.023	805.238	5337.32	1021.24	431.695	2391.28	71.2267	8304.47	462.378	7975.1	1168.07	10115.1	2550.29	783.999	3182.55	5872.27	4871.13	1072.87	7309.68	1157.32	708.444	1528.02	4898.13
hsa-mir-127-5p	239.205	2.90291	0	53.2073	204.614	58.4094	41.1127	221.4	375.977	303.39	4.83317	123.431	42.7089	52.8688	233.879	157.405	1041.19	0	21.0263	0	0	293.358	333.311	0	0	120.398	1.59675	79.8316	252.246	31.6314	67.8716	252.7	10.3728	18.5184	33.9559	55.3235	18.34	383.943	129.218	85.1199	175.312	107.073	118.466	155.527	88.4559	62.822	37.0864	43.6914	203.736
hsa-mir-1270	65.443	19.3527	0	4.09287	32.5934	4.49303	42.9002	0	0	0.524292	0	8.63152	222.756	2.4131	16.0768	6.21335	2.88578	122.285	47.787	19.0023	0	0.997815	6.05174	167.409	0	1.81504	53.4912	5.99891	4.52459	0	13.4165	7.7555	22.1287	30.864	14.2085	0	0	14.9104	7.09991	3.25818	0	3.34602	7.89771	10.7092	0	7.91092	0	51.9574	15.1052
hsa-mir-1271-3p	2.25665	6.77345	0	0	0	0	0.357501	0	0	0.699056	0	0	0	2.85184	0	3.10668	0	0	0	0	0	1.33042	0	0	0	1.81504	0	0	0	0	0	0	0	0	0	0	0	0	0	0	0	0	0	0	0	1.86139	0	0	0
hsa-mir-1271-5p	47.3897	32.8996	38.2277	57.3002	68.8083	11.2326	91.8779	49.6242	26.8555	22.7193	53.1649	167.02	69.5067	36.6352	22.5841	53.849	5.1944	0	46.5127	53.5521	0	7.31731	15.3621	18.9845	0	46.5861	41.1163	18.9196	29.9754	45.9408	20.1247	16.8036	62.9284	55.5552	25.7679	0	44.9013	36.211	40.7062	19.9563	67.0886	0	42.1211	15.3337	78.6275	40.4853	155.002	38.968	51.2102
hsa-mir-1272	0	0	0	0	0	0	0	0	0	0	0	0	0	0.877491	0	0	0	0	0	0	0	0	0	0	14.2287	0.605014	0	0	0	0	0	0.323146	0	0	0	0	0	0	3.78662	0	0	0	0	0	0	0	0	0	0
hsa-mir-1273a	347.525	1358.56	352.871	1064.15	478.037	80.8745	27.5276	290.111	1191.87	82.4886	224.259	509.691	414.528	413.079	341.824	227.823	58.5813	849.007	465.764	428.417	21516.3	253.445	167.121	1957.13	21011.1	450.735	189.614	159.663	101.238	126.525	69.8446	57.8431	40.1082	598.762	20.7107	7013.32	131.542	276.375	692.951	19.9563	32.3201	756.201	515.983	73.9911	75.0535	253.615	1420.69	696.701	58.947
hsa-mir-1273c	18.0532	60.9611	47.0495	4.09287	12.6752	2.24651	5.36252	3.81725	46.038	3.84481	0.483317	16.8315	43.5464	13.8205	2.67947	4.14223	1.44289	1.74693	1.91148	15.5474	794.449	2.66084	0.465519	36.2431	218.174	17.5454	9.18132	2.76873	3.39344	0	3.94602	2.58517	4.14913	0	0.240822	378.753	3.16207	15.4429	13.7265	3.66545	0	0	11.4078	1.94714	0	8.84162	68.4671	30.7021	0.368419
hsa-mir-1273d	189.559	556.391	141.149	188.272	182.885	20.2186	5.00502	19.0862	393.881	12.9325	70.5643	113.936	141.526	88.8459	26.7947	32.1023	6.63729	242.823	90.4768	62.1895	3685.36	14.6346	20.9483	516.033	3628.33	147.623	40.318	21.2269	54.2951	53.4721	14.2057	9.37123	22.8202	129.629	2.88986	608.559	8.22137	45.7962	173.238	0.814544	0	33.4602	40.3661	15.3337	0	74.9211	465.957	109.819	11.421
hsa-mir-1273e	333.985	993.762	464.614	397.008	376.635	74.135	20.7351	152.69	493.63	30.7585	176.894	402.66	249.554	238.458	62.7762	147.049	57.1384	690.037	244.032	181.386	13373.2	70.1797	27.0001	1202.93	9390.97	398.099	133.728	59.5276	105.762	115.982	46.1685	28.76	35.9591	279.834	12.2819	2600.21	94.2296	109.698	432.621	28.9163	33.7892	428.291	282.562	44.2973	81.308	214.06	980.411	510.127	70.7364
hsa-mir-1273f	415.224	1078.91	776.317	777.645	512.441	62.9024	21.0926	412.263	1006.44	31.108	252.775	459.197	458.074	191.512	161.534	157.405	15.2946	352.88	235.749	590.8	22619.7	38.9148	27.0001	1013.08	13503.1	435.61	150.494	82.6003	174.197	81.3378	31.1736	30.3757	45.6404	473.248	21.9148	3268.34	66.4034	173.6	451.081	6.10908	10.7734	190.723	203.585	53.5462	52.7162	255.476	3069.61	706.148	78.8416
hsa-mir-1273g-3p	101.549	340.608	147.03	315.151	164.778	35.9442	15.3726	125.969	497.466	47.5358	56.5481	311.166	142.363	139.521	310.053	45.5646	30.0121	719.734	204.528	88.1018	3685.36	34.9235	20.9483	567.809	4173.76	98.0123	176.042	48.4527	120.467	93.3878	35.5142	17.1267	21.4371	26.7488	12.7636	4762.08	0	64.4342	199.744	20.3636	30.851	177.339	109.69	18.2544	38.4202	37.6932	508.749	203.106	19.1578
hsa-mir-1273g-5p	18.0532	35.8025	23.5248	94.136	34.4042	0	0	0	107.422	4.71863	0	21.1472	38.5218	11.188	21.4358	16.5689	0.577156	188.668	11.4689	43.1872	750.313	2.32824	6.05174	31.0655	1830.76	24.2006	11.5764	1.38436	6.22131	36.1501	0.394602	5.17033	4.84065	0	1.44493	663.882	0	2.13006	26.9797	1.62909	0	26.7682	0	3.16409	0	16.7525	290.985	79.1169	12.1578
hsa-mir-1273h-3p	6.76996	12.5793	0	0	1.81074	0	0	0	0	2.4467	4.34985	6.90521	0	3.50996	3.06225	3.10668	0	0	0	0	1633.03	0	0	0	80.6295	2.42006	2.79431	0.922909	2.82787	0	3.55142	0	25.5863	0	2.1674	85.1131	0	1.06503	1.41998	0	0	0	0	1.46035	0	0.465348	5.70559	0	2.57893
hsa-mir-1273h-5p	56.4163	159.66	47.0495	49.1144	34.4042	17.9721	0.715003	0	43.4803	6.8158	13.0496	83.2941	20.0983	20.621	14.5457	13.4623	1.73147	155.477	39.5039	53.5521	2604.03	5.32168	4.18967	62.1311	1432.36	41.141	11.1773	6.46036	14.1394	44.4345	15.7841	1.29258	16.5965	74.0736	1.68575	89.3688	8.85378	19.1705	43.0728	2.44363	0	234.222	0	6.32819	0	29.3169	148.345	11.8085	4.78944
hsa-mir-1275	155.709	202.236	311.703	118.693	121.32	6.73954	946.306	68.7105	501.303	232.436	350.888	397.481	1509.05	68.4443	97.992	23.8178	540.795	0	128.706	3049.01	5958.37	105.436	135.931	31.0655	42.6862	85.912	232.327	253.8	113.115	876.641	234.788	155.11	239.266	207.818	44.7929	2395.93	593.204	38.341	77.1524	184.087	577.844	4222.68	937.194	51.5991	481.593	19.0793	422.214	207.829	718.048
hsa-mir-1276	20.3099	0.967636	17.6436	0	0	6.73954	1.78751	0	0	10.6606	0	5.61049	10.8866	5.48432	7.65563	5.17779	5.77156	0	0	10.3649	0	20.2889	8.84486	0	71.1437	4.2351	2.39513	6.46036	0	0	1.18381	11.3101	0.691521	0	0.722465	34.0453	0	1.06503	0	2.8509	0	0	0	3.89427	0	2.32674	0	4.7234	0
hsa-mir-1277-3p	2.25665	0	0	0	1.81074	0	0	0	0	6.64103	6.28312	3.45261	0	5.04557	3.44503	3.10668	4.90582	0	0	0	0	5.65429	3.25863	60.4052	0	2.42006	1.99594	4.61454	3.39344	0	2.36761	0.646292	0	0	4.33479	0	0	0	4.73327	5.29454	0	0	0	0.973568	0	2.79209	0.950932	7.0851	2.94735
hsa-mir-1277-5p	0	0.967636	0	0	1.81074	2.24651	0	0	0	8.7382	3.86654	2.58946	0	5.48432	11.1007	1.03556	5.77156	0	0	0	0	7.98252	0	0	0	1.21003	7.98376	3.23018	1.13115	0	10.2597	3.23146	6.22369	0	3.85315	0	0	1.06503	2.36664	1.22182	0	0	0	1.21696	0	0.930697	8.55839	59.0425	0
hsa-mir-1278	0	0	0	0	0	0	2.86001	0	0	1.22335	0	0	0	2.4131	4.59338	1.03556	6.63729	0	0	0	0	1.99563	0	0	0	4.2351	0	2.30727	0	0	0	3.87775	9.68129	0	3.37151	0	0	2.13006	3.31329	0	0	0	0	0.486784	0	4.18814	0.950932	0	0
hsa-mir-128-1-5p	9.02661	34.8349	41.1683	12.2786	3.62149	15.7256	1.43001	0	23.019	10.3111	11.5996	10.3578	0.83743	6.14244	4.97616	6.21335	2.5972	0	10.1946	25.9123	0	13.9694	4.65519	27.6138	52.172	15.7304	17.5643	5.53745	3.95902	0	18.9409	8.72494	10.3728	0	3.37151	12.767	15.1779	1.06503	0.473327	8.55271	32.3201	73.6125	61.4266	1.21696	18.7634	6.04953	6.65652	27.1595	10.3157
hsa-mir-128-2-5p	0	0	5.88119	4.09287	0	0	0	0	0	0	0	0	0	0	0	0	0	0	0	0	0	0	0	0	0	0	0	0	0	0	0	0	0	0	0.240822	0	0	0	0	0	0	0	0	0	0	0	0	0	0
hsa-mir-128-3p	3615.16	2409.41	9012.92	2648.09	2297.84	5535.41	5726.1	1297.86	6098.76	11182.8	3621.5	7717.44	5404.77	3466.97	4487.35	2406.64	8122.89	3984.74	2311.62	5087.45	1897.85	8286.52	3138.06	5496.87	3614.1	3844.26	5934.73	7107.32	4158.1	6563.51	6918.56	7264.97	3188.6	10055.5	3181.02	3821.58	5103.57	2515.6	1445.07	6799.41	7614.31	1565.94	11456.1	3144.14	12441	2829.78	3616.39	6286.84	8319.63
hsa-mir-1281	0	0	0	4.09287	0	0	0.357501	0	0	0	0	6.04206	0.83743	0.438745	0	0	0	0	4.46012	0	0	0	0	36.2431	327.261	0	1.99594	0	0	0	0	0	0	0	0	0	0	0	0	0	0	0	0	0	0.893494	0.465348	32.3317	1.18085	0
hsa-mir-1282	0	0	0	0	0	0	0	0	0	0	0	0	0	0	0	0	0.288578	0	0	0	0	0	0	0	0	0	0	0	0	0	0	0	0	0	0	0	0	0	0.946655	0	0	0	0	0.730176	0	0	7.60746	0	0
hsa-mir-1283	0	0.967636	0	0	0	0	0	0	0	0	0	0	0	0.658118	0	1.03556	0	0	0.63716	0	0	0	0	0	23.7146	0	0	0.461454	0.565574	0	0	0	0	0	0	0	0	1.59754	3.78662	0	0	0	0	0	0	0	0	0	0
hsa-mir-1284	0	5.80581	0	4.09287	0	0	2.14501	0	0	5.76721	7.24976	4.31576	0	11.188	9.95232	2.07112	2.02004	0	0	0	0	6.3195	4.65519	0	0	10.2852	4.79025	3.23018	7.91804	0	7.49744	4.2009	0	0	3.13068	0	20.2372	6.92269	3.31329	3.66545	0	0	7.89771	1.46035	0	2.79209	7.60746	0	2.94735
hsa-mir-1285-3p	40.6198	120.954	14.703	36.8358	19.9182	26.9582	9.29504	7.6345	0	18.3502	21.7493	44.4523	39.3592	23.2535	6.89007	28.9956	11.8317	206.138	32.4952	10.3649	507.565	13.9694	16.7587	100.1	678.237	27.8306	19.9594	29.5331	14.1394	52.7189	18.5463	15.8341	31.1184	135.802	10.1145	157.459	29.7234	27.6907	32.1863	10.5891	0	133.841	53.5289	6.32819	32.1658	17.2179	72.2708	41.3297	22.842
hsa-mir-1285-5p	349.781	1475.64	182.317	102.322	141.238	13.4791	19.6626	45.807	473.168	21.6707	85.0638	292.608	134.826	240.871	44.0199	51.7779	18.1804	249.811	96.8484	162.384	17168.9	60.2015	21.8794	1075.21	5938.13	229.905	81.0351	53.9902	85.4017	11.2969	34.3304	8.07865	35.9591	296.294	8.91041	2264.01	82.2137	43.6662	210.631	13.0327	55.8256	511.941	207.095	33.1013	15.1894	58.6339	772.157	407.393	46.0523
hsa-mir-1286	0	0	0	0	0	2.24651	0	0	0	2.27193	0	0	1.67486	0	0	0	1.73147	0	0	0	0	0.332605	0	0	0	0	0	0	0	0	0	0	0	0	0	0	0	0	0.946655	0	0	3.34602	0	0	0	0	1.90186	0	0
hsa-mir-1287-3p	2.25665	0	0	0	0	0	0	0	0	0.699056	0	0	0	0.219373	0	0	0	0	0	0	0	0	0	0	0	0	0	0	0	0	0.394602	0	0	0	0	0	0	0	1.89331	0	0	0	0	0	0	0	0	0	0
hsa-mir-1287-5p	133.143	29.9967	2.94059	49.1144	12.6752	13.4791	85.0853	15.269	26.8555	8.38867	22.7159	0.431576	0	20.621	17.9907	77.6669	3.17436	0	105.131	0	0	17.6281	86.5865	0	23.7146	42.351	17.1651	17.0738	11.3115	0	75.7637	32.3146	10.3728	0	6.50219	0	20.8696	11.1828	26.5063	4.88727	0	0	0	9.24889	0	41.8814	19.0186	7.0851	29.4735
hsa-mir-1288-3p	0	0	5.88119	4.09287	0	6.73954	3.57501	0	11.5095	0.349528	0	3.02103	0	0	0.765563	0	2.88578	0	0	0	0	1.66303	0.931037	0	0	1.21003	0	0.922909	1.69672	0	1.18381	0	0	0	0.481644	0	0	0	2.36664	0	0	0	0	0	0	0.930697	0	0	0
hsa-mir-1289	0	11.6116	8.82178	0	0	0	0	0	0	1.57288	0	15.1052	0.83743	1.97435	0.765563	1.03556	1.15431	0	0	0	66.2041	3.99126	0	5.17759	47.4291	1.21003	0	1.84582	3.95902	0	0	1.93888	0	0	0.481644	12.767	0	0.532514	0.946655	1.62909	0	0	0	0	0	3.25744	0	4.7234	0
hsa-mir-129-1-3p	992.928	3.87054	658.693	511.609	1741.94	680.694	144.788	45.807	433.524	16.9521	266.791	813.952	628.073	2.85184	5.74172	120.125	28.8578	279.509	475.959	1124.59	0	0	18.1552	931.966	28.4575	61.7114	31.935	31.3789	9.04918	82.0909	163.76	29.7294	0	189.299	9.39205	0	0	0	14.6731	68.0144	0.979396	60.2284	424.721	11.9262	3.57398	9.77232	394.637	0	30.2103
hsa-mir-129-2-3p	4265.08	0	3125.85	1440.69	3219.5	1664.67	1086.09	38.1725	7179.37	138.763	371.188	3145.76	682.505	73.4898	480.391	828.447	1509.26	2297.21	758.221	1863.96	0	3.32605	484.139	479.79	23.7146	914.176	19.161	697.258	337.648	12708.3	1450.16	1031.16	2.07456	13065.8	111.741	2029.95	280.791	11.7153	323.756	848.755	1373.11	143.879	49988.1	111.96	264.474	206.615	605.744	23.617	200.788
hsa-mir-129-5p	32692.1	7.74109	11556.5	6720.49	8575.69	8671.55	5082.24	324.466	283469	1058.02	1664.54	24239.5	6616.53	247.891	2904.16	1602.01	18836.6	8734.64	4358.81	10297.5	242.748	31.9301	3082.2	6128.54	431.605	1911.84	249.892	4417.96	1709.73	45069.4	9267.24	7430.74	67.0775	36392.8	320.052	33658	1376.13	72.9545	546.22	11153.6	16168.8	562.132	66406.5	503.091	4641.7	804.122	5974.71	31.8829	1642.04
hsa-mir-1290	20.3099	68.7021	5.88119	16.3715	1.81074	0	0	15.269	43.4803	0.174764	0	25.8946	5.02458	8.77491	0	1.03556	1.44289	0	8.28308	10.3649	44.1361	0	0	25.8879	820.524	2.42006	1.19756	3.69164	1.69672	0	0	0	4.84065	8.2304	0	4.25566	0	3.19509	15.1465	0	0	3.34602	0	1.46035	0	5.11883	77.0255	14.1702	0
hsa-mir-1291	54.1597	1554.02	147.03	1240.14	697.137	87.6141	12.5125	198.497	413.063	31.108	74.9142	243.409	161.624	206.43	28.7086	180.187	22.2205	162.464	202.617	279.853	1765.44	14.9672	18.1552	661.005	2452.09	1437.51	114.567	36.9164	44.6804	25.6063	19.7301	21.3276	37.3421	43.2096	10.837	834.109	0	26.6257	147.678	20.7709	16.16	1043.96	136.894	20.4449	0	12.0991	338.532	308.202	25.7893
hsa-mir-1292-5p	27.0798	34.8349	67.6337	32.7429	9.05372	20.2186	19.6626	0	184.152	17.4764	6.28312	21.1472	50.2458	8.33616	13.3974	19.6756	17.8918	55.9017	12.106	76.0094	66.2041	26.2758	17.6897	36.2431	94.8583	11.4953	20.7578	3.23018	18.0984	0	28.0168	17.4499	17.9795	24.6912	2.88986	131.925	40.4744	26.0932	5.67993	23.6218	23.0158	63.5744	35.9784	5.59801	35.7398	12.5644	37.0864	139.34	43.4734
hsa-mir-1294	4.51331	5.80581	0	0	0	6.73954	4.29002	0	0	5.94198	29.9657	19.8525	15.9112	1.97435	1.53113	4.14223	3.46293	0	0	48.3696	0	6.6521	3.72415	0	0	0.605014	4.79025	0.461454	2.82787	0	0	3.87775	20.7456	0	11.0778	242.572	0	17.0405	9.46655	4.47999	0	0	0	1.46035	0	14.4258	15.2149	1.18085	0
hsa-mir-1295a	0	0	0	0	0	2.24651	1.0725	15.269	38.365	0	0	0	7.53687	0.219373	0	0	0	0	8.92025	0	88.2721	0	1.86207	10.3552	14.2287	0	3.59269	0	0	0	0	0	10.3728	0	2.40822	0	0	2.66257	0	0	0	0	0	0	0	1.86139	0	1.18085	0
hsa-mir-1296-3p	0	1.93527	0	0	0	4.49303	0	0	0	0.524292	0	2.15788	0	0.877491	0	0	0	0	5.73444	0	66.2041	1.33042	0	50.05	0	0.605014	5.58863	0	2.82787	0	3.55142	0	0.691521	0	0	0	0	0	0	0	0	0	44.7537	0	0	0	13.313	11.8085	0
hsa-mir-1296-5p	42.8764	36.7702	205.842	102.322	132.184	67.3954	13.5851	76.345	70.3358	38.2733	45.4318	225.714	198.471	17.9886	11.4834	76.6313	8.08018	344.145	56.0701	143.381	485.497	33.2605	10.2414	0	113.83	38.1159	130.534	17.5353	31.6721	66.2752	3.15682	12.2795	5.53217	94.6496	3.85315	302.152	5.05931	19.1705	26.9797	19.1418	59.2535	153.917	230.789	6.32819	0	26.5249	76.0746	51.9574	0
hsa-mir-1297	0	5.80581	2.94059	0	0	0	2.14501	0	0	4.89339	30.9323	11.6525	5.86201	1.31624	3.06225	1.03556	3.75151	0	49.6985	0	0	1.33042	0.931037	31.0655	0	4.2351	6.38701	0.461454	3.39344	0.753128	7.10284	2.58517	10.3728	0	3.85315	0	1.89724	1.59754	0.473327	2.03636	0.979396	0	3.51009	0.973568	1.78699	1.39605	10.4603	1.18085	4.78944
hsa-mir-1299	248.232	97.7312	188.198	261.944	27.1612	74.135	17.8751	3.81725	29.4132	28.6613	155.628	721.595	309.849	42.3389	60.4795	13.4623	4.04009	216.619	215.997	20.7298	0	17.2955	24.6725	883.642	42.6862	13.9153	5.18944	10.6135	11.3115	0	7.49744	53.3191	14.5219	0	127.395	42.5566	18.9724	35.6785	44.9661	90.0071	0	234.222	177.26	25.7995	97.3909	26.5249	30.4298	1.18085	90.631
hsa-mir-1301-3p	1396.87	413.18	2308.37	1362.93	561.331	1049.12	2208.64	179.411	10958.3	2828.73	1957.92	4407.68	2770.22	997.268	2993.35	690.718	2443.97	4335.88	1249.47	6156.76	2471.62	2000.95	1852.3	188.119	1527.22	1906.4	1438.27	1438.35	1803.05	4251.41	5169.29	1831.27	659.019	3244.83	494.889	16269.4	5631.01	726.349	659.345	3053.32	5713.8	2379.02	6157.58	916.371	6814.68	896.726	3192.28	2800.97	4713.18
hsa-mir-1302	6.76996	17.4174	5.88119	32.7429	5.43223	0	0.357501	0	1.27883	2.4467	0	0.863152	0	6.80055	2.29669	2.07112	2.5972	0	5.73444	0	22.068	5.32168	0	0	0	3.63008	4.79025	1.38436	6.22131	0.753128	1.97301	1.29258	0.691521	0	0.722465	0	10.751	1.06503	1.41998	3.66545	0	0	0	2.43392	0	0.930697	0.950932	4.7234	0.736838
hsa-mir-1303	1387.84	854.422	982.158	888.152	340.42	35.9442	311.741	171.776	7758.68	226.319	1023.67	3385.71	1967.96	715.594	1908.93	154.298	119.76	5357.83	2621.91	2359.75	27408.5	131.046	149.897	2369.61	26901.8	453.155	4840.55	579.587	747.689	339.661	177.176	111.485	191.551	88.4768	60.2055	14413.9	53.7551	185.847	378.189	340.887	999.474	3449.75	189.545	114.881	226.948	106.565	5874.86	4710.41	258.998
hsa-mir-1304-3p	38.3631	72.5727	29.4059	20.4643	14.486	13.4791	8.93754	0	49.8745	25.5155	8.69971	47.4733	0	35.319	5.74172	4.14223	3.17436	0	38.8668	10.3649	1015.13	5.98689	0	63.8569	739.894	18.1504	14.77	11.0749	14.7049	12.05	5.52443	0.646292	37.3421	0	14.2085	280.873	49.3282	13.3129	32.6596	3.66545	7.83517	90.3426	28.9583	12.1696	6.25446	17.6832	92.2404	30.7021	23.2104
hsa-mir-1304-5p	6.76996	24.1909	20.5842	12.2786	21.7289	8.98606	7.15003	11.4517	0	7.34009	14.9828	5.61049	51.0832	7.01993	1.53113	22.7823	10.1002	124.032	9.55741	5.18246	66.2041	5.65429	5.12071	0	90.1153	15.1253	0	3.23018	15.8361	0	1.57841	17.4499	23.5117	0	8.91041	0	12.0159	12.7803	14.6731	0	58.2741	0	0	2.67731	0	20.4753	1.90186	22.4361	23.5788
hsa-mir-1305	0	1.93527	11.7624	0	0	0	0	0	0	0.699056	0	0	0	0.438745	2.67947	10.3556	0	0	0	0	0	2.99345	0	0	0	0.605014	0	0.461454	1.13115	0	3.15682	0.646292	0.691521	0	0.240822	0	0	2.13006	1.41998	0.814544	0	0	0.877523	0.243392	0	1.86139	16.1658	16.5319	0
hsa-mir-1306-3p	54.1597	41.6083	88.2178	0	18.1074	8.98606	19.6626	22.9035	103.585	21.496	37.6987	41.8629	92.1173	9.21365	12.249	11.3911	7.50302	0	26.7607	69.0994	0	8.64773	17.2242	67.3086	109.087	5.44513	14.77	5.99891	5.09017	5.27189	25.6492	6.46292	5.53217	144.032	3.37151	0	29.7234	8.52023	5.67993	12.6254	38.6861	63.5744	47.3862	10.2225	61.6511	8.84162	46.5957	81.4786	45.6839
hsa-mir-1306-5p	38.3631	48.3818	82.3366	8.18574	1.81074	2.24651	26.4551	0	336.333	40.021	80.714	60.8522	60.295	18.8661	14.9285	10.3556	30.5892	1.74693	0.63716	108.832	794.449	41.5756	25.138	0	56.915	17.5454	32.7334	20.7655	8.48361	59.4971	131.403	19.7119	17.9795	18.5184	11.5594	170.226	210.594	3.19509	15.6198	37.0618	253.174	36.8062	19.3055	16.794	208.184	1.86139	81.7802	135.798	212.946
hsa-mir-1307-3p	243.719	252.553	491.079	126.879	101.402	152.763	194.838	61.076	2358.17	166.375	474.134	1028.88	979.793	121.094	208.233	166.725	183.247	955.57	374.013	1964.15	7745.88	254.776	173.638	398.674	1456.07	268.021	277.436	146.743	235.844	441.333	531.135	147.678	94.0468	625.51	58.2789	3668.38	345.298	200.758	188.858	207.709	721.325	4025.26	632.694	98.3303	620.978	146.585	1062.19	1576.43	438.418
hsa-mir-1307-5p	31.5932	54.1876	94.099	40.9287	47.0794	51.6698	15.0151	49.6242	1281.39	54.8759	401.637	909.762	858.366	16.453	58.9483	31.0668	60.0242	705.759	282.262	2510.04	132.408	88.1404	26.5346	479.79	1337.5	39.9309	200.392	19.3811	114.246	43.6814	109.305	22.2971	14.5219	26.7488	4.81644	131.925	3.79448	30.8858	10.4132	11.8109	41.1346	1569.28	0	17.7676	0	8.84162	1046.98	481.787	10.3157
hsa-mir-130a-3p	112.833	328.029	32.3465	810.388	311.448	590.833	182.683	358.821	83.1242	27.2632	283.707	51.7891	167.486	141.715	53.2066	322.059	19.3347	585.221	413.517	57.007	242.748	78.4948	114.983	0	71.1437	118.583	44.3099	143.974	152.139	105.438	50.1145	230.726	199.158	72.016	379.054	29.7896	58.182	194.368	118.332	157.614	0	3.34602	0	252.397	31.2723	136.347	356.6	3229.62	70.7364
hsa-mir-130a-5p	2.25665	0.967636	0	0	5.43223	8.98606	2.14501	0	0	0	0	0	0	2.19373	0	4.14223	0	0	0	10.3649	0	0	0	0	0	2.42006	0	0	0	0	0	1.61573	2.76608	0	4.81644	0	0	0	0	2.03636	0	0	0	1.70374	0	3.25744	0	0	0
hsa-mir-130b-3p	101.549	207.074	173.495	380.637	358.527	74.135	127.27	3458.43	39.6438	55.4002	108.746	278.366	153.25	74.3673	52.4411	99.4136	34.0522	0	265.696	129.561	441.361	277.393	52.6036	270.96	588.121	111.323	52.2936	137.975	54.8607	24.1001	26.4384	70.4458	163.199	102.88	60.4463	0	44.9013	136.856	141.052	62.3126	101.367	354.678	17.5505	87.6211	2.68048	105.634	135.983	230.266	68.1575
hsa-mir-130b-5p	194.072	364.799	370.515	8.18574	103.212	35.9442	322.109	4313.49	419.457	171.968	176.411	510.986	268.815	218.276	171.103	20.7112	105.042	104.816	297.554	165.839	706.177	908.012	281.639	208.829	417.376	124.633	219.953	167.047	177.025	283.176	166.522	105.022	335.388	401.232	183.265	280.873	338.341	27.6907	83.3056	147.433	1407.88	2419.17	154.444	150.66	623.659	50.723	225.371	554.999	313.524
hsa-mir-132-3p	5106.81	572.84	2684.76	12847.5	7029.31	2626.18	1826.12	668.018	67045.4	8552.08	1250.82	1873.47	588.713	2397.09	1643.28	1840.19	5416.03	1035.93	3866.93	1046.86	706.177	1808.71	3465.79	3703.7	924.868	2936.13	6016.16	6644.48	1792.87	1921.23	1563.81	4746.69	944.618	2979.4	3881.08	4238.63	2617.56	914.86	1250.53	3199.12	3551.29	358.024	2755.42	2734.26	1686.02	1920.96	1393.12	449.904	1405.15
hsa-mir-132-5p	489.694	51.2847	211.723	278.315	396.553	204.433	165.881	95.4312	4102.5	1341.66	280.324	403.092	262.116	354.726	205.554	109.769	804.555	310.953	313.483	882.745	0	213.2	375.674	686.893	275.089	204.495	777.219	611.889	220.574	256.063	194.539	559.689	115.484	469.133	413.25	234.061	368.697	96.9176	216.784	244.771	214.488	649.128	558.982	296.938	224.267	218.714	180.677	49.5957	143.683
hsa-mir-1321	0	6.77345	0	0	0	0	0	0	0	0	0.483317	0	0	1.75498	0	0	0	0	0	0	0	0	0	0	14.2287	0	0	0	0	0	0	0	0	0	0	0	0	0	0	0	0	0	0	0	0	0	0	0	0
hsa-mir-1322	0	0.967636	0	0	0	11.2326	0.357501	3.81725	0	0.524292	0	0.431576	0	0.658118	0.765563	0	2.02004	0	0	0	0	0	0	0	0	0	0	0	0	0	1.97301	0.323146	0	0	0.240822	0	0	0	0	1.62909	0	0	0	1.21696	0	2.79209	0	0	0
hsa-mir-1323	2.25665	0.967636	5.88119	0	0	0	0.715003	0	33.2497	0	0	0	0	0.219373	0.382781	2.07112	10.966	0	0	0	0	0	0	0	0	0	1.99594	1.84582	5.09017	0	1.18381	4.84719	11.7559	0	0.240822	0	0	2.66257	8.99322	0	0	0	0	0	0	3.72279	8.55839	0	0
hsa-mir-1324	0	1.93527	5.88119	0	1.81074	0	0	0	0	0	0	0	0	1.09686	0	0	0.865733	0	0	0	0	0	0	0	0	0.605014	0	0	0	0	0	0	0	0	0	0	0	0	0.473327	0	0	0	0	0	0	0	0	0	0
hsa-mir-133a-3p	27.0798	258.359	8.82178	126.879	251.694	103.34	22.1651	53.4415	62.6628	36.0014	5623.88	173.493	358.42	224.638	27.943	252.676	4.04009	2805.57	77.7336	1955.51	132.408	23.615	22.3449	0	640.293	96.1972	39.1204	16.1509	148.18	12.05	20.1247	42.6553	28.3524	148.147	81.6386	0	173.914	703.451	346.002	32.1745	0.489698	3513.32	74.5894	38.4559	68.799	2255.54	8038.23	249.159	98.3678
hsa-mir-133a-5p	2.25665	0.967636	0	0	1.81074	2.24651	0.357501	0	0	0.87382	22.7159	0	0	4.38745	0	4.14223	0	127.526	0	0	0	0	0	0	4.74291	1.81504	0	0	0.565574	0	2.36761	0.969438	0	0	3.13068	0	0	3.7276	3.78662	0.814544	0	0	0	1.21696	0	7.91092	12.3621	0	0
hsa-mir-133b	0	8.70872	0	8.18574	1.81074	0	0	0	0	0.524292	121.796	1.7263	31.8223	3.07122	0.382781	5.17779	0.288578	10.4816	1.27432	76.0094	0	0	0	0	37.9433	0.605014	2.39513	0	1.13115	0	0	0.323146	3.4576	0	0.963287	0	0	20.2355	10.4132	0.407272	0	220.837	9.65275	0	0	45.1388	189.235	33.0638	0
hsa-mir-134-3p	9.02661	0	0	0	5.43223	2.24651	1.0725	15.269	37.0862	0.87382	0	0.431576	0	1.31624	0.765563	8.28447	1.15431	0	0	0	0	2.32824	0	0	14.2287	0	0	3.23018	0	0	1.18381	5.49348	0	49.3824	0	0	0	5.85766	2.83996	6.92363	0	0	0	2.9207	0	2.32674	0	2.3617	0
hsa-mir-134-5p	1092.22	3.87054	0	1137.82	1153.44	617.791	545.905	1084.1	1937.43	382.558	58.4814	1130.3	28.4726	118.461	194.453	466.001	1090.82	0	331.961	136.471	0	290.697	344.018	41.4207	0	238.376	80.2368	220.575	461.508	224.432	243.075	485.688	35.2676	755.139	186.396	774.53	337.076	815.812	403.275	282.24	569.029	274.374	759.935	258.726	1048.96	299.684	68.4671	83.8403	736.101
hsa-mir-1343-3p	9.02661	20.3204	55.8713	4.09287	0	4.49303	4.64752	3.81725	52.4322	11.884	0	16.3999	61.9698	3.72934	14.9285	4.14223	8.08018	20.9631	8.92025	13.8199	220.68	11.3086	13.0345	48.3242	90.1153	21.7805	29.5399	2.30727	3.95902	39.1626	30.779	9.37123	1.38304	0	0	127.67	16.4427	0	1.41998	12.6254	37.217	0	15.7954	3.65088	133.131	5.11883	29.4789	21.2553	21.3683
hsa-mir-1343-5p	0	3.87054	0	0	0	0	0	0	0	0	0	0	0	2.19373	0	0	0.288578	0	0	20.7298	22.068	0	0	0	0	0	1.19756	0.461454	0	0	0.789205	0	0	0	0	0	0	0	0	0.407272	0	0	0	1.70374	0	0	0.950932	0	0
hsa-mir-135a-3p	248.232	3129.33	211.723	12.2786	253.504	15.7256	74.0028	87.7967	556.292	1073.05	38.6654	1.29473	2.51229	220.25	484.219	51.7779	1216.93	441.973	31.2209	437.054	0	375.844	623.33	58.6793	0	347.883	0	838.924	808.205	1792.44	1011.37	1478.39	53.9386	1123.45	576.046	570.258	1333.76	145.909	110.285	1163.58	2398.54	264.336	2635.2	493.842	2823.44	83.2974	162.609	269.234	2445.56
hsa-mir-135a-5p	1665.41	17946.7	835.129	73.6716	1376.17	166.242	545.547	355.004	1342.77	20564.7	419.036	1.7263	3.34972	10985.3	10838.5	1054.2	24332.6	1594.95	133.167	1143.6	0	11166.9	11948	498.774	113.83	7107.7	0.399188	15655.8	13270.6	10117.5	11425.3	15919.1	1333.25	8921.75	9319.32	5545.12	3172.18	3368.15	4610.21	15012.9	7541.84	23.4222	11417.4	13218.1	6762.86	1661.76	523.013	1855.11	9092.58
hsa-mir-135b-3p	0	21.288	0	0	0	0	0	0	0	1.39811	0	0	0	0	4.2106	2.07112	0	0	0	0	0	77.1644	4.65519	0	90.1153	0	0	0	1.69672	0	2.36761	3.5546	0	0	0.963287	0	68.3006	0	13.7265	1.62909	0	0	0	6.32819	0	1.86139	0	18.8936	69.2627
hsa-mir-135b-5p	11.2833	5034.61	0	0	95.9695	4.49303	3.57501	263.39	1.27883	454.561	65.7311	0	32.6598	509.164	874.656	864.691	428.249	239.329	18.4777	0	0	14507.9	3504.43	27.6138	2001.51	223.855	1.19756	1068.73	584.804	280.163	946.651	1080.6	71.2267	545.264	1227.47	76.6018	447.749	13.3129	3902.58	1488.17	75.4135	100.381	209.728	3294.8	548.605	700.815	2.8528	373.148	2195.41
hsa-mir-136-3p	586.73	9.67636	0	613.93	1401.52	390.894	87.5878	549.684	35.8073	572.352	5.31649	64.7364	0	252.059	545.081	750.78	2590.27	0	86.6538	31.0948	0	1116.89	748.089	0	18.9717	427.14	2.39513	409.31	410.607	15.0626	153.895	714.476	44.9489	448.557	252.863	263.851	35.4151	2003.85	1211.24	248.029	164.539	110.419	422.966	747.7	269.835	708.26	0	0	607.154
hsa-mir-136-5p	153.452	0.967636	0	8.18574	139.427	26.9582	14.3001	34.3552	148.345	73.9252	14.9828	41.8629	0	39.7065	89.9536	128.409	282.518	0	29.9465	0	0	127.72	134.069	0	0	42.351	16.7659	54.9131	156.098	0	8.68125	131.844	19.3626	0	24.5638	0	0	330.691	225.304	61.4981	0	50.1903	23.6931	116.098	33.0593	53.9804	15.2149	28.3404	34.6314
hsa-mir-137	0	0	11.7624	0	16.2967	8.98606	5.00502	11.4517	561.408	222.824	713.376	712.1	701.766	3.94871	211.295	109.769	542.238	0	1.27432	962.21	0	0	2.32759	0	0	111.323	0	64.6036	0	253.804	88.3909	16.8036	0	0	2.88986	0	0	0.532514	3.78662	90.0071	0	0	0.877523	105.875	365.439	29.3169	670.407	50.7765	656.522
hsa-mir-138-1-3p	0	95.7959	0	0	1.81074	0	0	11.4517	0	0.524292	0	0	0	0.438745	0	0	10.1002	0	0	12.0924	0	0	12.1035	0	0	0	4.39107	7.38327	1.13115	23.347	4.73523	30.3757	6.91521	0	13.486	0	0	0	0	7.73817	0.489698	40.1523	0	13.3866	15.1894	3.72279	0	0	84.3679
hsa-mir-138-2-3p	0	0	0	0	0	0	2.86001	0	0	1.04858	0	0	0	0	0.382781	0	2.5972	0	0	0	0	0.66521	0	0	0	0	0	1.38436	0	0	16.1787	0	0	0	0	0	0	0	0	3.25818	0	0	0	0	0	0	0.950932	0	0
hsa-mir-138-5p	0	1146.65	2.94059	0	0	8.98606	0.357501	3.81725	1.27883	32.3313	56.5481	7.76837	0	4.60683	4.97616	1.03556	91.4792	0	7.64592	134.744	176.544	4.32387	94.5003	0	52.172	1.81504	15.1691	95.0596	156.098	53.4721	26.4384	299.879	42.8743	123.456	60.9279	0	0	1.59754	4.73327	121.774	0	1452.17	114.955	106.849	98.2844	1.39605	477.368	16.5319	193.788
hsa-mir-139-3p	94.7795	39.6731	943.931	24.5572	30.7827	11.2326	33.9626	22.9035	81.8453	44.0405	154.178	280.093	347.533	13.3817	8.42119	23.8178	23.6634	85.5995	17.2033	390.412	176.544	19.2911	33.9829	236.443	4.74291	27.8306	341.306	8.76763	29.4099	36.1501	28.806	25.2054	42.8743	329.216	43.8296	800.063	104.981	86.2673	41.1795	17.5127	18.1188	769.585	76.3445	18.7412	498.57	8.84162	190.186	33.0638	256.788
hsa-mir-139-5p	1936.21	657.025	17887.6	4845.96	1575.35	1397.33	1214.79	2473.58	829.963	1229.81	1492.97	3547.98	2166.43	450.153	262.205	953.749	511.071	2206.37	839.14	996.76	4303.27	421.743	700.606	2003.73	99.6012	980.728	5334.75	480.836	632.877	941.41	378.029	658.895	662.477	1444.44	2836.64	12639.3	1218.03	2025.68	1644.81	535.156	191.472	1161.07	827.504	834.348	2772.51	318.298	1807.72	732.127	2106.99
hsa-mir-140-3p	3838.57	3533.81	3449.32	9450.43	9126.15	7856.06	2971.19	7878.8	2381.19	1923.1	3579.45	4891.91	7346.77	5004.77	2883.49	19369.1	800.226	4089.56	4795.27	4859.42	11850.5	5684.22	1985.44	2505.95	13901.5	8009.17	2673.76	2497.39	3890.02	3762.63	1142.77	1713.32	8149.57	8121.35	5053.65	1110.73	3982.31	9815.84	3296.25	2070.57	2333.9	3750.89	6106.68	2403.25	1751.25	10014.8	5340.43	7355.51	2823.93
hsa-mir-140-5p	216.639	218.686	149.97	98.2288	306.016	94.3536	182.326	118.335	106.143	401.782	136.779	98.3993	414.528	1230.24	570.727	894.723	171.127	262.039	310.297	248.758	662.041	791.268	358.449	58.6793	564.407	855.49	114.966	345.629	233.582	195.06	181.912	292.124	728.172	18.5184	433.961	246.828	93.5972	492.576	439.248	284.683	177.76	70.2665	58.794	485.08	6.25446	650.092	186.383	285.766	33.8945
hsa-mir-141-3p	1629.3	2284.59	3469.9	1935.93	3208.64	1264.79	2890.04	8928.54	1676.55	5973.43	3010.58	2062.5	2098.6	4554.4	4759.89	4759.43	4610.61	5239.04	5506.98	2301.01	88.2721	6783.15	3595.2	5748.85	1574.65	1900.95	2566.38	5585.44	2858.41	1608.68	4085.32	4115.59	767.588	985.59	1598.33	1234.14	545.773	3250.47	4124.57	3631.65	1207.11	3289.14	1194.31	4921.14	973.909	2684.13	1583.3	409.755	1884.09
hsa-mir-141-5p	6.76996	20.3204	8.82178	24.5572	30.7827	11.2326	21.8076	30.538	0	16.2531	12.0829	16.8315	29.3101	16.6723	12.6318	26.9245	6.92587	0	0	0	0	20.2889	8.37934	15.5328	0	4.84011	3.99188	13.8436	13.0082	0	13.8111	10.3407	5.53217	0	6.26137	0	0	17.573	7.09991	21.5854	0	0	46.5087	10.2225	0	11.1684	0	16.5319	0
hsa-mir-142-3p	88.0095	30.9643	14.703	0	28.9719	4.49303	96.5254	0	80.5665	23.0688	194.294	112.641	129.802	221.566	244.98	56.9557	40.4009	289.99	68.8133	96.7392	1213.74	107.764	98.69	172.586	360.461	81.0719	41.9147	55.836	104.066	30.1251	32.752	29.4063	7588.06	0	599.646	0	19.6048	456.365	409.428	35.4327	0	1770.05	14.0404	243.879	45.5682	236.862	152.149	73.2127	22.1051
hsa-mir-142-5p	550.624	82.249	141.149	3077.84	753.27	1911.78	462.607	328.283	47.3168	83.3624	360.071	174.788	195.959	638.375	737.237	3252.69	101.291	588.715	247.218	162.384	29173.9	268.08	315.622	84.5673	659.265	640.71	234.722	389.006	309.935	139.329	98.256	190.656	40279.7	51.44	5836.32	114.903	324.428	6101.02	2584.84	147.84	9.30426	1365.18	149.179	883.269	42.8877	3393.32	116.014	118.085	82.1574
hsa-mir-143-3p	146637	292829	37519	200018	482616	209290	100119	115815	22965.3	215999	1.10991e+06	38681.7	293941	681435	279021	777550	83978.7	236728	92742.5	255530	48218.6	417492	283249	15798.5	82332.2	376868	59091	297809	135087	145324	50087.3	287563	236693	146476	716506	54949	130730	772823	199760	231010	61883.1	186929	89443.3	267809	47046.9	494717	578718	75011.1	90605.2
hsa-mir-143-5p	54.1597	117.084	23.5248	61.393	184.696	26.9582	33.9626	11.4517	132.999	83.712	2985.93	214.925	621.373	255.789	112.538	150.156	20.2004	2922.61	138.901	1052.04	0	199.23	60.5174	100.1	241.889	219.62	134.925	57.6818	285.615	102.425	16.9679	28.4368	26.9693	51.44	73.9323	0	22.7669	190.64	81.8856	34.6181	18.1188	1385.25	91.2624	52.5727	0	124.713	4630.09	408.574	74.0522
hsa-mir-144-3p	169.249	30.9643	55.8713	77.7645	48.8901	20.2186	129.416	91.6139	14.0672	93.324	47.8484	17.6946	0	710.987	158.854	97.3425	17.0261	45.4201	143.361	0	0	10.3108	126.156	8.62931	0	220.83	22.3545	286.563	62.2131	91.1284	15.3895	166.097	631.359	0	569.303	0	20.8696	3899.07	3451.5	79.4181	67.0886	0	118.466	373.85	0	1224.33	0	1.18085	10.3157
hsa-mir-144-5p	270.798	100.634	129.386	8.18574	63.3761	38.1907	323.181	194.68	0	138.413	47.3651	49.1996	0	819.576	153.113	44.529	27.992	45.4201	95.5741	0	0	9.97815	208.087	55.2276	18.9717	267.416	61.0757	473.452	112.549	164.935	35.5142	378.081	1172.82	10.288	1414.83	234.061	252.965	3536.96	4838.83	170.24	111.161	0	100.038	376.771	150.107	2217.39	1.90186	51.9574	63.368
hsa-mir-145-3p	931.998	2052.36	449.911	4174.73	3561.73	3983.07	945.591	988.667	126.604	2110.62	7689.09	442.797	2242.64	7767.11	3121.97	5089.77	870.062	2609.91	621.231	2143.81	816.517	2964.18	2611.09	195.022	815.781	4499.49	579.621	2368.18	2017.97	3657.19	566.649	1461.59	2923.75	3135.78	6272.93	493.656	4775.35	5088.17	1344.25	2678.22	1411.31	1475.6	2773.85	2482.11	896.175	5911.32	3398.63	625.85	2215.67
hsa-mir-145-5p	2581.61	8205.55	1617.33	16375.6	15333.4	12205.3	1750.68	3225.57	4489.98	3122.16	82165.9	6261.3	16980.6	12781.5	3503.6	18072.6	829.95	29199.9	3989.9	30120.4	3839.84	3849.9	2186.54	1282.32	10078.7	12384.6	5534.74	4064.03	5099.22	3056.19	772.237	2139.87	2904.39	2925.91	9156.29	4293.96	4477.49	13400.2	3790.88	4129.74	651.298	22719.5	3598.72	3939.79	1357.22	9095.23	112631	11124.8	2321.04
hsa-mir-1468-5p	63.1863	34.8349	182.317	53.2073	132.184	60.6559	107.608	251.938	1523.09	37.3995	1460.1	1691.35	1095.36	25.6666	127.083	12.4267	133.323	40.1793	81.5565	4104.51	22.068	4.32387	33.0518	324.462	0	30.2507	3570.34	43.8382	62.2131	51.2127	498.383	14.2184	32.5015	20.576	43.1071	259.595	56.9172	15.9754	9.46655	42.7636	144.951	0	25.4482	65.7158	41.1007	17.6832	1813.43	36.6063	62.2628
hsa-mir-146a-3p	0	11.6116	0	0	0	0	0.715003	0	0	1.04858	0	0	0	1.97435	0.382781	17.6045	2.30862	0	0	0	0	0.332605	0	0	80.6295	0	0	1.84582	0	0	4.73523	0	11.7559	0	0	0	0	7.4552	0	0	0	46.8443	0	0.243392	0	5.11883	2.8528	0	0
hsa-mir-146a-5p	1958.78	4822.7	579.297	4199.28	2390.18	3194.54	1405.34	3584.4	555.014	1222.82	2715.76	1918.35	3059.13	1565.88	2125.2	11865.4	1197.31	2798.58	2556.92	4660.76	38464.6	686.83	893.33	818.059	44863.2	5488.69	2151.62	1236.7	2700.05	2544.82	1057.14	2908.31	36846.3	1637.85	6244.03	2417.21	1333.13	7801.87	2526.15	941.613	2175.73	34433.9	1696.25	2701.89	583.452	5802.89	1143.97	1304.84	587.996
hsa-mir-146b-3p	151.196	40.6407	91.1584	8.18574	72.4298	53.9163	21.4501	76.345	111.258	18.1755	116.479	189.462	72.8564	34.8803	53.5894	80.7736	23.6634	0	44.6012	260.85	5914.23	61.8646	50.276	79.3897	369.947	19.3604	40.7172	18.9196	26.0164	26.3595	23.2815	25.5285	269.693	20.576	103.794	702.183	134.072	48.9913	61.5326	48.8727	0	287.758	136.894	50.1387	15.1894	53.0497	251.046	793.531	37.9471
hsa-mir-146b-5p	7530.45	2646.48	3958.04	2779.06	8164.65	2628.42	4794.45	6374.8	1209.78	1472.74	4127.05	3158.27	3081.74	3259.44	3944.95	10713.9	2580.75	3109.53	3669.41	4814.5	25245.8	5856.18	4050.48	1413.48	9713.49	2111.5	1840.66	2782.57	2801.85	3527.65	2015.63	3985.68	44575.4	1886.82	24068.7	2012.93	4603.97	5054.09	6798.4	3532.27	3014.58	11530.4	5016.8	8001.27	3041.45	6122.12	1869.53	12486.3	4664.55
hsa-mir-1471	2.25665	0	0	4.09287	0	0	0	0	0	0	0	0	0	0	0	0	0	0	0	0	0	0	0	0	0	0	0	0	2.2623	0	0	0	0	0	0	0	0	0	0	0	0	0	0	0	0	0	0	0	0
hsa-mir-147a	9.02661	0	0	0	0	0	0	0	0	0	0	0	0	0	0.765563	0	0	0	5.09728	0	0	0	0	72.4862	0	0	1.19756	0	0	0	0	0	0	0	0	89.3688	0	0	0	0	0	0	0	0	0	0	0	0	0
hsa-mir-147b	15.7966	0.967636	8.82178	65.4859	14.486	6.73954	34.6776	3.81725	0	1.9224	23.1992	1.7263	21.7732	1.97435	0.765563	9.32003	0	0	28.0351	44.9146	0	0.332605	0	191.571	0	0.605014	18.3626	1.38436	1.13115	0	3.15682	0	13.1389	0	2.1674	0	0	0.532514	0	0	0	76.9585	0	0.243392	0	1.86139	0.950932	0	0
hsa-mir-148a-3p	30801.1	68318	15696.9	15221.4	98254.6	17976.6	3518.53	341491	2024.39	40328.5	3056.01	3368.45	2103.62	3142.51	6792.46	27354.3	47580.1	7137.95	34402.2	1286.98	8297.58	4054.46	20708.6	12362.4	17226.3	4912.71	14268.6	30302.8	9878.88	28738.6	2555.44	19247.2	10684	17104.8	19383.5	7302.71	900.556	8148.53	4205.99	12302.9	1586.62	7327.79	31023.9	14191	20962.3	7087.72	1130.66	6127.43	18292.7
hsa-mir-148a-5p	189.559	314.482	149.97	98.2288	677.219	103.34	10.3675	3122.51	0	138.763	14.0162	21.1472	17.586	17.7692	21.8185	143.943	178.918	87.3464	91.7511	17.2749	0	8.64773	91.7072	63.8569	436.348	29.0407	76.2449	62.7578	65.041	71.5471	17.3625	84.3411	76.0673	12.3456	71.5241	0	35.4151	33.5484	15.1465	51.7236	0	685.934	29.8358	48.6784	157.255	36.7625	0	74.3935	62.2628
hsa-mir-148b-3p	7726.78	6753.13	7792.57	12086.2	4191.87	7979.62	5930.23	6348.08	10587.5	8234.18	3693.51	5860.37	4105.08	7553.66	6604.13	8920.3	5565.51	4681.77	4738.56	2858.99	2890.91	5242.19	5279.91	4057.5	3111.35	5238.82	6220.54	6444.67	3011.12	19051.1	8256.27	5675.09	2730.82	16611	3899.63	3659.86	11913.4	5238.34	5555.44	6199.5	21764.6	1174.45	12968	6438.45	13814.3	10100.9	4135.6	13728.6	8179.63
hsa-mir-148b-5p	51.903	81.2814	23.5248	61.393	81.4835	40.4373	39.3252	11.4517	0	117.441	41.082	40.5681	11.724	76.3417	88.8053	132.551	88.5934	0	81.5565	76.0094	0	64.1928	52.1381	0	218.174	67.7616	60.6766	108.903	40.7213	2.25938	68.6608	104.053	42.1828	14.4032	41.6622	0	3.79448	43.1337	79.0457	52.1308	0	0	0	92.9757	75.947	52.119	74.1727	85.0212	13.9999
hsa-mir-149-3p	0	0	2.94059	8.18574	0	0	1.43001	0	0	4.19434	0	0	22.6106	2.19373	0	1.03556	0	0	7.64592	5.18246	0	0.66521	5.12071	0	33.2004	1.81504	2.79431	1.38436	0	0	0	1.29258	2.07456	0	0.240822	0	0	1.06503	0	1.62909	0.489698	63.5744	0	0.243392	33.9528	3.72279	16.1658	8.26595	0
hsa-mir-149-5p	67.6996	37.7378	288.178	765.366	219.1	83.121	619.192	76.345	297.968	1600.14	84.0972	1580.43	103.841	66.0312	66.604	154.298	113.411	452.454	119.149	454.329	0	1503.04	53.5347	1.72586	71.1437	69.5766	617.943	198.425	114.246	73.0534	139.689	51.3802	24.8948	216.048	39.7356	638.349	144.823	50.0563	66.7392	69.6435	311.938	9148.02	577.41	32.1277	51.8227	53.5151	133.13	10248.6	82.8942
hsa-mir-150-3p	2.25665	5.80581	0	16.3715	0	15.7256	2.50251	0	12.7883	0	19.3327	14.242	2.51229	3.50996	4.2106	8.28447	0.577156	0	7.64592	0	4744.63	0.997815	5.12071	0	0	3.63008	13.5724	2.76873	0	0	0.394602	4.2009	668.701	0	19.0249	72.3462	0	21.8331	0	1.22182	0	404.869	0	6.57158	0	7.91092	49.4485	40.1489	1.84209
hsa-mir-150-5p	491.951	318.352	214.663	364.265	706.19	336.977	824.041	874.15	744.281	69.9056	1482.82	1239.49	1256.15	591.648	618.958	1571.98	180.65	1598.44	290.545	1033.04	266317	190.25	556.76	338.269	1844.99	1220.31	3431.82	361.78	1228.99	261.335	154.29	171.914	131346	279.834	9593.14	442.588	817.71	1974.56	538.173	359.621	89.6147	12919	372.947	926.106	124.196	975.37	1613.73	1835.04	143.683
hsa-mir-151a-3p	6521.73	8034.28	4346.2	3225.18	7590.64	5852.17	11688.9	8283.43	4142.14	6769.13	5298.12	6862.49	11321.2	5099.76	4743.43	3091.14	4833.39	5207.59	10894.8	10688	1191.67	8268.56	4064.44	6837.87	8271.64	5498.97	5948.3	5750.65	4559.09	3776.18	8427.13	3953.69	5166.35	6098.73	7226.82	3047.05	3518.11	5449.22	4463.95	4005.11	7600.6	13598.2	5335.34	6323.81	4296.81	5104.87	4255.42	3645.28	5049.18
hsa-mir-151a-5p	13715.9	18023.2	11300.7	3237.46	5870.43	7631.41	28316.3	11661.7	11372.7	13246.2	12517.9	15258.4	9493.11	11951.9	10278.1	3964.12	9317.6	11512.3	19087.4	13166.9	6752.82	11734.6	10362.4	12983.7	7806.83	8580.31	14004.3	8354.17	10140.7	10331.4	14193.1	10606	7488.48	9014.34	12310.3	8962.41	12483.2	6269.29	9220.89	11100.2	12281.1	8428.63	6954.37	11440.9	10493.2	5327.31	13005.9	11655	13109.4
hsa-mir-151b	927.485	1458.23	1026.27	1641.24	814.835	959.262	1711	1003.94	796.713	960.678	913.953	1138.07	1164.87	796.762	648.815	851.229	653.629	569.499	1661.71	841.286	2074.39	776.633	646.14	1463.53	877.439	752.032	1017.13	690.336	840.443	790.031	967.17	761.332	789.717	722.218	842.635	634.093	815.181	830.19	1003.45	564.072	679.211	1194.53	577.41	947.038	686.203	826.924	1241.92	728.584	858.047
hsa-mir-152-3p	2730.55	7793.34	1720.25	2185.59	2716.12	3398.98	1525.1	5683.88	342.727	213.212	1342.66	312.461	952.995	1360.55	411.49	3316.89	230.862	805.334	989.51	397.322	154.476	805.902	1086.99	353.802	355.718	1026.1	256.678	1805.21	1174.7	1546.17	486.15	1488.73	902.435	1909.45	3837.01	131.925	1224.35	2497.49	3624.27	926.544	902.513	337.948	1991.1	2084.41	951.571	1877.68	637.125	878.552	1355.78
hsa-mir-152-5p	0	2.90291	0	4.09287	0	0	0	0	0	0	0	0	0	2.85184	0	3.10668	0	0	0	0	0	1.66303	1.39656	0	0	0	0	0	1.69672	0	1.97301	0	0	0	2.88986	0	0	1.06503	7.57324	0	0	0	0	1.70374	0	0.465348	0	0	0
hsa-mir-153-3p	379.118	0	164.673	94.136	275.233	327.991	484.057	26.7207	164.969	451.59	692.594	872.215	327.435	310.193	579.531	151.192	301.852	436.732	725.088	509.608	0	1133.19	185.276	419.385	90.1153	306.137	160.474	430.076	177.59	42.9283	591.904	261.748	62.2369	137.859	76.3405	0	57.5496	315.248	179.864	292.421	39.6655	3.34602	198.32	309.838	0	112.149	433.625	0	43.105
hsa-mir-153-5p	65.443	2.90291	138.208	28.6501	41.6471	13.4791	196.268	0	52.4322	33.9042	140.162	445.386	330.785	39.7065	33.302	23.8178	34.9179	0	165.662	342.042	0	45.5669	16.7587	34.5173	47.4291	61.7114	49.4993	80.2931	46.9426	35.397	41.4332	31.6683	5.53217	113.168	11.3186	0	0	10.6503	25.0864	45.2072	41.1346	0	65.8142	13.1432	26.8048	10.2377	48.4975	0	11.7894
hsa-mir-1537-5p	0	3.87054	0	0	0	0	0	0	0	0	0	0	0	0.219373	0.382781	0	0	0	0	0	0	0	0	0	0	0	0	0	0	0	0	0	0	0	0.481644	0	0	0	0	0	0	0	0	0	0	0	0	0	0
hsa-mir-1538	9.02661	0.967636	0	0	0	0	0	0	0	1.22335	0	1.29473	0	1.09686	1.53113	2.07112	0	0	0	19.0023	0	1.99563	2.32759	25.8879	118.573	0	0	0.922909	0	0	4.34063	0.969438	3.4576	0	0.963287	0	0	0	2.36664	0	0.489698	311.18	0	0	0	1.39605	0	0	0
hsa-mir-154-3p	42.8764	0.967636	0	45.0216	76.0513	47.1768	46.4752	72.5277	29.4132	43.5162	0	4.74733	0	24.3504	30.6225	24.8534	327.536	0	13.3804	0	0	32.2627	33.9829	0	0	15.1253	8.38294	37.8393	33.9344	0	12.6273	113.424	0.691521	30.864	32.9926	102.136	0	135.791	33.1329	29.3236	24.9746	0	7.89771	33.5881	41.1007	18.1486	0	4.7234	29.1051
hsa-mir-154-5p	67.6996	0	0	49.1144	121.32	26.9582	13.2276	49.6242	42.2015	6.46627	4.83317	55.6733	0	11.4074	10.3351	66.2757	17.8918	0	34.4067	0	0	4.65647	12.1035	24.1621	9.48583	32.0657	0	9.69054	55.9918	0	1.57841	5.81663	0	98.7648	2.64904	12.767	16.4427	73.487	49.226	2.8509	0	0	46.5087	18.2544	0	31.6437	9.50932	0	36.4735
hsa-mir-155-5p	762.749	583.484	544.01	1010.94	1227.68	611.052	510.512	412.263	555.014	102.761	920.719	584.354	1296.34	907.764	1141.07	2448.06	320.898	2742.68	684.31	1148.78	26658.2	509.218	758.33	82.8414	4676.51	2234.32	683.809	452.687	902.091	1486.67	660.17	338.011	38975.5	1415.63	4292.65	383.009	2009.81	1321.17	958.015	624.755	592.045	2546.32	759.935	1060.22	980.163	2118.73	1084.06	1766.55	521.313
hsa-mir-15a-5p	681.509	849.584	517.545	728.531	818.457	1165.94	715.003	477.156	636.859	1155.19	712.41	483.797	747.825	1763.54	2051.33	1830.87	1768.4	719.734	685.585	352.407	573.769	725.412	1073.49	674.812	213.431	1759.99	519.743	1825.98	893.607	405.936	1311.66	827.254	2050.36	146.09	917.531	200.016	387.669	2615.18	2381.31	1254.81	198.328	331.256	313.276	1491.26	256.433	1575.2	393.686	279.861	207.788
hsa-mir-15b-3p	36.1065	19.3527	85.2772	85.9502	36.2149	47.1768	42.5427	137.421	0	55.4002	54.6148	88.0415	10.8866	83.3616	60.4795	69.3824	68.6815	41.9263	22.3006	6.90994	0	66.521	32.1208	0	118.573	87.122	27.1448	21.6884	87.664	60.2502	42.6171	31.6683	111.335	0	55.389	0	122.688	301.403	221.517	32.989	27.4231	107.073	83.3647	49.4086	44.6747	286.655	0	190.117	122.315
hsa-mir-15b-5p	2996.84	3965.37	4490.29	3335.69	3186.91	3675.3	3016.6	2946.92	4254.68	3284.34	2022.68	6397.25	1203.39	3954.85	2667.22	2964.8	4642.35	2845.75	2194.38	744.547	7172.11	3333.7	2103.21	2649.2	1944.59	5018.59	2903.69	3883.6	2029.28	2323.4	2939.79	2356.38	7616.41	2353.89	4584.77	4379.07	3009.65	10891	11502.3	3028.07	1901.01	374.754	3353.01	3415.03	1929.05	7658.7	2027.39	10569.8	1957.04
hsa-mir-16-1-3p	0	0	0	0	0	0	0.715003	0	0	0.87382	0	0	5.86201	3.94871	1.14834	0	1.73147	0	0	0	0	0	0	15.5328	0	5.44513	5.58863	0	2.2623	0	0	0	0	0	0	0	0	0	0	0	21.057	0	0	0.243392	0	0.465348	0	0	0
hsa-mir-16-2-3p	200.842	114.181	482.257	568.909	260.747	682.94	458.317	358.821	52.4322	337.819	129.529	305.124	168.323	541.851	310.819	456.681	517.42	52.4078	125.521	95.0117	286.884	288.369	285.363	18.9845	355.718	397.494	174.445	277.334	421.353	250.792	235.972	225.879	1058.03	325.101	759.793	119.158	380.08	2581.63	1434.66	266.356	458.357	200.761	544.064	328.336	320.764	1800.43	23.7733	702.605	302.84
hsa-mir-16-5p	17288.2	21660.5	19631.4	15700.2	19152.2	29242.9	16333.2	24224.3	4799.46	17912.1	12286.9	11669.4	9646.36	28074.7	27355.5	36817.2	32923	7092.53	16076.2	5728.34	29681.5	16508.9	24609.2	6371.88	12018.5	28107.7	15475.3	31054	19742.5	8816.87	25108.2	20271.3	67473.8	10707.7	30255.4	11792.4	15131.8	68927.6	61160.5	19670.4	8334.17	3824.5	8201.33	23435.7	9144.91	38418.7	4964.82	6828.85	10810.1
hsa-mir-17-3p	4.51331	40.6407	8.82178	0	16.2967	29.2047	12.8701	19.0862	15.346	20.6222	0.483317	43.5892	34.3346	14.9173	19.1391	9.32003	31.455	61.1425	11.4689	34.5497	0	38.2496	12.1035	120.81	279.832	21.1755	27.544	14.7665	24.3197	17.3219	8.68125	12.2795	42.8743	0	19.5066	0	7.58896	28.7558	12.7798	21.5854	0	294.45	0	21.4185	0	13.4951	66.5652	213.734	0
hsa-mir-17-5p	230.179	497.365	144.089	356.08	275.233	166.242	656.373	400.811	323.545	305.138	149.828	118.683	96.3045	377.102	339.527	331.379	211.816	103.069	224.28	115.742	463.429	408.439	162.932	614.407	1569.9	292.222	418.748	401.927	199.082	268.113	181.912	270.796	919.031	94.6496	512.228	21.2783	136.601	774.276	678.278	299.345	221.344	217.491	148.301	318.843	25.9113	422.536	193.039	1352.07	150.315
hsa-mir-181a-2-3p	115.089	561.229	41.1683	49.1144	222.722	215.665	124.768	427.532	26.8555	162.006	160.945	118.683	174.185	261.712	188.711	124.267	68.1044	48.914	105.769	72.5544	308.952	642.926	275.122	0	360.461	199.655	253.085	335.477	214.353	421.751	447.874	547.409	483.373	125.514	441.667	174.482	232.728	89.4624	102.712	438.632	262.478	1887.16	300.113	329.309	755.003	261.991	186.383	1600.05	1731.2
hsa-mir-181a-3p	29.3365	443.177	0	4.09287	38.0256	47.1768	10.3675	57.2587	0	10.4858	43.4985	17.263	74.5313	61.4244	103.351	33.1379	55.9841	115.297	77.7336	27.6398	198.612	7.31731	17.2242	31.0655	90.1153	85.307	10.3789	28.6102	80.8771	0	9.47046	58.4894	121.016	152.262	34.6783	0	48.0634	53.7839	51.5927	68.829	0	1893.85	0	61.5782	19.6569	69.3369	16.1658	61.4042	52.6839
hsa-mir-181a-5p	5573.93	102729	5210.73	4989.21	11041.9	26991.9	3437.38	16960	7032.3	2450.02	5063.71	4186.29	2741.75	16991.7	22239.6	10509.9	16503.5	7517.03	17235.8	4230.61	308114	10086.9	9061.32	1706.88	7185.51	21035.7	6011.77	11839.5	9584.78	9048.83	5586.78	26934.5	24446.6	12709.8	11294.1	209510	7609.83	26420.7	11108.5	27857	15301.6	65836.3	3313.53	20720	7006.78	18347.3	7045.46	30341.9	11358
hsa-mir-181b-2-3p	0	6.77345	0	0	0	0	0	0	0	0.699056	0	0	0	2.63247	3.44503	2.07112	0	0	0	0	0	7.98252	0.465519	0	0	6.65515	0.399188	7.84473	0	0	4.34063	5.81663	2.76608	0	4.09397	0	0	1.06503	6.15326	4.47999	24.4849	0	0	8.03193	0	5.11883	0	15.351	19.5262
hsa-mir-181b-3p	2.25665	61.9287	0	4.09287	1.81074	20.2186	1.78751	0	0	0.87382	0	0	0	12.5042	26.4119	9.32003	7.21444	0	0	0	0	2.66084	3.72415	0	0	7.86518	0	4.15309	0	27.8657	1.97301	13.5721	26.2778	0	6.50219	123.414	0	2.13006	8.51989	13.8473	51.908	0	0	11.9262	0	20.4753	0	0	6.26312
hsa-mir-181b-5p	1008.72	31092.1	1014.5	1219.67	2612.9	3288.9	736.095	3088.15	649.647	473.086	849.188	933.499	901.912	3014.4	3525.42	2580.61	2844.22	1542.54	3074.94	976.03	12137.4	1953.06	1523.18	265.783	2703.46	6012.63	1223.91	2107	2197.26	2846.07	1015.31	4535.35	2862.9	6693.37	1680.7	17026.9	1811.23	6203.26	1757.46	4668.97	4141.87	22445.1	2618.53	3360.76	3463.18	3140.17	1941.8	8936.67	3959.03
hsa-mir-181c-3p	56.4163	21.288	0	32.7429	52.5116	76.3815	18.2326	3.81725	53.711	52.9535	23.6825	260.672	169.998	67.5668	101.054	33.1379	69.5472	213.125	4.46012	207.298	0	166.968	55.3967	0	61.6579	50.2162	9.58051	31.8404	59.9508	24.1001	130.219	47.1793	17.9795	37.0368	24.0822	0	91.0675	8.52023	45.4394	24.8436	25.954	90.3426	0	71.3138	0	40.02	75.1236	17.7127	36.4735
hsa-mir-181c-5p	765.006	312.546	73.5148	515.701	829.321	1130	203.061	690.922	621.513	1128.45	1326.71	4284.25	1338.21	1000.34	1496.29	588.197	1554.57	400.047	227.466	1791.4	573.769	2014.59	822.572	29.3397	313.032	948.057	248.694	1010.12	718.279	203.344	2099.68	1025.34	313.259	67.9008	421.197	966.034	147.985	125.673	1262.36	439.854	224.771	726.087	606.368	1320.4	39.3137	592.854	857.741	504.223	257.893
hsa-mir-181d-3p	4.51331	1.93527	5.88119	0	0	0	0	0	0	1.57288	0	18.5578	0	1.09686	1.53113	0	1.73147	0	0	3.45497	0	2.66084	0	0	0	4.84011	2.79431	0.922909	0	0	3.15682	4.84719	1.38304	0	0	0	1.89724	0	0	0	0	0	0	0.973568	0	1.86139	6.65652	0	1.10526
hsa-mir-181d-5p	476.154	378.346	35.2871	282.408	641.004	689.68	136.566	263.39	516.649	383.432	963.734	4134.93	1313.93	372.934	508.334	318.952	540.218	684.796	146.547	1381.99	573.769	756.011	292.346	25.8879	369.947	519.102	221.15	394.082	454.722	349.451	612.423	322.5	138.304	703.699	293.08	110.647	509.093	81.4747	507.407	231.738	509.776	1197.88	1303.12	471.207	358.291	237.793	954.736	612.861	282.946
hsa-mir-182-3p	0	7.74109	2.94059	20.4643	3.62149	13.4791	41.8277	3.81725	19.1825	43.3415	2.41659	12.9473	0	12.943	6.50728	24.8534	6.34871	0	0	10.3649	0	133.375	15.3621	0	75.8866	8.4702	0.798376	2.76873	10.1803	0	3.94602	7.43236	3.4576	0	0	0	0	19.1705	18.4598	1.62909	0	0	0	4.38105	0	16.7525	0	22.4361	8.10521
hsa-mir-182-5p	27908	16934.6	48416.9	18835.4	10172.8	7166.38	54982.3	19746.6	51826	41106.4	12999.8	5777.94	1586.93	14690.3	7605.87	71776.6	14899.8	24352.2	4196.98	3337.5	441.361	147802	27256.1	20831.2	24573	6402.26	3462.16	35709.7	8912.32	5263.61	10289.7	29047.3	10063	94509.7	3416.78	8868.79	20607.2	13657.4	41057.4	5423.24	25446.2	21665.5	13273.4	5507.47	23597.2	15683.2	255.801	4621.84	20342.6
hsa-mir-1825	0	1.93527	0	0	0	0	0	0	0	0	0	0	0	0.658118	0	0	0	0	0	0	0	0	0	0	0	0	0	0	0	0	0	0	0	0	0	4.25566	0	0	0	0	0	0	0	0	0	0	0	0	0
hsa-mir-1827	6.76996	6.77345	5.88119	8.18574	0	8.98606	0.715003	0	29.4132	0.349528	0.966634	1.29473	5.02458	1.75498	0.765563	0	0.288578	1.74693	1.91148	0	44.1361	0	0.465519	0	0	0	1.19756	0	0	3.76564	0	0.969438	0.691521	0	0.963287	251.084	1.26483	1.06503	1.41998	0.407272	0	0	0.877523	1.21696	1.78699	1.86139	2.8528	0	0.736838
hsa-mir-183-3p	76.7262	35.8025	161.733	98.2288	1.81074	24.7117	224.511	3.81725	897.741	150.122	40.5986	24.1682	7.53687	31.5897	25.2636	36.2445	73.8759	218.366	6.3716	46.6421	0	585.385	79.6037	153.602	161.259	9.68022	23.9513	75.2171	22.0574	0	55.6389	76.5856	24.2032	76.1312	4.57561	68.0905	20.2372	59.1091	72.8924	13.44	0	107.073	83.3647	8.03193	54.5031	36.2972	0	135.798	12.5262
hsa-mir-183-5p	27835.8	10787.2	34058	26394.9	6404.6	13591.4	40212.8	8195.63	229718	47868.7	18261.2	11206.3	1819.74	10595.9	9407.24	49076.2	14452.3	45994.9	2737.88	5833.72	375.156	189622	29251.3	43308.8	28391.1	5388.86	4645.35	20487.2	9304.82	5448.13	12615.8	20219.2	10191.6	76211.4	1834.1	12907.4	28827.3	13840.6	29249.3	4154.18	32675.1	18864.9	12283.6	4168.57	26375.9	16920.5	357.55	10589.9	19147.1
hsa-mir-184	794.342	3.87054	38.2277	12.2786	1048.42	143.777	494.424	171.776	0	7.51485	6.76644	77.6837	84.5804	2.19373	3.82781	3.10668	135.343	59.3956	395.677	1171.24	0	6.3195	0	9459.45	0	13.9153	10.3789	7.38327	27.1476	12.05	10.2597	49.4413	13.8304	41.152	10.1145	0	32.8855	2.13006	18.4598	9.77453	12.2425	585.554	112.323	3.65088	35.7398	13.0298	191.137	159.415	6.99996
hsa-mir-185-3p	45.1331	35.8025	32.3465	4.09287	9.05372	13.4791	19.6626	0	648.368	12.9325	22.7159	69.0521	113.053	7.67804	20.2874	5.17779	5.77156	33.1916	26.7607	188.296	1147.54	14.6346	5.12071	34.5173	80.6295	10.2852	8.38294	9.22909	13.5738	29.372	21.3085	9.37123	22.1287	0	0.481644	51.0679	0	26.0932	10.4132	12.2182	0	264.336	0	5.59801	41.1007	8.84162	58.0069	40.1489	9.21047
hsa-mir-185-5p	1929.44	1877.21	1855.51	957.731	682.651	889.62	2350.57	591.673	3050.02	1299.89	976.784	1958.49	2003.97	732.485	672.164	1467.39	518.574	738.951	1213.79	3313.32	860.653	521.525	766.709	937.143	1105.1	1045.46	976.413	809.391	681.517	1015.22	1228.79	743.882	993.716	711.93	630.712	655.371	1052.97	1790.31	1557.25	626.792	1077.83	2720.32	601.103	694.154	1004.29	1611.04	1002.28	523.116	1084.62
hsa-mir-186-3p	0	0.967636	0	0	0	13.4791	4.64752	0	0	5.24292	0	4.74733	0	2.85184	1.14834	7.24891	0	0	1.27432	6.90994	0	2.99345	1.39656	51.7759	4.74291	0	0	0	5.65574	0	0	0	7.60673	0	1.20411	0	0	0.532514	4.73327	2.44363	0	0	4.38761	0.973568	0	1.86139	0	7.0851	0
hsa-mir-186-5p	4330.52	5174.92	3887.47	2852.73	5135.27	4061.7	4049.78	7821.54	1785.25	6470.29	3054.08	3056.42	6470.82	6162.4	5616.93	7030.41	2870.77	2571.48	4164.48	6989.41	7105.9	2956.19	5731	2045.15	8034.49	5627.84	2850.2	3615.03	3861.17	1798.47	8337.55	4395.75	10634.9	932.093	5033.42	2204.43	2019.93	7931.27	3897.85	3689.07	3427.89	5410.52	1874.39	5471.45	2047	6971.38	2118.68	6665.89	3738.35
hsa-mir-187-3p	11.2833	3.87054	23.5248	8.18574	0	24.7117	3.57501	0	25.5767	54.5264	397.77	72.5047	21.7732	0.658118	2.67947	11.3911	43.2867	0	17.2033	165.839	0	56.2103	0	32.7914	464.805	0	49.8985	14.3051	8.48361	31.6314	8.28665	10.3407	4.84065	59.6704	5.5389	0	0	78.2796	65.3192	10.9963	0	358.024	0	0	55.3966	2.79209	575.314	128.713	21.3683
hsa-mir-187-5p	2.25665	0.967636	0	0	0	0	0	0	0	8.91296	17.3994	6.47364	0	0	0	0	10.3888	0	0	0	0	3.65866	0	0	23.7146	0	2.79431	0.922909	6.22131	0	0.789205	0.323146	0	18.5184	0	34.0453	0	6.39017	2.36664	1.22182	0	0	0	0	0	0.465348	50.3994	9.4468	4.78944
hsa-mir-188-3p	0	0	0	0	0	2.24651	0	0	0	0	0	0	0	1.53561	0.765563	0	1.73147	0	0	0	0	0.332605	0	0	0	0	0	0	0	0	0	0	0	0	0	0	0	0	0	0	0	0	0	0.973568	0	0	0	4.7234	0
hsa-mir-188-5p	4.51331	1.93527	8.82178	24.5572	3.62149	2.24651	2.50251	0	153.46	5.76721	8.69971	27.6209	44.3838	5.70369	4.97616	4.14223	11.2545	26.2039	0	36.2772	0	8.31513	1.86207	3.45173	147.03	4.2351	29.1407	1.38436	6.78689	0	5.52443	2.58517	0.691521	0	1.20411	0	0	3.7276	0	2.8509	0	0	5.26514	0.973568	0	0.930697	38.0373	54.3191	0
hsa-mir-18a-3p	2.25665	10.644	5.88119	24.5572	9.05372	33.6977	24.6676	26.7207	85.6818	21.1464	17.8827	34.9576	16.7486	16.0142	21.8185	11.3911	16.1604	0	0	3.45497	154.476	13.9694	14.4311	0	654.522	29.6457	27.544	14.3051	13.5738	4.51877	12.2327	5.49348	31.81	0	12.2819	0	14.5455	29.8208	22.2464	29.3236	0	675.896	11.4078	10.2225	0	19.5446	24.7242	218.457	21.7367
hsa-mir-18a-5p	18.0532	29.0291	5.88119	8.18574	3.62149	4.49303	45.0452	30.538	25.5767	36.8752	57.9981	4.31576	36.0095	52.6494	39.0437	40.3868	16.1604	0	56.7073	1.72749	0	45.8995	22.8104	179.49	303.546	39.3259	41.1163	49.3756	31.6721	0	20.1247	21.0045	100.271	0	52.0175	0	23.3993	133.661	168.978	17.92	21.057	53.5363	0	41.62	0	58.6339	1.90186	539.648	0
hsa-mir-18b-3p	0	2.90291	0	0	0	0	3.57501	0	1.27883	0	3.38322	0	0	0.438745	0.382781	0	0	0	0	0	0	0.332605	0.931037	18.9845	0	0	0.399188	0	0	0	0	0	3.4576	0	3.61233	0	0	2.66257	0.946655	0	0	0	0	0.973568	0	2.32674	0	31.8829	0
hsa-mir-18b-5p	0	0	5.88119	0	0	2.24651	4.64752	7.6345	0	0	8.69971	9.06309	0	5.26494	0.382781	5.17779	2.30862	0	0	0	0	1.66303	0	25.8879	23.7146	0.605014	5.98782	1.84582	3.95902	0	1.57841	0.323146	1.38304	0	6.02055	0	0	26.6257	14.1998	0.407272	0	0	0	3.89427	0	1.86139	0	55.4999	0
hsa-mir-1908-3p	0	0	0	0	0	0	0	0	11.5095	0.87382	0	0	0	0	0	0	0.577156	0	0	10.3649	0	0	0	0	184.974	0	0	0	0	0	2.76222	0.323146	0	0	0	0	0	0	0	0	0	0	0	0	0	0	31.3808	0	0
hsa-mir-1908-5p	9.02661	5.80581	35.2871	45.0216	9.05372	13.4791	23.5951	7.6345	154.739	3.14575	20.2993	15.5367	10.0492	2.4131	12.249	13.4623	12.6974	0	39.5039	169.294	397.224	17.2955	33.9829	96.6483	14.2287	25.4106	7.58457	4.61454	13.0082	46.6939	41.0386	11.6333	8.29825	57.6128	2.40822	110.647	25.2965	8.52023	12.7798	8.14544	70.5165	351.332	0	4.86784	33.9528	13.4951	19.0186	49.5957	4.42103
hsa-mir-1909-3p	0	0	0	0	0	0	0	0	0	0	0	0	0	0	0	0	0	0	0	0	0	0.332605	0	0	0	0	0	0	0	0	0	0.323146	0	0	0	0	0	0	0	0	0	0	0	0	0	0	0	0	0
hsa-mir-190a-5p	0	11.6116	0	0	5.43223	0	21.4501	11.4517	1.27883	15.0297	34.3155	0	5.02458	10.5299	7.27285	1.03556	11.8317	0	33.7695	25.9123	0	12.9716	20.0173	69.0345	0	0.605014	6.78619	11.0749	35.6312	57.2377	9.86506	13.249	6.91521	0	64.2994	0	13.2807	18.1055	38.3395	12.2182	19.0982	317.872	20.183	21.1751	58.0771	16.2872	5.70559	11.8085	30.5788
hsa-mir-190b	133.143	10.644	91.1584	102.322	166.589	336.977	151.223	1431.47	113.816	138.238	16.9161	95.3783	95.467	337.176	177.993	205.041	134.189	202.644	126.158	27.6398	0	186.591	252.777	70.7604	23.7146	314.607	44.3099	222.883	270.344	500.83	191.777	141.861	63.6199	1539.08	79.2304	365.986	2069.89	30.3533	359.255	661.003	800.656	56.8824	1065.31	73.7478	890.814	185.209	19.9696	48.4148	352.577
hsa-mir-191-3p	15.7966	16.4498	20.5842	4.09287	12.6752	22.4651	9.65254	11.4517	139.393	32.1566	33.8322	71.21	34.3346	11.4074	21.8185	23.8178	20.7776	68.1302	10.8317	72.5544	198.612	14.6346	18.1552	8.62931	170.745	6.65515	54.6887	11.0749	20.9262	48.2002	15.3895	19.0656	38.7252	0	18.7841	0	29.091	7.98771	9.46655	5.29454	0	438.329	0	8.03193	25.9113	5.58418	10.4603	134.617	36.8419
hsa-mir-191-5p	16981.3	19248.2	39762.7	11677	11020.2	3228.24	18819.2	17250.1	22566.3	23309.3	20060.1	24521.7	18404.2	14155.2	20622.7	12017.7	18059.8	26588.2	19255	19969.7	25179.6	17512.7	19090	9293.77	40727.4	14445.3	27773.1	15356.7	20050.2	31016.1	30659.4	17646	35837.4	26394.9	18220.1	21720.9	37812	8525.55	17391.5	19244.4	32948.4	29140.5	26388.9	14118.7	31459.9	9825.83	14637.7	101904	32761.6
hsa-mir-1910-3p	0	14.5145	0	4.09287	3.62149	0	0.357501	0	0	1.04858	14.4995	0	0	1.09686	0	0	0	0	0	0	0	1.99563	3.25863	0	9.48583	0	0	0	0	0	0	0.323146	0	0	0	0	0	3.19509	0	2.03636	0	0	0	0	0	0.930697	0	0	0
hsa-mir-1910-5p	0	0	0	0	0	6.73954	0.715003	0	0	1.9224	6.76644	0	0	0.219373	0.765563	0	0	0	0	0	0	6.6521	0	0	0	0	0	0.922909	0	0	7.10284	0	2.07456	0	0	0	0	1.06503	0	0.407272	0	0	0	0	0	0.930697	0	0	0
hsa-mir-1911-5p	0	0	0	0	0	2.24651	0	0	0	0	0	0	0	0	0	0	0	0	0	0	0	0	0	0	0	0	0	0	0	0	0	0	0	0	0	0	0	0	0	0	0	0	0	0.243392	0	0	0	0	0
hsa-mir-1912	0	0	0	0	0	2.24651	0	0	0	0	0	0	0	0.219373	0	0	0	0	0	0	0	0	0	0	0	0	0	0	0	0	0	0	0	0	0.240822	0	0	0	0	0	0	0	0	0	0	0	0	0	0
hsa-mir-1913	2.25665	0	0	0	0	4.49303	0	0	0	0	0	0.431576	0	2.19373	0	0	0	0	0	0	0	0.997815	0	0	0	0.605014	0	0	0	0	2.36761	0	0	0	0	0	0	0	2.83996	0	0	0	0	0.243392	0	0	0	8.26595	0
hsa-mir-1914-5p	6.76996	1.93527	0	0	0	0	0	0	23.019	2.62146	0	2.15788	0	0.219373	2.29669	0	0	0	0	0	0	0.332605	1.86207	0	0	0.605014	0	0	1.13115	0	5.12983	0.646292	0	0	0	0	12.6483	0	0	0	35.748	0	0	0	0	0	2.8528	0	0
hsa-mir-1915-3p	2.25665	7.74109	0	4.09287	10.8645	2.24651	0.357501	38.1725	7.673	2.62146	1.44995	0	0	0.438745	2.29669	1.03556	2.02004	0	0	19.0023	639.973	0	0	0	474.291	0	0	0	0.565574	0	0	0.646292	0	0	0.481644	114.903	0.632413	0.532514	0	1.62909	0.979396	0	0	0	0	0.930697	3.80373	27.1595	0
hsa-mir-1915-5p	0	2.90291	0	0	0	0	0	0	28.1343	0.87382	0	0	0	0	0	0	0	0	0	0	0	0	0	0	0	0	0	0	2.2623	0	0	0	0	0	0.240822	153.204	0	0	0	0	0	0	0	0	0	0	0	0	0
hsa-mir-192-3p	2.25665	0	0	0	10.8645	8.98606	20.3776	26.7207	0	0.524292	67.1811	26.3261	123.102	0.658118	0	0	6.63729	0	36.9553	100.194	0	0	0	34.5173	104.344	0	28.3423	0	10.7459	0	3.55142	0	0	0	0	0	0	0	7.57324	0	0	56.8824	0	3.89427	0	0.930697	15.2149	0	0
hsa-mir-192-5p	8509.84	893.128	10180.3	8243.04	5966.4	10650.7	20245.7	31713.7	2011.6	773.68	37321.8	23428.5	40278.7	505.435	1608.06	397.654	6109.19	21894.3	21852.1	35080.1	728.245	1014.78	599.123	19414.2	21850.6	637.08	26557.6	466.069	4946.51	691.371	1377.16	597.497	1025.53	368.31	507.652	1004.33	315.574	596.416	1610.73	423.97	1176.25	28039.7	995.988	720.927	693.351	717.102	14467.5	1741.75	1150.57
hsa-mir-193a-3p	4.51331	3.87054	5.88119	12.2786	18.1074	8.98606	0.715003	19.0862	7.673	0.349528	39.632	146.304	128.127	7.01993	6.1245	17.6045	0.577156	43.6732	46.5127	69.0994	0	0.332605	0	5.17759	71.1437	8.4702	2.79431	3.23018	15.8361	0	3.15682	1.29258	0.691521	0	3.37151	0	0	20.2355	5.67993	2.44363	23.5055	0	0	4.38105	0	9.77232	169.266	218.457	0
hsa-mir-193a-5p	232.435	1195.03	1684.96	323.337	351.284	327.991	102.603	793.988	1583.2	44.9143	952.618	2350.79	2272.79	78.7548	181.056	386.263	53.0983	560.764	542.223	3840.2	6819.02	155.992	243.466	167.409	967.554	206.31	182.429	101.52	307.107	565.599	161.392	257.87	186.711	504.112	152.44	1242.65	700.714	495.771	123.538	270.836	387.351	5885.65	574.777	105.632	999.82	287.585	2720.62	4591.14	1608.15
hsa-mir-193b-3p	2.25665	41.6083	2.94059	200.551	220.911	71.8885	16.4451	1095.55	172.642	10.3111	195.26	138.967	242.855	26.3247	9.56954	483.606	18.1804	158.97	111.503	858.561	2383.35	17.6281	14.8966	72.4862	820.524	41.746	95.4059	29.9945	27.7131	42.1751	26.0438	15.8341	43.5658	106.995	19.9882	306.407	20.8696	693.334	178.918	24.0291	0	2151.49	111.445	23.8524	8.04145	185.209	374.667	174.766	38.3156
hsa-mir-193b-5p	6.76996	14.5145	0	32.7429	10.8645	8.98606	11.7975	61.076	48.5957	2.09717	20.7826	15.1052	20.9358	0.438745	3.44503	7.24891	10.966	0	15.929	88.1018	198.612	4.32387	6.05174	0	28.4575	0	17.1651	5.53745	6.78689	0	3.94602	6.46292	4.84065	10.288	5.77972	0	57.5496	27.1582	1.41998	8.95999	8.81456	341.294	0.877523	0.730176	67.9056	13.0298	0.950932	10.6276	51.2102
hsa-mir-194-3p	266.285	14.5145	199.96	8.18574	14.486	22.4651	212.356	133.604	668.83	12.9325	581.914	1094.48	1629.64	1.53561	27.5603	0	97.8279	1004.48	138.264	1305.98	0	10.976	5.12071	987.193	559.664	9.07521	967.232	3.23018	113.115	13.5563	13.0219	7.10921	24.8948	0	4.09397	459.611	0	0	7.57324	3.66545	0	1857.04	20.183	4.62445	0.893494	4.18814	1298.02	94.468	37.9471
hsa-mir-194-5p	11511.2	970.539	12618.1	3851.39	3648.65	9579.14	19461.7	13837.5	1514.14	834.673	26201.1	18687.7	26121.1	569.711	1975.15	133.587	7734.17	14613.1	12565.4	19387.6	353.088	2018.91	631.709	17315.6	17994.6	814.349	24275.8	683.876	6241.68	369.786	1457.27	762.624	1118.88	325.101	614.818	2438.49	194.783	1029.35	3054.38	478.952	575.885	11607.3	604.613	844.57	474.445	600.299	13176.1	1764.19	607.154
hsa-mir-195-3p	40.6198	77.4109	67.6337	180.086	126.752	150.516	115.115	57.2587	28.1343	39.1471	106.813	42.726	82.9056	120.216	65.4556	123.231	49.6354	0	41.4154	74.2819	397.224	77.8296	105.207	13.8069	28.4575	40.5359	50.2977	47.5298	61.082	58.744	20.1247	31.9914	98.8875	49.3824	239.618	153.204	92.3323	109.165	43.0728	57.8326	36.2377	73.6125	53.5289	88.5947	0	107.961	56.105	90.9254	64.4733
hsa-mir-195-5p	1265.98	5602.61	867.475	3417.55	5866.81	4769.35	3509.95	3091.97	98.4702	1126.53	2523.4	217.083	1114.62	6307.4	1473.33	6583.05	950.864	1315.44	2368.96	445.691	1302.01	1884.87	2600.39	355.528	350.976	2182.89	687.801	3153.58	1330.23	1203.5	409.203	2592.6	4835.81	1176.95	9420.95	689.416	2024.35	5414.61	3168.93	2850.09	307.041	244.26	1157.45	3118.09	486.061	3875.42	712.248	482.967	1318.57
hsa-mir-196a-3p	0	0	0	0	0	0	0	0	0	0	0	0	0	0.658118	0.382781	3.10668	0	0	0	95.0117	0	0	0	0	0	0	0	0	0	0	0	0	0	0	0	0	0	1.59754	0	0	0	0	0	0	0	0	0	0	0
hsa-mir-196a-5p	0	25.1585	229.366	73.6716	0	220.158	4.64752	0	1.27883	13.4568	784.907	0.431576	614.674	9.21365	8.80397	373.837	3.17436	47.1671	0.63716	33209.2	0	33.9257	24.207	67.3086	118.573	49.6111	0	0	20.9262	1.50626	58.4011	0	396.933	133.744	24.5638	0	464.191	427.076	64.8458	4.88727	0	555.44	0.877523	10.2225	111.687	238.258	106.504	144.064	0
hsa-mir-196b-5p	9.02661	0	0	12.2786	9.05372	6.73954	7.50753	0	0	8.03914	22.2326	17.6946	55.2704	46.0683	24.1152	55.9202	2.5972	0	0	10703.5	331.02	14.6346	13.0345	12.081	2741.4	90.1471	27.544	5.99891	21.4918	0	0	6.78606	134.847	0	19.0249	0	29.7234	97.9826	77.6257	15.0691	0	5855.54	25.4482	9.0055	66.1186	190.328	0.950932	408.574	5.8947
hsa-mir-197-3p	388.144	500.268	2790.62	257.851	345.852	465.028	639.928	1370.39	3001.42	864.208	1382.29	1343.5	1390.97	394.871	576.086	536.419	479.905	2477.14	913.688	1827.68	12137.4	602.681	870.055	1353.08	3044.95	510.027	1189.98	238.572	544.648	1014.46	2304.48	284.368	642.423	962.957	495.13	9030.5	1988.31	164.014	169.925	838.573	1617.96	1957.42	991.601	296.208	2196.21	231.278	1546.22	4640.74	2130.93
hsa-mir-197-5p	2.25665	0	11.7624	0	1.81074	0	0	0	0	0.349528	13.0496	4.74733	5.86201	0.219373	0.382781	0	0	0	0	0	0	0	0	0	0	0	0	1.38436	0	0	1.18381	0	0	0	0.481644	0	0	0	0.473327	0	0	6.69204	0	0.730176	0	0	0	0	0
hsa-mir-1972	13.5399	92.893	5.88119	4.09287	1.81074	0	0	0	0	1.22335	0	8.63152	0	15.1367	1.14834	3.10668	0	0	8.28308	8.63743	706.177	2.32824	1.86207	67.3086	151.773	9.07521	2.39513	1.38436	1.13115	15.0626	0	0	0	0	0	0	0	0	4.25995	0	0	3.34602	0	0.243392	0	4.18814	36.1354	7.0851	0
hsa-mir-1973	15.7966	421.889	2.94059	36.8358	3.62149	0	0	3.81725	0	1.04858	0	0	25.9603	66.6893	1.53113	62.1335	0	0	0	25.9123	0	0	0	41.4207	37.9433	21.7805	0	5.53745	1.69672	0	0	0	0	0	0	0	0	3.7276	10.4132	0	0	0	22.8156	1.21696	0	1.86139	0	0	0
hsa-mir-1976	0	0	0	0	0	0	0.357501	0	0	0.174764	9.66634	3.02103	0	3.29059	3.82781	1.03556	1.15431	0	0	0	0	0.66521	1.86207	0	0	0.605014	0	0	7.35246	0	1.97301	0	0	0	0.722465	0	0	1.06503	1.41998	1.62909	0	0	0	0.486784	0	0	23.7733	0	0
hsa-mir-198	2.25665	0.967636	0	0	0	0	0	0	0	0	0	0	0	0.877491	0	0	0	0	0	0	0	0	0	24.1621	0	1.21003	0	0	0	0	0	0	0	0	0.240822	0	0	0	0	0	0	0	0	0	0	0	0	0	0
hsa-mir-199a-3p	4.51331	6.77345	0	0	3.62149	4.49303	12.8701	0	0	1.22335	16.4328	1.7263	0	7.2393	4.2106	7.24891	0.865733	0	0	0	0	7.64992	3.25863	0	0	0	1.59675	1.84582	0	0	0	0.969438	18.6711	0	29.3803	0	0	7.4552	6.62658	2.03636	0	0	0	4.86784	0	9.77232	0	0	5.52628
hsa-mir-199a-5p	886.865	415.116	202.901	2840.45	4566.7	5119.81	1988.78	1160.44	117.653	300.594	1793.59	668.511	2062.59	3060.47	1121.93	8766	354.374	1397.54	1000.98	1058.95	1787.51	2559.06	1616.28	310.655	697.208	1269.92	402.781	750.325	1134.54	620.577	176.782	635.628	1513.05	395.059	3503.23	587.281	366.167	3260.58	2906.7	300.16	28.8922	2061.15	221.136	2796.82	0	3292.34	1037.47	955.307	124.157
hsa-mir-199b-3p	10768.8	8820.97	2687.7	31457.8	42360.6	54552.1	34402.4	20021.5	1368.35	2336.07	13719.9	3616.61	14351	24614.9	8426.55	99024.2	2579.89	8456.88	13256.8	4277.26	9069.96	17298.1	14724.4	1244.35	4757.14	10605.3	3349.98	12279.8	9303.69	11103.4	1313.24	9679.84	20673.7	10835.3	80616.5	7034.6	22340.6	49426.4	28482.9	5987.71	1537.16	4684.43	3092.39	26270.3	1159.76	47609.8	6200.08	10356	2821.35
hsa-mir-199b-5p	225.665	101.602	88.2178	433.844	2748.71	483.001	981.699	1023.02	124.047	45.7882	874.804	39.705	666.594	279.261	118.279	1291.34	0	389.565	695.142	393.867	22.068	351.896	411.984	0	275.089	113.743	50.2977	227.959	510.148	198.826	13.4165	76.9087	433.584	84.3616	2240.85	148.948	360.476	3211.06	2139.44	8.95999	0	853.235	5.26514	1132.75	17.8699	820.875	197.794	302.297	12.8947
hsa-mir-19a-3p	33.8498	45.4789	32.3465	32.7429	54.3223	83.121	50.7652	83.9795	99.749	74.9738	102.947	42.726	6.69944	81.6066	79.6185	66.2757	40.1123	69.8771	80.2822	13.8199	0	25.9432	26.069	105.278	355.718	47.7961	51.8944	37.3778	42.4181	0	39.8548	29.0831	201.233	65.8432	84.2876	0	0	128.336	76.2057	28.509	0	364.716	17.5505	63.2819	0	107.961	76.0746	434.553	35.7366
hsa-mir-19b-3p	151.196	369.637	179.376	237.386	720.676	611.052	345.704	939.043	187.988	316.148	337.839	160.546	323.248	395.09	316.56	469.108	256.546	305.712	404.597	143.381	441.361	322.294	216.466	885.368	1204.7	502.767	201.59	274.565	292.967	244.013	170.468	143.477	873.391	84.3616	413.25	0	24.0317	642.745	566.1	250.88	196.859	1455.52	92.1399	325.902	61.6511	606.349	165.462	974.201	133.368
hsa-mir-200a-3p	6187.74	3485.42	12859.2	5071.06	9763.54	5095.09	10735.8	10249.3	4331.41	22554.5	14146.7	7065.76	12744	15224.5	20200.1	10398	8556.04	4919.35	9772.77	13336.2	551.701	18792.2	12892.5	6145.8	8257.41	11393.6	14998.3	16251	11587.5	6523.59	18370.3	12851.5	2840.08	4967.05	5615.24	6128.15	7068.48	2042.19	6493.1	18745.1	10322.8	5089.3	4468.35	14324.3	7811.82	8937.48	7504.76	2268.41	10924.4
hsa-mir-200a-5p	399.428	98.6988	1143.89	204.643	635.571	238.131	479.767	450.435	835.078	996.679	612.846	586.512	1387.62	488.762	887.67	127.374	361.588	225.354	509.728	875.835	0	975.863	722.02	428.014	711.437	537.252	967.232	651.112	752.779	337.401	1343.62	562.597	184.636	325.101	194.825	604.303	445.851	85.2023	217.257	972.159	865.786	585.554	199.198	597.04	520.014	216.387	832.066	232.627	549.681
hsa-mir-200b-3p	29966.1	12538.6	59808.7	3916.88	25111.4	17507.1	46512	58674.9	38512.1	56883.6	51569.5	41930.2	67289.2	32739.6	44867	9075.64	26796.2	28787.6	38257.7	64689.2	286.884	50069	40363.7	37511.6	88630.8	30281.6	84096.9	34799.2	44130.6	45226.1	55221.4	36955.3	10800.2	41071.7	17800.1	39969.1	67100.9	4539.68	15357.6	70422.2	80415.3	63206.3	40737.2	29889	70179.5	16240.2	41258.1	18764.9	54413.2
hsa-mir-200b-5p	959.078	472.206	3499.31	167.808	791.295	179.721	1116.48	1927.71	7713.92	2029.88	1901.37	1667.61	2558.35	686.856	1392.56	254.747	865.733	1322.42	1327.21	2622.32	0	1068.99	1305.31	1532.57	5136.57	882.715	4032.99	853.691	990.886	1614.71	2367.22	1273.84	294.588	1065.84	377.368	4059.9	2738.98	102.775	189.331	2148.36	3475.39	2830.73	1311.02	631.359	3431.91	286.189	3870.29	1454.81	2959.51
hsa-mir-200c-3p	46496.1	73086.5	201354	6208.88	36680.3	6580.04	85066	156408	118467	66582.5	29851.1	39549.6	46041.9	37103.4	44410.3	7436.35	68861.9	80528.2	50616	48032.8	1478.56	88412.8	53392.2	107224	59362.3	34707.8	64973	59004.3	52601.2	104460	75515.4	53940.8	14716.3	109275	21066.4	114022	105139	22472.1	36587.7	87174.6	131514	52100.9	104076	33956.8	142587	13198.7	52526.6	17301.8	118529
hsa-mir-200c-5p	0	16.4498	0	0	9.05372	0	10.3675	0	17.9037	5.59245	4.34985	4.74733	10.0492	7.89742	10.3351	7.24891	4.04009	0	0	5.18246	0	10.976	5.58622	0	0	3.02507	1.59675	4.61454	10.1803	0	11.4435	5.49348	1.38304	0	0.963287	0	0	2.66257	6.62658	8.14544	0	0	0	10.4659	0	8.37627	10.4603	0	3.68419
hsa-mir-202-3p	0	0	0	0	0	0	0.357501	0	0	0	0	0	0	0	0	0	0	0	0	0	0	0	0	0	0	0	0	0	0	0	0	0	0	0	1.44493	0	0	0	0	0	0	0	0	0	0	0	0	0	0
hsa-mir-202-5p	0	0	0	4.09287	12.6752	2.24651	0	19.0862	0	3.67004	0	0	0	1.09686	3.06225	4.14223	3.75151	0	5.73444	0	0	0	8.37934	0	0	0	0	0	2.82787	0	0	0	15.2135	0	29.1394	0	0	9.58526	11.3599	3.25818	0	0	0	0.243392	0	5.11883	11.4112	0	0
hsa-mir-203a-3p	20.3099	758.626	0	274.222	264.369	256.103	37.5376	2992.72	299.247	145.054	477.034	106.168	59.4575	79.6323	11.8662	98.3781	94.3649	384.324	336.421	245.303	22.068	11.3086	486.933	160.505	170.745	84.0969	20.3586	638.653	260.164	138.575	1463.97	2032.91	85.0571	427.981	700.31	102.136	14.5455	200.758	45.9128	679.737	212.039	11761.3	106.18	867.449	470.871	69.8023	337.581	139.34	790.258
hsa-mir-203b-3p	2.25665	19.3527	0	0	0	42.6838	0	64.8932	0	0.349528	6.28312	1.29473	0	0.219373	0	4.14223	0	0	0	15.5474	0	0	1.39656	0	0	0	0	8.30618	0	0	35.1196	16.1573	0	0	6.50219	0	0	0	0	9.77453	0	53.5363	0	5.11123	0	0	0	0	7.36838
hsa-mir-204-3p	0	9.67636	14.703	8.18574	72.4298	31.4512	5.72002	0	0	1.22335	37.2154	22.0104	52.7581	0.877491	0	17.6045	0	0	0	107.104	264.816	0	1.86207	0	4.74291	0	45.5074	1.38436	0.565574	0	15.7841	2.58517	2.07456	0	4.33479	0	0	5.32514	0.473327	0.814544	0	6.69204	0	0	0	0	72.2708	0	8.84205
hsa-mir-204-5p	60.9297	810.879	405.802	53.2073	2935.22	1453.49	784.358	145.055	10.2307	229.64	4097.56	2991.25	3016.42	91.9172	11.1007	179.152	68.6815	0	112.777	8288.48	0	14.6346	201.57	13.8069	66.4008	3.02507	3599.08	199.81	302.017	239.495	1385.84	168.359	124.474	166.666	645.884	217.038	142.925	142.714	35.0262	207.301	36.7274	401.523	284.317	139.22	379.735	41.8814	4162.23	814.786	750.469
hsa-mir-205-3p	6.76996	2.90291	0	0	0	0	0	0	0	0	0	0	0	0	0	0	0	0	0	0	0	62.5298	0	0	0	0	0	0	0	0	0	0	0	0	0	0	0	0	0	0	0	0	0	0	0	0.465348	0	0	0
hsa-mir-205-5p	2.25665	36.7702	2.94059	12.2786	1.81074	4.49303	4.29002	0	135.556	2.97099	7.24976	0	0	7.45867	7.27285	22.7823	0	0	0	8.63743	0	39890.7	48.4139	18.9845	0	0.605014	0	5.076	51.4672	0.753128	18.5463	22.9434	10.3728	26.7488	38.5315	0	0	46.3287	32.1863	44.3927	0	23904	1.75505	80.0759	20.5504	7.44557	14.264	0	76.9995
hsa-mir-2052	4.51331	0	0	0	0	0	0	0	0	0	0	0	0	0	0	0	0	0	0	0	0	0	0	0	0	0	0	0	0	0	0	0	0	0	0	0	0	0	0	0	0	0	0	0	0	0	0	0	0
hsa-mir-2053	0	0	23.5248	0	0	0	0	0	0	0	0	0	0	0	0	0	0	0	0	0	0	0	0	0	0	0	0	0	0	0	0	0	0	0	0	0	0	0	0	0	0	0	0	0	0	0	0	0	0
hsa-mir-206	0	0.967636	0	20.4643	0	26.9582	1.43001	15.269	0	1.22335	0.483317	0	0	0.658118	0	2.07112	0.577156	0	0	0	0	0.332605	0	0	0	1.81504	0	0.461454	2.82787	0	0	0	0.691521	0	1.44493	0	10.1186	895.689	242.344	0	0	0	0	1.70374	0	644.973	0	5.90425	0
hsa-mir-20a-3p	4.51331	11.6116	0	0	9.05372	0	14.6576	0	0	28.6613	10.633	15.5367	0	30.0541	30.6225	7.24891	22.5091	0	7.00876	0	0	33.9257	14.8966	0	23.7146	8.4702	8.78213	24.4571	5.09017	0	9.47046	11.6333	42.8743	0	19.9882	0	0	11.1828	19.8797	41.5418	0	93.6886	0	22.3921	32.1658	13.0298	19.9696	27.1595	8.47363
hsa-mir-20a-5p	187.302	430.598	173.495	323.337	325.934	224.651	671.388	778.719	159.854	241.174	221.843	161.409	208.52	393.335	245.363	312.739	185.556	76.8648	345.978	44.9146	529.633	366.531	189.932	498.774	1399.16	240.191	315.358	349.782	246.025	482.755	122.327	205.521	1448.04	90.5344	695.734	46.8122	182.135	846.165	685.378	226.851	313.407	287.758	329.071	328.579	40.2072	526.774	77.9764	957.669	149.21
hsa-mir-20b-3p	4.51331	0	0	0	0	8.98606	0	0	0	0	2.41659	2.15788	0	1.31624	0	0	0	0	0	0	0	0	0	0	0	2.42006	0	0	0	0	0	0	4.84065	0	0.240822	0	0	0	0	1.22182	0	0	0	0	0	1.39605	5.70559	0	0
hsa-mir-20b-5p	13.5399	12.5793	17.6436	40.9287	30.7827	56.1629	13.9426	26.7207	6.39417	6.99056	28.0324	47.4733	0	14.2592	5.74172	10.3556	1.44289	0	21.6635	0	0	0.66521	4.65519	29.3397	0	11.4953	12.3748	28.6102	18.6639	15.0626	5.52443	16.4804	60.1623	0	27.4537	0	0	138.986	118.332	10.5891	46.0316	0	0	9.0055	8.04145	79.1092	22.8224	168.861	8.10521
hsa-mir-21-3p	33.8498	29.0291	44.1089	45.0216	36.2149	166.242	20.3776	26.7207	15.346	157.462	78.7807	36.6839	59.4575	457.831	282.875	459.788	111.391	403.54	17.8405	76.0094	2648.16	373.516	253.708	24.1621	398.405	208.125	47.9025	80.2931	119.902	81.3378	172.836	89.1883	244.798	0	119.688	795.808	35.4151	116.621	221.517	24.8436	5.87638	130.495	54.4064	334.177	34.8463	230.347	38.9882	111	36.105
hsa-mir-21-5p	51916.6	78680.4	84636.2	326083	99630.8	336429	73937.7	124568	6762.47	180380	98007.5	10478.7	33714.1	481110	281560	890374	102500	62957.5	26871.6	20489.7	199627	406295	325869	24678.1	61344.8	249268	25863.8	144467	98490.8	64179.3	162724	145247	382791	45863.9	308755	58787.6	43974.9	203528	202818	93912.5	55269.8	46720.5	22464.6	362151	50328.7	566243	23470.9	37693.9	85231.5
hsa-mir-210-3p	9.02661	3.87054	85.2772	364.265	66.9976	8.98606	27.8851	15.269	122.768	73.9252	157.561	286.135	476.498	4.60683	28.7086	25.889	39.2466	57.6486	81.5565	174.476	66.2041	336.929	14.8966	122.536	1531.96	39.9309	139.317	6.92182	178.156	21.8407	106.148	21.6508	7.60673	57.6128	4.33479	0	2.52965	108.1	18.9331	4.88727	42.114	1478.94	73.7119	17.7676	0	13.0298	371.814	596.329	17.6841
hsa-mir-210-5p	2.25665	0	47.0495	36.8358	3.62149	0	2.50251	7.6345	0	9.43726	15.4662	12.5157	17.586	0.658118	3.44503	0	1.15431	103.069	0	10.3649	0	54.5472	1.86207	0	18.9717	9.68022	8.78213	0.922909	5.09017	80.5847	18.9409	2.26202	0	0	0.722465	0	0	6.92269	0.473327	1.22182	0	56.8824	0	2.67731	0	0.930697	38.0373	15.351	3.31577
hsa-mir-211-3p	9.02661	0	0	0	0	0	0	0	0	0	0	0	0	0	0.382781	4.14223	0	0	0	0	0	0	0	0	9.48583	0	0	0	0	0	0	0	0	0	0	0	0	0	0	0	0	0	0	0	0	0	0	0	0
hsa-mir-211-5p	0	0.967636	2.94059	0	9.05372	15.7256	9.65254	0	0	1.22335	4.83317	22.0104	4.18715	1.97435	0	1.03556	0.577156	293.484	0.63716	51.8246	0	8.98034	1.39656	24.1621	4.74291	7.86518	21.157	0	3.39344	17.3219	0	2.58517	6.22369	0	0	0	0	0	2.83996	1.22182	12.7321	291.104	0	0	0	13.0298	4.75466	9.4468	0.368419
hsa-mir-2110	162.479	176.11	793.96	98.2288	94.1587	67.3954	178.393	259.573	2052.53	209.892	258.091	357.345	437.138	68.0055	118.279	74.5602	125.531	249.811	215.36	1269.7	3133.66	144.683	157.811	167.409	317.775	108.298	281.028	80.2931	85.4017	444.345	297.136	128.935	133.464	211.933	59.7238	2106.55	350.357	83.6047	45.4394	156.8	562.663	1897.19	286.95	64.0121	465.51	84.2281	653.29	166.5	547.47
hsa-mir-2114-3p	0	0	0	0	0	0	0.357501	0	0	0	0	3.02103	0	0	0	0	0	0	0	0	0	0	0	0	0	0	0	0	0	0	0	0	0	0	0	0	0	0	0	0	0	0	0	0	0	0	0	0	0
hsa-mir-2115-5p	0	0	0	0	5.43223	0	0	0	0	1.39811	0	0.431576	0	0	0	0	0	0	0	0	0	2.32824	0	22.4362	0	0	0	0	0	0	0.789205	1.29258	0	0	0	0	0	0	3.31329	0	0	0	0	0.243392	0	0.465348	0	0	0
hsa-mir-2116-3p	0	1.93527	17.6436	16.3715	0	0	1.43001	0	11.5095	3.32052	10.1497	0	15.0737	3.07122	1.91391	5.17779	5.77156	0	0	0	242.748	12.3064	9.77589	0	0	7.26017	0	1.38436	3.39344	0	9.86506	5.49348	4.14913	0	5.29808	0	60.0793	3.19509	1.89331	8.14544	0	0	15.7954	1.46035	0	5.58418	0	0	11.0526
hsa-mir-2116-5p	0	2.90291	0	0	0	4.49303	0	0	0	1.74764	0	0	0	2.63247	0	3.10668	0	0	0	0	0	4.32387	5.58622	0	0	0	0	0.461454	5.09017	0	2.76222	0	0.691521	0	0.722465	0	0	2.66257	0	2.8509	0	0	0	0.973568	0	0	0	0	0
hsa-mir-2117	0	5.80581	0	0	0	0	0	0	0	0	0	0	0	0.219373	0	0	0	0	0	0	0	0	0	0	0	0	0	0	0	0	0	0	0	0	0	0	0	0	0	0	0	0	0	0	0	0	0	0	0
hsa-mir-212-3p	232.435	12.5793	132.327	552.537	342.231	47.1768	38.2527	26.7207	1205.94	356.519	62.8312	57.8312	76.2061	93.4528	39.0437	90.0936	169.684	80.3587	163.75	58.7345	0	40.5778	80.5347	198.474	33.2004	113.743	148.498	190.119	39.0246	29.372	59.1904	118.595	13.1389	45.2672	105.721	344.708	35.4151	45.7962	39.7595	70.8653	0	194.069	68.4468	110.5	0	87.4855	31.3808	38.968	34.6314
hsa-mir-212-5p	155.709	2.90291	82.3366	110.507	344.042	51.6698	62.2052	26.7207	3076.87	850.926	128.079	126.883	62.8073	157.51	91.4848	22.7823	333.596	262.039	72.6363	361.045	132.408	79.16	152.225	322.736	355.718	101.037	368.45	173.045	84.2705	165.688	138.9	253.993	27.6608	251.027	167.13	344.708	246.641	39.9386	28.3996	103.04	278.638	160.609	193.055	127.537	215.332	78.6439	128.376	10.6276	82.8942
hsa-mir-214-3p	1595.45	906.675	717.505	5594.95	4611.97	3055.26	4667.54	1668.14	785.204	349.878	2658.24	588.669	1318.95	3710.69	1136.86	7657.96	459.704	2809.06	1837.57	587.345	6819.02	2132.33	2997.94	188.119	901.153	2018.93	456.272	1504.8	898.697	2489.09	307.79	1250.57	1531.03	1878.59	7891.49	6787.77	3665.47	2814.34	2729.21	1642.94	453.95	943.578	660.775	3251.96	181.379	3076.42	3101.94	2454.99	820.837
hsa-mir-214-5p	31.5932	30.9643	11.7624	90.0431	103.212	116.819	58.6302	41.9897	0	6.64103	41.082	20.2841	89.605	100.692	27.5603	275.459	9.81164	0	43.9641	60.462	0	74.1709	44.6898	0	303.546	76.8368	30.3383	35.532	36.7623	45.9408	1.57841	28.1137	21.4371	0	131.248	4.25566	7.58896	140.051	119.752	15.8836	0	46.8443	0	93.4625	0	115.872	173.07	21.2553	0.368419
hsa-mir-215-3p	4.51331	0	5.88119	0	0	0	0	0	0	0	110.68	2.58946	0	1.53561	0	0	1.73147	0	0	0	0	1.66303	0	0	0	2.42006	0	0	0	0	0	0	0	0	0	0	0	0	1.41998	0	0	113.765	0	0	0	0	28.528	0	0
hsa-mir-215-5p	33.8498	1.93527	247.01	90.0431	32.5934	186.461	106.893	148.873	46.038	12.9325	5548	88.473	346.696	5.70369	18.3735	10.3556	84.2647	2391.54	145.273	689.267	0	163.642	3.25863	234.717	265.603	29.6457	122.551	3.69164	27.1476	1.50626	21.7031	32.6377	21.4371	18.5184	18.0616	4.25566	0	35.6785	33.1329	6.92363	3.42789	327.91	0	10.7092	0	10.2377	368.011	2.3617	18.7894
hsa-mir-216a-3p	0	0.967636	2.94059	0	182.885	6.73954	0	771.084	0	11.3597	0	2.15788	6.69944	8.11679	2.67947	7.24891	0	0	193.697	8.63743	0	2.32824	0	0	0	0	0.798376	0	0.565574	0.753128	0	1.29258	2.76608	0	5.77972	0	0	0	0	0	0	0	0	0.486784	0	2.32674	15.2149	0	0
hsa-mir-216a-5p	0	4.83818	0	4.09287	1229.5	4.49303	1.78751	2717.88	35.8073	52.2544	1.93327	3.88418	42.7089	25.6666	13.3974	33.1379	2.02004	0	1482.04	27.6398	0	6.98471	0.465519	0	0	0.605014	1.99594	5.53745	25.4508	0	0	7.10921	1.38304	0	25.2863	0	0	10.1178	0	0	0	0	0	2.19053	0	6.04953	0	9.4468	0
hsa-mir-216b-3p	0	7.74109	0	0	161.156	0	0	374.09	0	7.86438	0	0	0	0	0.382781	1.03556	2.02004	0	70.0876	0	0	0	0	0	0	0	0	0	0	0	0	0.646292	0	0	0	0	0	0	0.473327	0	0	0	0	0	0	0	0	0	0
hsa-mir-216b-5p	13.5399	0.967636	17.6436	16.3715	12267.8	6.73954	37.1801	29373.7	0	399.336	0	3.02103	0	5.92306	18.7563	14.4978	25.1063	0	4821.39	0	0	1.33042	7.4483	1.72586	0	15.1253	0	7.84473	7.91804	174.726	4.34063	31.6683	0.691521	41.152	7.94712	0	0	3.19509	1.41998	4.47999	0	30.1142	1.75505	9.97907	0	27.4556	0	0	8.84205
hsa-mir-217	6.76996	27.0938	0	8.18574	9674.81	42.6838	25.0251	18143.4	0	346.207	0	0	18.4235	73.9286	27.5603	85.9514	29.4349	0	3300.49	32.8222	0	29.6019	17.6897	0	14.2287	12.7053	0	13.3822	19.2295	19.5813	9.86506	21.3276	15.905	0	97.292	0	0	13.8454	3.78662	4.07272	0	123.803	0.877523	11.4394	0	40.4853	0	0	0
hsa-mir-218-1-3p	11.2833	17.4174	0	53.2073	45.2686	65.1489	27.5276	11.4517	0	4.01957	34.7988	0	10.8866	15.3561	12.6318	68.3469	29.7235	0	28.6722	10.3649	132.408	5.98689	28.3966	0	0	20.5705	49.8985	40.608	13.5738	0	0	10.0175	24.2032	0	96.0879	710.695	21.502	19.1705	43.0728	13.0327	32.3201	0	6.14266	28.7202	0	28.8516	32.3317	242.074	5.52628
hsa-mir-218-2-3p	0	2.90291	0	0	0	0	0	0	0	0	0	0	0	0.877491	0	0	0	0	0	0	0	0.997815	0	0	0	0	0.798376	0	0	0	0	0	0	0	0.722465	0	0	0	0	0	0	0	0	0	0	0	0	0	0
hsa-mir-218-5p	248.232	1259.86	67.6337	671.23	831.132	527.931	967.756	1000.12	0	745.368	450.935	81.1363	519.207	1409.91	1587.01	1147.4	4050.77	0	345.341	364.5	0	6403.98	1615.82	124.262	9.48583	1846.5	1567.21	3304.94	755.041	624.343	584.801	1949.54	1219.15	695.469	4645.21	731.973	572.966	1438.32	2094	827.17	2758.96	157.263	1867.37	1844.67	7.14795	1518.9	150.247	3004.08	153.631
hsa-mir-219a-1-3p	2.25665	8.70872	0	8.18574	5.43223	29.2047	1.0725	15.269	0	5.24292	3.86654	8.19994	7.53687	1.97435	2.67947	0	0.577156	0	0	24.1848	88.2721	9.97815	1.86207	0	94.8583	4.2351	2.79431	2.30727	0	0	5.91904	1.93888	6.22369	0	1.68575	0	1.26483	0	2.36664	0.407272	0	0	0	1.21696	27.6983	0.465348	0	51.9574	20.263
hsa-mir-219a-5p	0	0	0	0	3.62149	0	0	0	24.2978	0	11.5996	5.17891	0.83743	0.658118	0	0	0	76.8648	5.73444	0	44.1361	1.99563	0	0	0	0	2.39513	0	2.2623	0	3.15682	0	0	0	0	0	0	0	0.473327	0	0	60.2284	0	0	0	0	0.950932	3.54255	0
hsa-mir-219b-5p	0	1.93527	0	0	0	0	0	0	0	0	0	0	0	0	0	0	0	0	0	0	0	1.66303	0	0	0	4.84011	0	0.461454	1.13115	0	3.55142	3.23146	0	0	0.240822	0	0	0	0	0	0	0	0	0.973568	0	0	0	1.18085	0
hsa-mir-22-3p	28219.5	19764.9	11186	42250.7	18319.3	45449.2	10608.1	37561.7	8313.69	16088.1	24682.5	16112.5	17782.8	23453.4	14233	86816.1	14862.3	24210.7	14388.4	19347.8	8562.39	10490.7	26147.7	4423.39	16647.6	18521.3	13641.8	28228.1	13203.9	4521.03	16372.1	35867.9	11738.6	4360.05	20280.6	13647.9	2597.32	28683.9	21826.5	23220.2	3919.05	17988.2	3328.44	16437.5	5334.16	26070.2	18622.1	13885.6	5420.55
hsa-mir-22-5p	370.091	463.498	241.129	421.565	266.179	566.122	301.374	576.404	122.768	160.608	199.61	125.589	136.501	268.293	162.299	767.349	195.656	263.786	154.83	134.744	0	93.7947	150.363	36.2431	47.4291	260.156	103.39	197.041	112.549	216.901	85.6287	174.176	115.484	119.341	166.89	123.414	116.364	246.554	132.058	180.014	148.378	0	215.871	128.024	10.7219	318.764	77.9764	175.947	61.5259
hsa-mir-221-3p	7555.28	1179.55	17464.2	27049.8	6266.99	9430.87	19180.3	4428.01	736.608	22946.9	3607	687.069	3192.28	6623.74	23158.7	34096.8	11514.3	3357.6	22969	5087.45	6554.2	26140.1	10207	16430.2	15760.7	16804.3	14208.7	18111.2	88446.2	41311.3	50763.6	9538.3	17980.9	20919.6	9034.91	46110	56100.7	7456.27	36159.8	12320.4	58234.9	14749.3	97369.1	9093.37	52257.8	16319.8	3509.89	11741.2	41547.7
hsa-mir-221-5p	243.719	82.249	229.366	184.179	213.668	190.954	329.616	68.7105	48.5957	1223.87	57.5147	17.6946	41.8715	287.378	1218.01	868.834	681.909	0	569.621	15.5474	617.905	1434.19	828.623	407.304	156.516	443.475	384.817	428.691	1255.01	390.873	2073.64	463.714	1091.22	327.158	348.469	395.776	1039.69	140.051	852.463	484.654	1164.99	180.685	1023.19	311.298	692.458	293.169	23.7733	324.734	801.679
hsa-mir-222-3p	9125.91	1670.14	11324.2	17034.5	5640.47	5414.1	27674.9	4866.99	1634.35	41195	3593.46	565.796	2483.82	8837.43	41268.1	30509.6	28371.2	2192.39	23892.2	4885.33	11431.2	50082	23934.6	25801.6	13175.8	14196.7	19965.4	15458.7	119021	44479.7	97348.8	14711.2	41081.9	14372.3	13320.3	57340.7	76128.6	10642.8	44678.8	16404.9	80729.7	16352	89212.5	12353.1	77062.1	19481.8	3858.88	11327.9	58640.8
hsa-mir-222-5p	0	3.87054	0	0	0	6.73954	2.14501	0	0	26.5641	8.21639	0	0	10.9686	27.5603	16.5689	12.986	127.526	19.752	6.90994	0	17.9607	7.4483	10.3552	0	21.1755	9.18132	3.23018	54.2951	0	11.4435	2.26202	25.5863	0	8.66958	0	30.3558	7.98771	8.51989	5.70181	0	0	2.63257	5.11123	0	9.77232	0	0	26.5262
hsa-mir-223-3p	437.791	81.2814	99.9802	433.844	809.403	2924.96	893.754	515.328	81.8453	54.1768	639.912	474.302	298.963	743.235	242.683	2386.96	20.2004	1900.66	251.678	528.611	2118.53	220.185	190.397	127.714	8494.56	952.292	290.21	327.633	260.73	244.766	94.7046	226.525	6605.41	26.7488	2121.4	4.25566	473.045	4730.86	4013.82	121.774	44.5625	2031.04	101.793	1013.48	75.0535	4841.95	128.376	661.276	81.0521
hsa-mir-223-5p	20.3099	1.93527	0	20.4643	28.9719	101.093	31.4601	0	0	2.4467	4.83317	9.92624	9.21173	12.2849	7.27285	40.3868	2.30862	220.113	0	3.45497	110.34	9.97815	12.1035	22.4362	132.802	36.3008	10.7781	9.69054	2.82787	0	3.55142	9.04809	376.187	0	58.2789	29.7896	15.8103	64.9667	43.0728	0	0	0	0	16.3073	0	92.6043	23.7733	4.7234	0
hsa-mir-224-3p	11.2833	23.2233	0	20.4643	36.2149	80.8745	11.0825	87.7967	51.1533	443.201	34.3155	7.33679	11.724	89.5041	19.9046	51.7779	530.983	178.187	14.0175	74.2819	0	7.31731	18.1552	77.6638	128.059	101.642	9.9797	93.2138	73.5246	0	91.5477	203.905	7.60673	0	88.8632	1425.65	40.4744	323.769	71.4724	68.0144	160.621	93.6886	54.4064	327.119	111.687	43.7428	33.2826	103.915	255.314
hsa-mir-224-5p	126.373	423.824	176.436	540.259	474.415	406.619	219.863	706.191	603.609	13309.9	660.211	163.999	280.539	1159.17	581.445	749.744	25038.7	468.177	524.383	625.35	0	85.1469	347.277	1013.08	1721.68	2089.11	67.4627	2044.7	3312	4255.92	1456.87	11839.1	432.201	2886.81	4156.83	7089.92	1558.27	10189.1	1266.62	1432.38	4424.91	468.443	4577.16	8769.41	16018.6	947.449	350.894	1639.02	10528.7
hsa-mir-2276-3p	6.76996	0	29.4059	24.5572	0	11.2326	11.7975	11.4517	69.057	0	10.1497	50.9259	19.2609	0.877491	0.382781	8.28447	3.17436	27.9509	8.28308	77.7369	0	0	4.65519	0	0	0	4.39107	2.30727	0	0	10.6543	0	0	0	1.68575	0	0	2.13006	0	0	0	0	0	0.486784	0	1.86139	0.950932	0	0
hsa-mir-2277-3p	0	2.90291	8.82178	4.09287	9.05372	8.98606	9.29504	0	0	2.79622	2.41659	20.2841	0	0.658118	3.82781	3.10668	2.5972	0	0	31.0948	264.816	5.65429	4.18967	37.969	37.9433	6.05014	12.774	0	0	0	10.2597	1.61573	0	0	2.1674	0	0	3.19509	3.31329	0	0	0	0	0	0	2.79209	0	0	0
hsa-mir-2277-5p	2.25665	1.93527	23.5248	12.2786	1.81074	0	5.00502	0	0	4.89339	0	10.3578	35.1721	4.38745	2.29669	14.4978	3.17436	0	6.3716	0	176.544	6.3195	0.465519	0	61.6579	5.44513	5.18944	2.76873	0.565574	0	3.94602	1.93888	4.14913	0	2.40822	0	8.22137	0.532514	0.946655	4.88727	0	93.6886	38.611	1.21696	0	4.18814	18.0677	4.7234	0
hsa-mir-2278	4.51331	0	0	4.09287	0	15.7256	0.715003	0	0	3.32052	2.41659	0	0	0	0.382781	1.03556	0	0	0	12.0924	0	0	0	0	14.2287	1.21003	0	0	0	0	0	1.61573	0	0	1.68575	0	4.42689	1.06503	0	2.03636	0	0	0	0.486784	0	1.86139	0	0	0
hsa-mir-2355-3p	20.3099	2.90291	55.8713	8.18574	1.81074	11.2326	14.6576	0	60.1052	34.9528	22.7159	20.2841	31.8223	20.1823	21.4358	31.0668	32.8979	0	15.2918	25.9123	0	27.9388	7.91382	0	0	16.3354	23.5521	30.9174	5.65574	61.0033	28.0168	19.7119	11.0643	0	12.5227	0	0	18.1055	23.6664	15.8836	0	46.8443	47.3862	14.6035	30.3788	13.0298	25.6752	25.9787	25.4209
hsa-mir-2355-5p	0	0	0	0	1.81074	0	0.357501	0	0	4.89339	0	0	0	0.438745	2.67947	0	4.61724	0	0	0	0	1.99563	0	0	0	0	0	0	0	0	1.97301	0	0	0	0	0	0	0.532514	2.36664	0	0	0	0	0.243392	0	0.930697	0	0	0
hsa-mir-2392	2.25665	18.3851	2.94059	0	3.62149	0	0	0	0	0.349528	0	0.431576	0	0.658118	1.14834	0	0	0	0	0	0	0	0	0	0	0.605014	0.399188	0	0.565574	0	0	0	0.691521	0	0	0	0	0	1.41998	0	0	0	0.877523	0	0	0	0	0	0
hsa-mir-23a-3p	20515.2	21950.8	25862.5	75980	39171.8	31696.1	19360.8	18418.2	13771.8	20608.2	38968.9	19047.2	19962.7	54976.8	25985.5	97983.5	34884.4	47958.4	21302.8	10244	23105.2	25810.5	29902.1	33792.4	21964.4	37002.7	18371.8	29254.4	35023.2	42015.5	20788.8	29058.2	30706.3	55633.4	45345.5	24287	28712.2	37468.2	33832.5	38110.9	25119.5	18309.4	39908	41714.5	24714.9	51744.9	28789.5	75231.9	22997.4
hsa-mir-23a-5p	36.1065	28.0614	52.9307	94.136	48.8901	69.6419	0.715003	0	337.612	15.9035	13.0496	28.484	120.59	94.9884	58.9483	155.334	33.1864	0	28.0351	29.3673	684.109	8.98034	20.4828	74.2121	23.7146	386.604	6.78619	10.6135	28.8443	128.785	6.70824	14.8647	40.7997	24.6912	139.195	608.559	114.467	36.211	92.7722	13.8473	62.1916	1037.27	45.6312	54.033	86.6689	113.545	60.8597	118.085	79.9469
hsa-mir-23b-3p	16554.8	52557.1	18625.7	15213.2	30849.7	8415.44	28212.9	29343.2	65450.7	108056	44785.6	25364.6	17926	58363.9	66125.5	25641.5	58436.1	34945.6	25318.8	16500.9	6532.14	54580.8	70037.3	19790.5	32228.1	33551.7	43476.7	35902.5	78215.5	46959.8	67500.3	33177.1	21948.9	47396.8	43324.3	64681.7	72251.9	30101.4	36525.3	44737.6	71449.4	22060.3	38670.7	47731.8	50451.1	30671.6	45698.9	48302.6	40669.7
hsa-mir-23b-5p	94.7795	310.611	105.861	139.158	182.885	83.121	97.2404	381.725	780.088	396.365	351.855	289.587	176.698	170.891	258.76	169.832	275.303	414.022	168.847	583.89	66.2041	137.033	370.553	238.169	260.86	227.485	292.206	110.749	313.894	344.932	290.822	134.106	72.6097	310.698	90.0674	1383.09	916.367	103.308	145.785	121.774	427.996	1030.57	300.113	110.987	472.658	149.842	560.099	379.053	559.628
hsa-mir-23c	40.6198	74.508	29.4059	94.136	52.5116	24.7117	50.0502	19.0862	70.3358	143.831	41.5653	59.1259	71.1816	130.746	98.3748	120.125	95.5192	40.1793	81.5565	10.3649	44.1361	76.4992	94.0348	22.4362	61.6579	87.727	57.0839	64.1422	132.344	61.0033	97.8614	74.3236	44.9489	72.016	100.423	85.1131	72.7275	83.6047	89.9322	94.8944	61.702	20.0761	39.4885	94.6795	59.8641	86.0895	64.6634	109.819	52.3155
hsa-mir-24-1-5p	58.673	175.142	79.396	106.415	162.967	148.27	102.603	263.39	239.142	835.896	142.095	132.062	145.713	259.737	463.548	353.125	372.554	34.9386	71.9991	177.931	198.612	354.224	412.915	58.6793	184.974	156.699	163.667	141.205	414	108.45	624.656	168.682	139.687	18.5184	143.289	668.138	114.467	291.285	203.057	150.691	299.205	398.177	195.688	192.28	99.1778	207.08	212.058	236.17	175.367
hsa-mir-24-2-5p	166.992	154.822	255.832	323.337	331.366	96.6001	112.97	187.045	14.0672	193.813	213.626	126.452	120.59	395.09	226.989	759.064	298.101	251.558	64.9904	164.111	0	262.093	243.932	134.617	237.146	242.611	48.3017	190.581	311.066	100.919	315.287	322.176	156.975	57.6128	223.242	268.106	147.985	239.099	253.23	224.407	180.699	157.263	157.954	203.719	88.4559	355.526	84.633	423.925	111.262
hsa-mir-24-3p	41619.5	44877	26330.1	93104.6	46548.8	40457.5	20002.9	41890.5	36763.9	96570.9	45063.5	24176.4	27949.2	69663.1	63124.5	222654	79490.2	39685	23625.9	36510.4	21935.6	75383	74371.3	39717.3	55283.4	48243.8	29141.9	58314.9	58613.3	17598.3	76374.1	68981.6	30327.3	12183	41078.4	60583.5	15379	70010.7	65287.9	47376.7	26998.5	37636	11238.4	66815.7	10161.7	64394.9	40311	53681.4	15516.7
hsa-mir-2467-3p	0	0	0	12.2786	0	0	0.357501	3.81725	0	0	0	0	0	0	0	0	0	0	0	0	0	0	0	0	23.7146	4.2351	0	0	1.69672	0	0	0	0	0	0	0	0	1.06503	0	0	0	0	0	0	0	0	0	0	0
hsa-mir-25-3p	5325.7	4597.24	8042.52	5390.31	7300.92	13798.1	7108.56	12593.1	5672.9	5167.07	3415.12	8300.93	5918.12	5279.86	3597.76	6650.36	3621.36	7614.86	6859.67	3197.58	6796.95	7018.3	4995.48	8983.12	14669.8	4828.01	6358.26	4901.11	5167.08	5693.65	4938.45	4087.15	12065	5045.23	6119.28	2668.3	9161.14	17749.2	7688.73	4220.97	10053	8428.63	10204.7	5186.68	7103.28	17036.4	3776.15	23372.6	4604.87
hsa-mir-25-5p	47.3897	47.4142	64.6931	4.09287	10.8645	44.9303	17.1601	19.0862	15.346	38.0986	13.5329	41.8629	26.7978	10.7493	29.857	7.24891	20.7776	0	23.5749	89.8293	750.313	18.9585	27.9311	25.8879	113.83	36.9059	29.5399	7.84473	18.6639	27.1126	47.7469	21.6508	40.7997	0	5.05726	123.414	66.4034	8.52023	12.3065	11.8109	46.5213	793.007	44.7537	7.54515	58.9706	8.37627	38.9882	155.872	41.9997
hsa-mir-2681-3p	18.0532	0	11.7624	0	14.486	0	1.78751	0	0	2.79622	15.9495	1.29473	0	0.658118	0.382781	0	0	0	10.1946	17.2749	0	5.32168	0	0	0	0	0	2.30727	2.82787	0	0	4.52404	0	0	1.20411	0	0	0	0	1.62909	0	0	0	0	0	0	0	0	0
hsa-mir-2681-5p	20.3099	0	2.94059	0	1.81074	0	0.357501	0	0	1.04858	1.93327	0	0	0	0	0	0	0	9.55741	19.0023	0	0	0	0	0	0	0	0.922909	0	0	1.18381	0.969438	0	0	0	0	0	0	0	0	0	0	0	0	0	0	25.6752	0	0
hsa-mir-2682-3p	2.25665	1.93527	0	0	0	2.24651	0	0	7.673	6.46627	22.7159	6.47364	130.639	0	1.91391	6.21335	2.5972	0	0	278.125	66.2041	2.99345	0	1.72586	0	1.21003	0	0	0	37.6564	1.18381	0	0	0	0	34.0453	0	0	0	0	0	0	0	0	0	0.930697	43.7429	0	0
hsa-mir-2682-5p	4.51331	0	0	0	0	0	0	0	43.4803	37.5743	37.2154	41.8629	66.157	0.877491	19.5219	7.24891	24.8177	0	0	98.4667	0	0	0.931037	0	0	28.4357	0	5.53745	0	0	11.4435	6.46292	0	0	0	0	0	0	0	5.70181	0	0	0	4.62445	77.734	0	84.633	0	22.1051
hsa-mir-26a-1-3p	0	0	8.82178	8.18574	3.62149	0	8.93754	0	0	3.84481	29.9657	4.31576	15.0737	5.92306	6.89007	3.10668	7.7916	0	0	27.6398	0	0.66521	8.37934	0	0	4.84011	13.5724	7.84473	10.1803	7.53128	0.789205	1.29258	1.38304	0	12.5227	0	34.7827	8.52023	3.78662	0	0	0	0	6.57158	0	6.04953	13.313	18.8936	3.68419
hsa-mir-26a-2-3p	20.3099	20.3204	58.8119	16.3715	19.9182	47.1768	21.4501	38.1725	29.4132	87.0325	7.73308	12.5157	15.9112	93.8915	90.3364	45.5646	129.283	0	15.929	0	198.612	64.5254	94.5003	22.4362	18.9717	40.5359	8.78213	29.0716	61.6476	88.1159	84.4449	12.9258	143.836	117.283	73.6915	80.8575	25.9289	30.3533	35.9729	24.4363	101.367	0	37.7335	52.0859	25.0178	53.9804	18.0677	24.7978	44.5787
hsa-mir-26a-5p	153947	210823	524393	70098.6	201246	31666.9	271531	380179	108719	265457	173487	119343	161725	222546	209494	109240	261897	88637.4	194367	126986	190425	186643	227044	113708	86942.3	153974	240074	272019	280369	311683	312484	235534	424626	350922	399525	165209	257660	157989	165571	348091	261614	70972.5	293454	292011	305526	137574	109522	182973	361017
hsa-mir-26b-3p	27.0798	22.2556	49.9901	4.09287	38.0256	31.4512	25.7401	30.538	0	95.7707	23.6825	45.3155	26.7978	66.6893	71.9629	26.9245	78.2046	48.914	5.73444	58.7345	0	95.7903	37.2415	15.5328	56.915	33.8808	49.8985	15.6895	83.1394	178.491	74.1852	30.0526	67.7691	20.576	40.9397	0	39.2096	25.0282	24.613	29.3236	175.802	0	21.0605	36.022	31.2723	27.4556	19.9696	5.90425	54.1576
hsa-mir-26b-5p	36643.5	56963.7	49951.9	10121.7	43226.1	8211.01	50138.5	89209.1	12813.9	68391.3	43509.2	32158	29681.9	60660.1	56099.3	28885.9	56920.8	26490.4	67454.9	18515.2	44533.3	57611.9	52020.8	28185.1	12620.9	49820.5	45896.6	67485.4	73600.4	95282.7	71041.1	68104.6	109643	78919.2	92607.5	29002.3	90880.9	41113.3	39760.4	85859.5	111822	11513.7	93756.3	73967.3	78693.6	37039.4	16208.6	24144.8	88205
hsa-mir-27a-3p	5483.67	4812.05	3855.12	21115.1	10015.2	14658.5	3176.76	3729.45	2125.42	5373.12	6149.24	2919.61	6131.66	19354.2	10027.7	42164.8	15686.8	8808.01	3297.94	3071.47	6201.12	10418.2	10564	6107.83	10391.7	13454.3	2485.34	9126.18	6934.5	5203.36	7091.4	9193.18	9249.09	5604.9	9386.51	5374.89	2210.92	13922.1	14829.3	7237.63	3109.09	7394.71	3919.02	16059.7	2461.58	17150.4	3939.71	7455.88	3164.35
hsa-mir-27a-5p	160.222	116.116	76.4554	306.965	72.4298	251.61	9.29504	72.5277	189.267	33.0304	30.449	22.0104	229.456	450.372	277.517	350.019	85.9962	33.1916	0	46.6421	0	22.6171	79.1382	0	75.8866	111.323	45.1082	58.1433	55.4263	180.751	22.4923	127.966	192.243	0	766.295	395.776	45.5337	46.3287	504.094	19.5491	0	257.644	26.3257	471.207	0	327.14	30.4298	200.744	50.4734
hsa-mir-27b-3p	31207.3	67084.3	26947.6	61172	85483.4	114352	35810.6	106200	49810.6	197001	41905.1	26465.1	41118.7	94306.8	107327	142207	94089.9	26293	29164.1	35541.3	8098.97	75466.4	116186	22955.7	55710.3	75226.2	34831.5	85487.2	70440	50364.7	89869.9	56537	41153.8	62077.8	67736.9	58996.2	63082.6	63194.5	58110.9	63643.6	82665.9	31415.8	46091	98681.6	49802.5	81570	29423.7	32598.5	39859.6
hsa-mir-27b-5p	304.648	486.721	132.327	106.415	367.581	242.624	207.351	847.429	115.095	1477.45	399.703	213.198	339.159	499.95	734.175	305.49	584.947	394.806	178.405	516.518	0	419.082	937.555	138.069	464.805	275.886	328.132	245.955	570.664	338.154	648.332	359.338	345.76	172.838	373.996	702.183	749.41	270.517	303.876	267.17	762.46	869.966	186.035	384.559	220.693	204.288	181.628	262.149	419.261
hsa-mir-28-3p	1622.53	1300.5	2376	2488.46	2113.14	2507.11	1558.71	3011.81	1636.91	1442.5	6045.81	2990.39	6330.97	1626.21	1464.14	2631.35	622.174	5216.33	3884.13	6267.32	4987.37	1939.09	1020.88	1408.3	3376.95	2279.09	2294.93	1280.07	1525.35	1289.35	1446.22	845.027	4183.01	2473.23	2794.5	1229.88	1980.72	2975.16	1106.64	881.744	1456.85	4865.12	1257.49	1190.19	2108.65	2367.23	8586.92	4997.35	1380.47
hsa-mir-28-5p	2265.68	1840.44	2605.37	626.209	1506.54	1392.84	1506.51	3733.27	900.299	2070.95	6009.57	1635.24	2762.68	2295.74	2294.39	2335.18	821.87	1530.31	2906.09	2917.72	3906.04	2407.73	1696.82	888.819	763.609	1964.48	1369.61	1385.75	1393.57	973.041	1764.66	1320.37	3225.25	1510.28	3248.2	970.29	1405.85	2470.33	1472.52	1045.47	1445.1	2017.65	428.231	1739.04	1145.46	2102.44	3953.98	3474.06	1014.99
hsa-mir-2861	0	0	0	0	0	0	2.14501	0	26.8555	0.699056	0.483317	0	0	0	1.14834	0	0.865733	0	0	22.4573	22.068	0	0	0	815.781	0	0.399188	0.461454	0	0	0	0	1.38304	0	0	76.6018	0	0	0	0.407272	0.489698	0	0	0	0	0	45.6447	2.3617	6.99996
hsa-mir-296-3p	0	37.7378	0	0	38.0256	24.7117	4.64752	19.0862	8.95183	38.0986	0	0.863152	10.0492	2.19373	23.3497	4.14223	86.8619	0	0	13.8199	44.1361	13.3042	37.2415	20.7104	0	4.2351	5.58863	20.304	6.22131	125.019	48.9307	42.9784	22.8202	0	3.85315	234.061	79.6841	0.532514	11.8332	68.829	16.6497	63.5744	83.3647	2.9207	92.0299	6.51488	0	0	73.6838
hsa-mir-296-5p	0	41.6083	0	0	56.1331	24.7117	1.0725	49.6242	0	12.7578	12.0829	4.74733	21.7732	6.58118	5.74172	16.5689	9.23449	0	22.3006	6.90994	441.361	3.65866	4.18967	0	0	10.2852	1.99594	20.7655	11.3115	47.447	23.6761	8.72494	6.22369	24.6912	3.61233	259.595	0	12.2478	46.8594	15.8836	0	147.225	188.667	3.89427	0	22.3367	0	2.3617	40.5261
hsa-mir-297	0	4.83818	0	0	0	0	0	0	0	0	0	0	0	0.877491	0	0	0	0	0	0	0	0	0	0	0	0	0	0	0	0	0	0	0	0	0	0	0	0	0	0	0	0	0	0	0	0	0	0	0
hsa-mir-299-3p	4.51331	0	0	32.7429	32.5934	22.4651	3.21751	57.2587	92.076	5.41768	0	25.0314	0	5.04557	2.29669	16.5689	16.1604	0	12.106	0	0	8.31513	2.79311	0	0	4.2351	1.99594	3.69164	5.65574	0	4.73523	3.5546	0	0	4.81644	0	0	14.3779	13.2532	1.62909	0	0	0	12.6564	0	5.11883	0	15.351	0
hsa-mir-299-5p	18.0532	0	0	12.2786	36.2149	0	5.36252	38.1725	38.365	5.94198	8.69971	26.3261	4.18715	6.58118	6.89007	2.07112	12.986	0	0	0	0	7.98252	11.638	0	0	15.1253	0	5.076	24.3197	0	4.34063	2.26202	0.691521	32.9216	6.26137	0	0	17.0405	32.1863	4.88727	0	113.765	21.0605	10.2225	0	6.51488	0	0	30.9472
hsa-mir-29a-3p	12350.7	20993.8	4484.41	20877.7	24767.4	24165.8	17232.6	13608.5	11443	31876.6	16843.1	10830	22603.9	22727.7	30013.9	50105.5	39250.9	11114	16186.4	21405.3	38663.2	18047.5	25958.7	14250.4	20821.4	19325.4	17104.4	19161	23051.7	17305.4	29440.1	21866.6	37513.6	13450.5	19802.1	15788.5	8772.84	32844.9	16919.6	14871.5	14091.1	8719.73	21566.9	23128.6	10793.4	21416.3	16493.9	3157.59	19771.2
hsa-mir-29a-5p	6.76996	18.3851	8.82178	20.4643	12.6752	13.4791	12.155	0	0	40.72	40.1153	26.3261	13.3989	32.9059	23.7324	77.6669	55.9841	40.1793	52.2471	17.2749	0	18.2933	27.0001	56.9535	0	27.2256	14.3708	19.8425	38.459	81.3378	24.0707	29.7294	43.5658	0	12.0411	0	23.3993	29.2883	22.2464	23.2145	96.4705	0	0	33.3447	0	23.2674	55.1541	0	34.9998
hsa-mir-29b-1-5p	101.549	64.8316	35.2871	61.393	68.8083	49.4233	77.9353	34.3552	111.258	70.6047	99.5633	37.5471	38.5218	51.1138	87.2742	88.0225	148.618	0	53.5215	100.194	220.68	29.9345	96.8279	127.714	75.8866	79.8618	123.349	34.1476	205.303	210.876	105.359	54.9348	121.016	86.4192	78.0263	123.414	388.934	41.0036	35.4996	67.6072	245.339	0	176.382	66.446	369.907	28.8516	62.7615	62.585	329.366
hsa-mir-29b-2-5p	137.656	196.43	188.198	175.993	157.535	38.1907	205.206	362.639	1124.09	359.664	201.543	318.071	252.066	194.364	315.795	117.018	357.836	723.228	296.28	504.426	22.068	224.176	237.88	598.874	109.087	156.699	407.571	148.127	527.115	695.89	433.668	309.251	85.0571	275.718	93.6797	766.018	420.555	134.194	181.284	433.745	533.771	60.2284	476.495	152.12	621.872	80.0399	468.81	149.968	530.155
hsa-mir-29b-3p	1216.34	1963.33	808.663	5116.09	2763.2	1453.49	1971.62	1152.81	3125.47	6283.81	2964.67	1991.72	3345.53	4815.23	4713.57	12284.8	5870.25	3528.8	3555.35	3363.42	4170.86	1689.97	3881.03	2474.89	773.095	4747.54	1775.59	5877.08	4017.27	2672.85	7231.48	4226.1	7532.74	3304.51	3435.32	2110.81	1351.47	4077.46	5468.35	4826.17	1449.51	635.744	3159.96	4954.24	2340.06	4165.33	3465.2	250.34	4606.34
hsa-mir-29c-3p	1335.94	1998.17	902.762	4162.45	2058.82	3133.89	1524.03	3740.9	3353.1	5002.97	2263.86	2070.27	3639.47	3235.09	4369.45	5045.24	4375.13	4830.26	3879.03	2630.96	2361.28	1849.28	2496.58	3829.69	682.979	2888.94	1483.78	2100.54	3253.75	2085.41	3847.37	2448.8	2776.46	2285.99	1576.9	446.844	645.694	1982.02	2910.96	2093.79	1567.03	1064.03	1986.71	2819.21	864.009	2887.02	2842.34	245.617	1743.36
hsa-mir-29c-5p	142.169	277.711	423.446	139.158	161.156	49.4233	173.746	110.7	832.52	284.865	298.69	488.975	1232.7	281.016	216.272	297.205	222.493	511.85	384.845	1330.16	375.156	148.675	158.742	866.383	260.86	323.682	376.035	109.826	596.115	436.814	258.07	123.119	103.728	563.782	65.9852	234.061	222.609	132.596	264.117	202.822	351.113	1047.3	623.919	168.671	167.083	111.684	443.134	108.638	183.104
hsa-mir-301a-3p	42.8764	47.4142	38.2277	20.4643	56.1331	4.49303	90.8054	7.6345	83.1242	177.91	112.613	133.789	28.4726	72.8317	146.223	78.7024	105.908	202.644	61.1674	167.566	0	293.025	12.1035	44.8724	80.6295	59.8964	33.5318	57.2204	93.3197	21.0876	96.283	82.7254	24.8948	53.4976	31.5477	0	0	45.7962	55.8526	49.2799	0	0	21.0605	63.5253	0	10.703	95.0932	237.351	23.2104
hsa-mir-301a-5p	6.76996	8.70872	8.82178	0	19.9182	17.9721	15.3726	0	0	52.2544	4.34985	6.47364	36.0095	14.698	37.1298	6.21335	32.0321	0	16.5662	57.007	0	73.8383	11.638	1.72586	4.74291	20.5705	3.59269	13.3822	26.0164	17.3219	54.0605	14.5416	19.3626	32.9216	7.22465	0	11.3834	8.52023	22.7197	10.9963	0	0	23.6931	14.3601	0	9.77232	0	14.1702	22.1051
hsa-mir-301b-3p	2.25665	3.87054	0	0	3.62149	0	8.22253	0	0	6.64103	10.633	5.61049	0.83743	9.43303	11.1007	9.32003	0.288578	0	0	19.0023	0	42.9061	0	0	0	0.605014	0	5.99891	2.2623	0	2.36761	9.69438	3.4576	0	1.68575	0	0	13.3129	23.6664	2.03636	0	0	0	5.84141	0	7.44557	0	11.8085	0
hsa-mir-301b-5p	0	0	0	0	0	0	0	0	0	0.524292	0	12.0841	0	1.53561	0.765563	0	0	0	0	0	0	10.3108	0	0	0	0	0	0	0	0	0	0	0	0	0.481644	0	0	2.66257	2.36664	0	0	0	0	0	0	0	0	11.8085	0
hsa-mir-302a-3p	4.51331	0	0	0	0	0	0	0	0	0	0	0	0	0.219373	0	0	0	0	0	0	0	0	0	0	0	0	0	0	0	0	0	0	0	0	0	0	0	0	0	0	0	0	0	0	0	0	0.950932	0	0.368419
hsa-mir-302a-5p	0	0	5.88119	0	0	15.7256	0	0	0	0	0	0	0	0.877491	1.14834	0	0.577156	0	0	0	0	0	0	0	0	0	0	0.922909	0	0	0	0	0	0	0	0	0	0	0	0.814544	0	0	0	0	0	0	0	0	0
hsa-mir-302b-5p	0	0.967636	0	0	0	0	0	0	0	0	0	0	0	0	0	0	0	0	0	0	0	0	0	0	0	0	0	0.461454	0	0	0	0	0	0	0	0	0	0	0	0	0	0	0	0	0	0	0	0	0
hsa-mir-302d-3p	0	0	0	4.09287	0	2.24651	0	0	0	0.174764	0	0	0	0	0	0	0	0	0	0	0	0	0	0	0	0	0	0	0	0	0	0	0	0	0	0	0	0	0	0	0	0	0	0	0	0	0	0	0
hsa-mir-302e	0	0	0	0	0	0	0	0	0	0	0	0	0	0	0	0	0	0	0	0	0	0	0	0	0	0	0	0	0	0	0	0	0	0	0	0	0	0	0	0	0	0	0	0	0	0	0	0	0
hsa-mir-3064-3p	0	0.967636	0	0	3.62149	0	2.14501	0	0	0.524292	0	4.74733	0	2.4131	2.29669	5.17779	7.21444	0	0	5.18246	0	1.99563	0	0	0	0.605014	0	1.84582	6.22131	0	2.36761	0.323146	2.07456	0	0	4.25566	0	0.532514	1.41998	0	0	0	11.4078	1.46035	0	1.39605	0	0	0
hsa-mir-3064-5p	22.5665	67.7345	17.6436	28.6501	21.7289	13.4791	22.8801	22.9035	17.9037	38.7976	31.4156	13.8104	27.6352	15.5755	34.4503	10.3556	26.2606	0	20.3891	181.386	331.02	26.941	10.7069	0	118.573	25.4106	36.7253	12.4593	56.5574	11.2969	25.2546	35.2229	13.8304	20.576	5.29808	0	20.2372	8.52023	34.5529	17.5127	41.6243	143.879	13.1628	9.49228	0	8.84162	65.6143	68.4893	21.3683
hsa-mir-3065-3p	22.5665	1.93527	23.5248	69.5788	61.5653	98.8466	151.581	57.2587	237.863	125.131	155.628	298.219	242.017	57.0369	228.903	6.21335	356.971	139.754	25.4864	122.652	0	308.658	96.3624	0	52.172	164.564	83.4303	193.349	127.82	112.969	141.662	61.0746	10.3728	51.44	51.0542	80.8575	126.483	4.79263	48.2794	179.607	181.188	0	194.81	106.606	93.8169	29.7823	422.214	188.936	193.051
hsa-mir-3065-5p	27.0798	20.3204	88.2178	466.587	157.535	78.628	255.256	34.3552	93.3548	185.075	264.858	287.43	403.641	87.5297	341.441	31.0668	544.835	171.199	83.468	160.656	0	491.258	138.259	0	99.6012	222.04	99.3978	305.021	209.828	277.904	280.957	98.2364	7.60673	86.4192	164.722	774.53	125.218	17.573	72.4191	288.349	318.793	150.571	587.94	222.704	285.918	64.2181	195.892	173.585	257.156
hsa-mir-3074-3p	15.7966	2.90291	0	0	0	0	7.15003	0	15.346	0	6.76644	0	0	0.877491	0	3.10668	0	0	12.106	20.7298	0	1.99563	0	0	47.4291	0	0	0	0	0	0.394602	0	2.76608	20.576	0.481644	0	0	0.532514	0	0	0	0	0	0.486784	0	2.32674	0	0	0
hsa-mir-3074-5p	36.1065	7.74109	11.7624	24.5572	12.6752	17.9721	27.8851	41.9897	0	2.4467	20.7826	18.9893	46.0587	1.09686	3.06225	1.03556	1.44289	0	37.5925	191.751	0	1.33042	8.37934	63.8569	9.48583	3.63008	30.3383	0.461454	3.39344	24.1001	8.68125	5.17033	2.76608	0	0.963287	0	0	1.06503	2.36664	2.44363	0	0	3.51009	4.62445	0	3.72279	42.7919	18.8936	9.94731
hsa-mir-30a-3p	658.943	4188.9	202.901	1211.49	3674	709.899	495.854	7867.35	970.634	559.594	2293.82	645.206	1327.33	1523.54	419.146	1534.7	215.856	1046.41	2334.56	908.658	397.224	262.758	1571.59	617.859	256.117	1315.3	367.652	2918.24	1712.56	1654.62	1083.18	2781.64	1495.07	1662.54	4268.81	476.634	1515.26	1339.81	532.493	1789.55	1018.08	307.834	2004.26	3483.67	2682.27	1014.92	3518.45	7641.28	2367.83
hsa-mir-30a-5p	9134.93	66982.6	1470.3	12990.8	45551.1	28948.6	5014.31	85567.4	2869.7	8693.98	23034.4	5554.38	8514.15	18097.6	7607.78	15972.5	3582.12	11325.3	16590.4	9266.24	8297.58	7292.04	19846.5	6437.47	3395.93	19799.7	3767.93	28917	16169.2	11334.6	20084.1	35406.1	15741.1	10915.6	47880.9	4536.53	6294.41	17688	7365.92	18840.8	5461.11	12892.2	8005.64	36484.7	8728.54	11734.7	16097.4	55805.8	23523.2
hsa-mir-30b-3p	29.3365	125.793	105.861	12.2786	39.8364	4.49303	58.2727	7.6345	184.152	65.886	33.8322	40.9997	80.3933	52.6494	77.3219	33.1379	54.5412	110.056	23.5749	177.931	0	65.1906	56.3278	445.273	52.172	46.5861	489.404	35.0705	53.7295	51.2127	74.9744	25.8517	22.1287	72.016	28.417	285.129	44.2689	7.98771	17.9864	42.3563	6.85577	100.381	76.3445	23.3656	139.385	26.9902	158.806	63.7659	93.5784
hsa-mir-30b-5p	3087.1	8215.23	8139.56	1281.07	7268.33	606.559	5670.33	13383.3	2706.01	4568.33	4718.14	6404.15	6703.63	9028.28	5739.42	10254.1	1993.5	8166.89	9371.35	10919.4	993.061	9185.89	3313.56	15653.6	5667.78	7955.33	19256.4	6349.15	8327.51	4166.3	4080.19	2985.22	3705.86	5057.58	3873.38	2587.44	4051.24	5949.25	7189.84	3150.25	3746.19	9081.1	6398.02	8258.53	3503.39	7013.73	4117.54	2661.63	4423.97
hsa-mir-30c-1-3p	27.0798	51.2847	2.94059	4.09287	25.3504	0	27.8851	61.076	249.372	35.6519	13.5329	29.7787	87.9302	10.7493	22.2013	12.4267	15.2946	214.872	48.4242	108.832	176.544	26.2758	24.207	0	52.172	11.4953	66.2652	16.6124	29.4099	0	17.3625	28.76	20.7456	16.4608	20.9515	0	108.143	20.2355	5.2066	28.509	56.805	214.145	80.7321	20.4449	35.7398	6.51488	35.1845	125.17	47.8944
hsa-mir-30c-2-3p	54.1597	581.549	14.703	28.6501	246.261	40.4373	51.4802	633.663	104.864	58.0216	219.426	91.4941	116.403	107.493	46.6993	39.3512	25.3948	1.74693	210.9	139.926	0	35.9214	184.811	22.4362	0	113.743	35.1285	170.738	134.041	290.707	168.89	258.84	78.8334	55.5552	235.283	80.8575	96.7592	71.8894	50.646	123.403	41.6243	120.457	115.833	219.783	185.847	62.3567	251.046	1113.54	292.525
hsa-mir-30c-5p	7512.4	25769.1	12559.3	4714.98	15065.4	2197.09	13447.1	27140.6	7644.86	10418.6	14074.7	7724.34	9280.4	14747.3	9672.5	10583.4	3569.71	14733.6	11431.3	10309.6	7061.77	14962.2	11287	6156.15	8707.99	11066.9	9743.38	11092	17347.9	23345.5	14198.6	16029.3	15085.5	17742.7	20910.3	7715.51	25444.5	10460.7	9440.99	11193.5	16879.9	6725.5	22810.3	19398.6	27395.4	10569.9	6930.39	39113.3	27217.3
hsa-mir-30d-3p	13.5399	16.4498	0	49.1144	14.486	6.73954	13.5851	3.81725	15.346	22.5446	10.633	8.19994	3.34972	34.4415	27.1775	32.1023	13.8517	0	3.82296	1.72749	0	38.2496	17.2242	0	0	10.8903	49.1001	21.6884	13.5738	0	33.1466	10.0175	26.2778	0	18.0616	63.8349	0	27.6907	10.8865	16.6982	0.489698	0	0	29.207	20.5504	12.5644	19.0186	2.3617	13.6315
hsa-mir-30d-5p	73720.4	91035.2	63493.3	29828.8	50143.1	58184.7	50818.1	121747	95892	86644.7	47976.5	78786.3	52679.4	74450.5	101903	48856.6	69024.3	77161.8	66652.1	76954.3	298316	158216	62707.7	153257	76190.2	63529.5	280294	67452.2	77195.8	48546.6	108490	50054.3	51750.7	74330.8	47381	140790	65890.5	34461.7	38990.8	60405.8	75435	99156	59426.7	65733.6	50716.5	54466.7	54064.3	33975.4	82970.9
hsa-mir-30e-3p	1785.01	3338.34	1149.77	356.08	1810.74	256.103	1310.96	5718.24	3011.65	2342.71	2193.78	1937.78	3637.8	2000.68	1853.43	1931.32	882.471	1055.14	2152.96	2109.26	1522.69	2504.52	1797.83	1879.46	1792.82	1219.71	2177.97	2261.13	1616.98	838.984	2080.74	1754.36	6578.44	1557.6	3671.33	493.656	1240.16	2141.24	1251.48	2104.37	2030.78	967	1601.48	2785.86	1379.55	1828.35	1761.13	7295.29	1474.78
hsa-mir-30e-5p	6636.82	9233.18	2484.8	4473.51	7972.71	11805.4	4854.87	19406.9	3368.45	10510.7	7166.14	3976.97	5525.36	8775.35	9249.91	12406	4990.66	4975.25	5353.42	3641.54	11320.9	16495.6	7847.25	9438.74	5297.83	6347.81	4830.17	6307.62	5367.86	2145.66	10519.3	8511.34	19731.9	1781.88	10055	2438.49	1598.11	11178.5	7052.58	6252.85	2037.14	4962.15	915.256	9569.2	1507.32	8401.87	2785.28	10138.8	3536.82
hsa-mir-31-3p	0	0	0	0	3.62149	0	0	0	0	0.699056	0	4.74733	0	0	0	0	0	0	0	0	0	0.66521	0	0	14.2287	0	0	0	3.95902	0	0	0	0	0	0	0	0	1.06503	0.473327	0.407272	0	0	0	0	0	0.465348	0	0	2.21051
hsa-mir-31-5p	18.0532	18.3851	0	8.18574	124.941	26.9582	18.2326	1549.8	51.1533	55.5749	498.783	837.689	2848.1	141.495	22.2013	74.5602	15.2946	513.597	158.016	150.291	662.041	0.997815	164.328	18.9845	5160.29	76.8368	8.38294	51.6829	82.0082	51.9658	91.1531	417.505	538.003	18.5184	418.789	0	16.4427	79.8771	61.5326	781.148	76.8826	4932.04	1.75505	425.449	394.924	62.822	2863.26	3968.83	474.523
hsa-mir-3115	2.25665	4.83818	0	8.18574	3.62149	8.98606	4.29002	0	0	5.41768	0	3.45261	8.3743	3.07122	4.97616	5.17779	0	0	0	0	0	3.32605	3.72415	24.1621	0	3.02507	0	0	7.35246	0	2.76222	4.84719	0	24.6912	1.20411	0	10.751	0	0	1.22182	14.6909	0	0	1.46035	5.36096	0.465348	0	0	6.26312
hsa-mir-3116	0	9.67636	0	0	0	0	4.29002	0	0	0	0	0	0	0.438745	0	4.14223	0.577156	0	0	0	66.2041	0	0	0	0	0	0	0	0	0	0	2.58517	0	0	0	0	0	1.59754	0	0	0	0	0	0	0	0	0	12.9893	0
hsa-mir-3117-3p	11.2833	16.4498	11.7624	0	0	6.73954	0	0	0	9.08773	0	0	0	2.85184	2.29669	48.6713	0.865733	0	0	0	0	0.997815	2.79311	0	0	1.81504	0	10.6135	2.82787	0	9.47046	4.84719	0	0	6.50219	0	10.1186	0	4.25995	4.07272	0	0	0	1.46035	0	0.930697	0.950932	0	0
hsa-mir-3118	13.5399	0	0	0	0	4.49303	4.29002	0	0	0	0	3.45261	0.83743	0	0	1.03556	0.577156	0	0	0	0	5.32168	2.32759	0	0	5.44513	6.38701	0	2.82787	0	3.94602	1.61573	8.98977	0	2.40822	0	0	3.19509	6.15326	3.25818	0	0	23.6931	0	0	0.465348	0	0	2.57893
hsa-mir-3120-3p	0	2.90291	0	0	0	0	0.715003	0	0	1.04858	3.86654	2.15788	10.8866	0.658118	1.14834	0	0.288578	0	0	0	0	0	0	0	0	0	0	0	0	0	3.94602	2.58517	0	0	3.13068	0	0	0	2.36664	0.407272	0	0	0	1.70374	0	2.32674	0	0	0
hsa-mir-3121-3p	0	0	0	0	1.81074	0	0	0	0	0.174764	0	0	13.3989	0	0	1.03556	0	0	3.1858	0	0	0.332605	0	0	0	0	0	0	0	0	0.394602	0.646292	4.14913	0	0	0	0	0	3.31329	1.22182	0	0	0	0.730176	0	0	0	0	0
hsa-mir-3123	51.903	100.634	299.941	106.415	12.6752	17.9721	0.715003	103.066	33.2497	1.04858	0	27.6209	25.9603	132.062	16.4596	133.587	0	36.6855	34.4067	19.0023	22.068	14.6346	0	25.8879	18.9717	577.183	7.58457	116.748	17.5328	0	3.15682	1.29258	0	0	0	0	0	11.7153	28.873	1.22182	0	0	0	1.94714	0	0.465348	12.3621	43.6914	0
hsa-mir-3124-5p	2.25665	0	0	0	0	8.98606	0.357501	15.269	0	0	0	5.61049	0	0	0	0	0	0	0	0	0	0	0	0	0	0	1.19756	0	0	0	0	0	0.691521	0	0.240822	0	0	0	0	2.03636	0	0	0	0	0	0	0	0	0
hsa-mir-3125	0	0	0	4.09287	0	0	0	0	0	1.9224	0	0	0	0.438745	2.67947	0	0	0	0	6.90994	0	0.997815	1.39656	0	0	0	0	0	0	7.53128	1.18381	0	5.53217	0	1.44493	0	14.5455	0.532514	0	0	0	0	0	1.46035	0	0	0	5.90425	0
hsa-mir-3126-3p	0	1.93527	0	0	0	0	0	0	0	0	0	0	1.67486	0.658118	0	0	0	0	0	0	0	0	0	0	0	0	0	0	0	0	0	0	0	0	0.240822	0	0	1.06503	0	0	0	0	0	0	0	0	0	0	0
hsa-mir-3126-5p	0	3.87054	0	8.18574	3.62149	0	0	0	0	0	0	0	0	1.09686	0	8.28447	0	0	0	0	0	0	3.72415	0	0	0	0	0	0	0	0	0	0	0	0.963287	0	0	0	0	0	0	0	0	1.21696	0	1.39605	0	0	0
hsa-mir-3127-3p	0	0	2.94059	0	0	0	3.93252	0	31.9708	2.97099	6.76644	19.8525	50.2458	1.31624	1.91391	2.07112	6.92587	0	0	0	0	2.99345	0	0	0	1.81504	7.58457	0	0	0	4.73523	0	0	24.6912	0.240822	200.016	0	0	0	0	0	0	0	0	0	0	10.4603	12.9893	0
hsa-mir-3127-5p	2.25665	5.80581	8.82178	4.09287	1.81074	0	5.36252	0	19.1825	8.03914	4.34985	15.9683	4.18715	2.19373	4.97616	2.07112	11.8317	265.533	1.91148	36.2772	0	5.32168	1.39656	15.5328	0	7.26017	1.99594	8.76763	2.2623	0	18.1517	0.969438	0	0	0.722465	0	31.6207	0	0.946655	4.07272	76.8826	0	15.7954	1.70374	3.57398	5.58418	0	12.9893	0
hsa-mir-3128	0	1.93527	0	0	0	0	0	0	0	0	0	0	0	0.877491	0	1.03556	0	0	0	0	0	1.99563	0	0	0	0	0	2.30727	0	0	5.52443	0	0	0	0	0	0	1.59754	0.473327	0	0	0	0	0.730176	0	0.930697	0	0	0
hsa-mir-3129-3p	0	0	0	4.09287	16.2967	4.49303	6.07752	0	0	0.699056	5.79981	0	4.18715	4.16808	2.67947	7.24891	2.5972	0	3.1858	10.3649	0	11.6412	6.51726	0	0	3.63008	3.59269	1.38436	0.565574	3.76564	1.97301	1.93888	2.07456	14.4032	5.05726	0	0	2.13006	4.25995	0	41.1346	0	0	4.62445	0	5.58418	17.1168	0	0
hsa-mir-3129-5p	2.25665	0	0	8.18574	12.6752	13.4791	1.43001	0	0	0	9.18303	0	30.9849	0.438745	0	10.3556	0	0	0	1.72749	0	0.332605	4.18967	0	0	2.42006	3.59269	0	0	0	2.76222	0	0	0	1.20411	0	0	0	0	0.407272	0	0	0	0.973568	0	2.32674	0	0	0
hsa-mir-3130-3p	0	14.5145	11.7624	0	0	2.24651	0	0	0	0.87382	0	0.863152	0	1.75498	3.06225	0	0	0	22.9378	22.4573	110.34	1.33042	0	48.3242	28.4575	1.21003	0	0	0	0	8.28665	0	3.4576	0	1.44493	0	0	0	0	0.814544	0	0	0	2.19053	0	0	0	7.0851	21.7367
hsa-mir-3130-5p	0	2.90291	0	0	0	0	0	0	0	0.524292	0	8.63152	0	3.72934	0.382781	2.07112	1.15431	0	8.92025	0	0	0.66521	0	0	4.74291	1.81504	4.39107	0	1.13115	0	3.55142	0	0	0	0	0	0	0	2.83996	0	0	0	22.8156	0	0	0.465348	0	22.4361	0
hsa-mir-3131	4.51331	1.93527	0	0	94.1587	6.73954	0	38.1725	0	0	5.31649	8.19994	143.201	0	0	0	0	0	0	164.111	0	0	0	0	9.48583	0	0.399188	0	0	0.753128	0	0.323146	0	0	0	0	0	0	0	0	0	264.336	0	0.243392	0	0	0	0	0
hsa-mir-3132	0	3.87054	0	0	0	0	0	0	0	0.174764	0	0	0	0	0	0	0	0	0	0	0	1.66303	0	0	0	0	0	0.461454	0	0	0.394602	0	0	0	0	0	0	1.06503	6.62658	0	0	0	0	0	0	0.465348	0	2.3617	0
hsa-mir-3133	2.25665	27.0938	0	0	10.8645	0	1.43001	0	0	3.32052	0	0	0	6.58118	1.53113	2.07112	0.865733	0	0	0	0	2.99345	0	0	0	2.42006	0	0.461454	0	0	0	0	3.4576	0	0.963287	0	0	0.532514	0.946655	0.407272	0	0	0	3.16409	0	3.25744	2.8528	11.8085	3.31577
hsa-mir-3134	0	14.5145	0	0	0	0	0	0	0	0	0	0	0	1.53561	1.91391	4.14223	0	228.848	0	0	132.408	1.66303	0	0	0	0	0	0.922909	0	0	0	0	0	0	0	0	0	0	3.31329	0	0	0	0	0	0	0	0	0	7.36838
hsa-mir-3135a	36.1065	160.628	61.7525	40.9287	12.6752	0	2.50251	0	46.038	6.11674	4.34985	40.5681	25.9603	46.7264	4.59338	4.14223	0.865733	33.1916	3.82296	20.7298	2250.94	3.65866	1.86207	100.1	573.892	31.4607	6.78619	13.3822	11.3115	14.3094	3.15682	1.93888	2.07456	37.0368	1.20411	514.934	12.6483	4.26011	38.3395	4.88727	0	0	190.422	7.05837	0	6.04953	150.247	106.276	2.21051
hsa-mir-3135b	54.1597	288.355	99.9802	73.6716	92.348	24.7117	3.93252	53.4415	171.364	4.54386	3.38322	30.6419	9.21173	34.6609	9.18675	22.7823	3.75151	6.98771	17.8405	3.45497	3177.8	6.6521	8.37934	139.795	682.979	79.8618	4.39107	10.152	14.7049	5.27189	7.89205	5.81663	4.14913	39.0944	2.64904	187.249	18.9724	9.05274	38.8128	3.25818	3.42789	3.34602	179.015	3.16409	17.8699	5.58418	140.738	83.8403	2.57893
hsa-mir-3136-3p	0	3.87054	0	0	0	0	0	0	0	0	0	0	0	0	1.14834	0	0	0	0	0	0	0	0	0	0	0	0	0	0	0	0	0	0	0	0	0	0	0	0	0	0	0	0	0	0	0	0	0	0
hsa-mir-3138	2.25665	0	5.88119	12.2786	0	2.24651	0	0	0	1.04858	0	7.76837	0	1.09686	0	1.03556	1.15431	0	0	12.0924	0	0.332605	0	0	0	0	0	0	0	0	0	0	0.691521	0	0.240822	34.0453	0	0	2.83996	0	0	0	0	0.486784	31.2723	6.51488	0.950932	0	0
hsa-mir-3139	0	2.90291	0	0	0	0	0	0	0	0.524292	0	0	0	0	0	0	0	0	0	0	0	0	0	0	0	0	0	0	0	0	0	0	0.691521	0	0.481644	0	0	0	2.83996	0	0	0	0	0	0	0	0	0	0
hsa-mir-3140-3p	0	0	0	8.18574	0	2.24651	2.86001	0	0	1.39811	0	0	0	0.877491	0	2.07112	1.73147	0	25.4864	0	0	0.66521	0	0	37.9433	0	2.39513	1.38436	1.69672	0	1.97301	2.90831	2.07456	0	1.92657	0	0	0	0.473327	6.51635	0	0	7.89771	0.973568	0	4.18814	0	0	3.31577
hsa-mir-3140-5p	0	0	0	0	0	0	0	0	0	0.174764	0	0	0	0.438745	0	0	0	0	0	0	0	0	0	0	0	0.605014	0	0	0	0	0	0	0	0	0	0	0	0	1.89331	0	0	0	0	0	0	1.86139	0	0	0
hsa-mir-3141	0	0.967636	0	0	0	0	0.357501	7.6345	0	0	0	0	0	0	0	0	0	0	0	0	0	0	0	12.081	0	0.605014	0	0	0	0	0	0	0	0	0	0	0	0	0	0	0	0	0	0.243392	0	0	0	0	0
hsa-mir-3142	164.736	1.93527	0	0	1.81074	2.24651	15.3726	3.81725	62.6628	0.174764	0	0	0.83743	0.658118	0	0	0	0	0.63716	5.18246	0	0	0	1.72586	4.74291	0.605014	1.19756	0	0	0	0	0	0	0	0	0	0	0	0.473327	0	0	3.34602	0	0	0	0	0.950932	1.18085	0
hsa-mir-3143	0	0	0	0	0	4.49303	3.93252	0	0	1.04858	0	0	0	3.50996	0	1.03556	0	0	12.7432	0	0	0	0	0	0	2.42006	0.798376	0	0	0	0	0	8.29825	0	4.33479	0	0	18.1055	7.57324	0	0	0	0	0	0	6.04953	0	0	0
hsa-mir-3144-3p	0	0	0	0	1.81074	0	0	0	0	0	0	0	0	0	0	0	0	0	0	0	0	1.99563	0	12.081	0	0	0	0	0	0	0	0	0	0	0	0	0	2.66257	0	0	0	0	0	0	0	0	0	0	0
hsa-mir-3144-5p	9.02661	0.967636	0	0	1.81074	0	0	0	0	0	0	0	0	0.658118	0	0	0	0	0	0	0	1.33042	0	0	0	0	0	0	0	0	0	0	0	0	0	0	0	0	0.946655	0	0	0	0	0	0	0	0	0	0
hsa-mir-3146	54.1597	51.2847	20.5842	0	0	8.98606	6.43503	0	38.365	2.62146	4.83317	18.5578	2.51229	39.0483	7.27285	0	0	0	4.46012	0	331.02	0.332605	0	6.90345	1223.67	0.605014	28.7415	2.30727	11.8771	0	1.57841	0.969438	2.76608	0	2.1674	25.5339	0	1.06503	8.04657	2.8509	0	0	12.2853	0.730176	0	2.32674	13.313	27.1595	8.47363
hsa-mir-3147	0	0	0	0	0	0	0	0	0	0	0	0	0	0	0	0	0	0	0	0	0	0	0	0	0	0	0	0	0	0	0	0	0	0	0	0	0	0	0	0	0	0	0	0	0	0	0	0	0
hsa-mir-3149	13.5399	29.0291	0	8.18574	7.24298	0	2.86001	0	3.8365	3.32052	12.5662	9.49467	1.67486	8.77491	6.1245	0	2.30862	0	7.00876	0	0	2.32824	2.79311	41.4207	18.9717	17.5454	7.98376	6.46036	6.22131	0	2.36761	5.81663	4.14913	0	2.1674	34.0453	14.5455	4.79263	9.93987	0.814544	0	0	0	4.86784	36.6333	2.79209	13.313	120.447	12.5262
hsa-mir-3150a-3p	0	0.967636	5.88119	0	0	0	0	0	0	0	0	0	0	0.877491	0	0	0	0	0	0	0	0.997815	0	0	47.4291	0	0	0	3.39344	0	0	0	0	0	0	0	0	0	0	0	0	0	0	0	0	0	0	0	0.368419
hsa-mir-3150a-5p	0	0	2.94059	0	0	0	3.21751	0	0	2.27193	0	0	0	0	0	0	7.21444	0	0	3.45497	0	0	0	0	18.9717	0	2.39513	0	2.2623	0	4.34063	1.29258	0	0	0.240822	0	0	1.06503	0	0.407272	0	0	0	0.973568	0	1.39605	0	0	0
hsa-mir-3150b-3p	2.25665	0	0	0	3.62149	4.49303	0	0	0	0	0	0	0	0	0	0	0	0	0	0	0	0	0	0	0	2.42006	14.3708	0	0	0	0	0	22.8202	0	0	0	0	0	1.41998	0	0	20.0761	0	0	0	0	0	0	0
hsa-mir-3151-3p	0	0	0	0	0	11.2326	2.14501	0	0	18.525	0	0	0	8.99428	5.74172	6.21335	26.2606	0	0	0	110.34	1.99563	0.465519	0	0	6.65515	2.79431	1.38436	5.65574	0	34.725	3.87775	0	4.1152	0.963287	161.715	27.1938	0	3.78662	2.03636	0	0	0	2.19053	43.7812	3.25744	0	9.4468	1.47368
hsa-mir-3152-3p	0	0	0	0	0	0	0	0	0	0.174764	0	0	0	1.09686	0	0	0	0	0	0	0	0	0	0	0	0	0	0	2.2623	0	0	0	0	0	0	0	0	0	0	0	0	0	0	0	0	0	0	0	0
hsa-mir-3154	0	0	0	0	3.62149	0	0	0	1.27883	0	0.483317	0	0	0.658118	0	0	0	0	0	0	132.408	0	0	0	0	0.605014	0	0	0	0	0	3.5546	5.53217	0	0	0	0	0	0	0	0	0	0	0	0	0	2.8528	0	0
hsa-mir-3155a	0	2.90291	0	0	0	0	0	0	0	0	0	0	0	0.438745	0	0	0	0	0	0	0	0	0	0	0	0	0	0	0	0	0	0	0	2.0576	0	51.0679	0	0	0.473327	0	0	0	0	0.243392	0	0	0	0	0
hsa-mir-3156-5p	0	0	0	0	0	0	0	0	0	0	0.483317	0	0	0	0	0	0	0	0	0	0	0	0	0	0	0	0	0	0	0	0	0	0	0	0	0	0	0	0	0	0	0	0	0	0	0	0	0	0
hsa-mir-3157-3p	0	0	0	0	0	0	0.715003	0	0	1.04858	0	0	0	0.877491	1.14834	0	0	0	0	0	0	3.32605	0	0	0	0	0	0	0	0	0	2.26202	0	0	0	0	0	0.532514	0	0	0	0	0	0.243392	0	1.39605	1.90186	0	0
hsa-mir-3157-5p	6.76996	4.83818	0	0	10.8645	0	1.78751	0	0	1.9224	8.21639	0	0	2.4131	0	1.03556	0	0	5.09728	0	0	3.65866	0	0	14.2287	0	0	0	0	0	1.57841	2.26202	2.07456	0	2.64904	0	0	3.19509	2.36664	0	0	0	0	1.21696	0	0.930697	0	0	0
hsa-mir-3158-3p	18.0532	18.3851	2.94059	0	1.81074	0	3.93252	0	0	13.8064	25.1325	13.8104	15.9112	8.33616	4.59338	3.10668	7.21444	0	10.1946	31.0948	66.2041	13.6368	4.65519	0	94.8583	7.86518	10.3789	3.69164	13.5738	0	6.70824	7.7555	14.5219	0	2.1674	234.061	0	23.4306	17.9864	4.88727	0	30.1142	0	4.13766	0	12.5644	0	20.0744	0
hsa-mir-3159	92.5228	367.702	61.7525	20.4643	25.3504	0	2.14501	0	219.959	10.8354	5.31649	79.8415	4.18715	73.4898	9.95232	17.6045	16.7375	97.828	20.3891	63.917	1964.05	23.9476	17.2242	308.929	2295.57	60.5014	35.9269	14.3051	20.3607	18.0751	7.89205	3.5546	9.68129	32.9216	1.92657	825.597	0	25.5607	80.4657	1.22182	0	90.3426	24.5706	10.2225	0	16.7525	361.354	175.947	8.84205
hsa-mir-3160-3p	0	2.90291	20.5842	4.09287	0	0	0	0	0	0.174764	0	0	6.69944	0.438745	1.53113	0	0	0	0	0	0	1.33042	0	0	4.74291	3.63008	0	0	0	0	1.18381	0	2.07456	0	0	0	0	0.532514	0	0	0.489698	0	0	0.243392	0	0	0	0	0
hsa-mir-3160-5p	0	0	0	0	0	0	2.50251	0	0	0.174764	0	0	0	0.877491	0	0	0	0	0	0	0	0	0	0	14.2287	0	0	0	0	0	0	1.61573	0	0	0	0	0	0	0	0	0	0	0	0	0	0	0	0	0
hsa-mir-3161	0	0	0	4.09287	0	0	0	0	0	0	0	0	0	0	0	0	0	0	0	0	0	0	0	1.72586	0	0	0	0	0	0	0	0	0	0	0	0	0	0	0	0	0	0	0	0	0	0.465348	0.950932	0	0
hsa-mir-3162-5p	0	1.93527	0	0	1.81074	0	0	0	0	0	0	0	0	0	0	0	0	0	0	0	0	0	0	0	0	0	0	0	0	0	0	0	0	0	0	0	0	0	0	0	0	0	0	0	0	0	0	0	0
hsa-mir-3163	0	0	0	0	0	0	0.715003	0	0	0	0	0	0	0.438745	0	4.14223	0	0	0	0	0	0.997815	0	0	0	0	0	0	0	0	0	1.29258	2.07456	0	0.963287	0	0	0.532514	0	0	0	0	0	0.243392	0	5.11883	0	0	0
hsa-mir-3164	0	0.967636	0	0	0	2.24651	0	0	0	0	0	2.15788	0	0	0	0	0	0	0	0	0	0	0	0	0	1.21003	0	0	0	0	0	0	0	0	0.481644	0	0	0	0.473327	0	0	0	0	0.243392	0	0	0	0	0
hsa-mir-3165	0	6.77345	0	0	0	0	0	0	0	0.524292	0	0	0	0.877491	0	0	0	0	0	0	0	0	0	0	0	0	0	0	0	0	0	0	0	0	0	0	0	0	0	0	0	0	0	0	0	0	0	0	0
hsa-mir-3167	0	2.90291	0	0	0	0	0	0	0	0	0	0	0	1.53561	0	0	0	0	0	10.3649	0	0	0	0	0	0	0	0	0	0	0	0	0	0	0	0	0	1.06503	0	0	0	0	0	0	0	0.465348	0	0	0
hsa-mir-3168	4.51331	21.288	0	0	3.62149	0	0	0	2.55767	0	4.34985	3.02103	0	2.4131	0.382781	0	0	0	0.63716	3.45497	110.34	2.32824	0	12.081	128.059	2.42006	0.399188	1.84582	0	0.753128	0.394602	0	0	0	0.240822	17.0226	0.632413	0.532514	0.473327	0.407272	0.979396	160.609	0	0.243392	0	0.465348	1.90186	0	0.368419
hsa-mir-3169	0	1.93527	0	0	0	0	0	0	0	0	0	0	0	0.438745	0	0	0	0	0	0	0	0	0	0	0	0	0	0	0	0	0	0	0	0	0	0	0	0	0	0	0	0	0	0	0	0	0	0	0
hsa-mir-3171	0	1.93527	0	0	0	0	0	0	0	0	0	0	0	0.219373	0	0	0	0	0	0	0	0.332605	0	0	0	0	0	0	0	0	0	0	0	0	0	0	0	0	0	0	0	0	0	0	0	0	0	0	0
hsa-mir-3173-3p	0	0	0	8.18574	0	0	0	0	0	1.04858	0	3.88418	14.2363	0.438745	3.06225	0	2.5972	0	8.92025	0	0	0	0	0	0	0	3.59269	0	0	0	3.15682	0	0	0	0.481644	0	0	0	2.36664	0	0	0	0	0	0	0	0	0	6.26312
hsa-mir-3173-5p	15.7966	0	8.82178	0	0	2.24651	12.8701	0	39.6438	11.0101	5.79981	25.8946	5.86201	3.29059	3.82781	0	13.2746	27.9509	2.54864	31.0948	684.109	10.3108	12.1035	0	128.059	3.02507	19.9594	7.38327	5.09017	20.3344	26.4384	2.26202	13.8304	16.4608	3.85315	59.5792	41.7393	2.13006	2.36664	5.29454	65.1298	0	37.7335	2.9207	89.3494	0	10.4603	14.1702	56.7365
hsa-mir-3174	4.51331	8.70872	0	4.09287	7.24298	0	8.22253	0	0	10.8354	0	0	1.67486	2.85184	1.53113	3.10668	4.32867	0	11.4689	13.8199	375.156	4.65647	1.86207	0	0	4.2351	8.78213	9.69054	5.09017	0	8.28665	7.43236	8.29825	0	0.963287	0	0	10.1178	0	6.51635	7.34547	0	16.6729	1.46035	0	3.72279	0	0	4.42103
hsa-mir-3175	2.25665	2.90291	0	0	0	0	0	0	0	4.3691	0	0	4.18715	0	0	0	0	0	0	0	0	1.66303	0	0	75.8866	0	0	0	0	0	0.394602	0	0	0	0.481644	0	0	0	0	0	0	0	0	0.730176	0	0.465348	0	9.4468	10.6841
hsa-mir-3176	0	0.967636	2.94059	0	7.24298	0	0.357501	0	0	0.174764	34.3155	26.3261	28.4726	0.658118	0.765563	0	2.88578	0	0.63716	63.917	0	14.302	4.18967	0	80.6295	0.605014	0	0	2.2623	0	0	0	0	0	0	0	0	6.39017	1.41998	1.62909	0	0	0	0.973568	0	0	27.577	9.4468	0
hsa-mir-3177-3p	18.0532	10.644	32.3465	28.6501	18.1074	17.9721	16.4451	0	326.102	37.749	0.966634	49.1996	34.3346	6.58118	34.0675	2.07112	32.3207	192.162	12.106	15.5474	44.1361	24.2802	13.5	63.8569	14.2287	26.0156	38.7212	8.76763	5.09017	27.1126	70.6338	21.3276	10.3728	30.864	3.37151	0	16.4427	9.05274	8.04657	22.8072	17.6291	36.8062	49.1413	6.81497	5.36096	6.04953	63.7125	12.9893	25.0525
hsa-mir-3178	29.3365	223.524	38.2277	266.036	521.494	85.3675	18.2326	206.131	296.689	15.0297	120.829	185.578	148.225	4.16808	25.2636	14.4978	10.1002	447.214	435.818	245.303	1412.35	24.2802	16.2932	431.466	3656.79	6.05014	54.2895	5.53745	71.8279	277.151	46.5631	44.271	6.91521	28.8064	14.931	357.475	93.5972	170.405	56.7993	0.407272	56.805	525.325	546.697	23.3656	93.8169	105.169	295.74	175.947	34.9998
hsa-mir-3179	2.25665	1.93527	0	0	7.24298	0	0.715003	19.0862	0	3.67004	3.86654	0.431576	0	0.438745	0	1.03556	0	0	0	0	0	0	0	0	0	6.05014	3.99188	0.922909	2.82787	0	1.18381	2.26202	1.38304	0	0.481644	0	0	4.26011	0	2.8509	0	0	21.9381	0.730176	0	2.79209	0	3.54255	4.42103
hsa-mir-3180-3p	0	0	0	0	0	0	1.0725	0	0	0	0	6.04206	0	1.53561	0	0	0	0	0	13.8199	22.068	0	0.931037	0	4.74291	0	0	0.461454	0	0	0	0	0	0	0	0	0	0	0.473327	0	0	0	0	0	0	0.930697	0	0	0
hsa-mir-3180-5p	6.76996	3.87054	5.88119	4.09287	0	0	4.64752	0	0	4.3691	2.8999	27.6209	10.0492	1.75498	1.91391	10.3556	22.5091	0	0	19.0023	0	5.65429	30.2587	0	47.4291	0	0	1.84582	1.69672	0.753128	23.6761	0.646292	0	0	0.240822	0	0	1.59754	5.2066	0	41.6243	1539.17	39.4885	1.46035	0	0	0	16.5319	17.6841
hsa-mir-3182	180783	19298.5	103621	161570	144794	47304.9	5406.85	183709	1690.62	2318.24	510.866	554.143	921.173	3228.07	3338.24	153490	1638.26	1717.23	3313.23	169.294	90302.4	3135.14	20890.6	1375.51	20024.6	29152	255.081	18410.2	238.107	7015.38	3035.68	10480.3	1324.95	62230	856.122	6196.24	5130.77	35061.3	13334.6	6442.23	631.221	2486.09	2785.26	5591.69	3188.88	12232.1	385.127	5168.58	6189.07
hsa-mir-3184-3p	0	1.93527	0	0	0	0	0	0	0	0	0	0	0	0	0	0	0	0	0	0	0	0	0	0	0	0	0	0	0	0	0	0	0	0	0	0	0	0	0	0	0	0	0	0	0	0	0	0	0
hsa-mir-3184-5p	0	1.93527	0	0	0	0	0	0	0	0	0	0	0	0	0	0	0.288578	0	0	0	0	0	0	0	0	0	0	0	0	0	0	0	0	0	0	0	0	0	0	0	0	0	0	0	0	0	0	0	0
hsa-mir-3185	0	0	0	0	0	0	1.78751	0	0	0	0	0	0	0	0	0	0	0	0	0	0	0	6.05174	0	18.9717	0	0	0	0	0	0	0	0	0	0	0	0	0	0	0	0	0	0	0.730176	0	0	0	0	0
hsa-mir-3186-3p	0	0	0	0	0	0	0	0	0	0	0	0	0	0	0	0	0	0	0	0	0	4.32387	0	0	0	0	9.18132	0	0	0	0	0	0	0	0	0	0	0	0	0	0	0	0	0	0	0	0	0	0
hsa-mir-3187-3p	4.51331	20.3204	47.0495	28.6501	3.62149	4.49303	10.3675	0	189.267	9.08773	62.3479	43.1576	20.0983	4.38745	9.56954	7.24891	23.6634	0	22.9378	69.0994	0	21.2867	4.65519	1.72586	0	13.3103	0.399188	5.076	15.8361	24.1001	30.779	6.78606	11.0643	0	2.64904	136.181	0	3.7276	15.6198	7.3309	10.2837	40.1523	55.2839	4.13766	95.6039	11.6337	30.4298	17.7127	27.6314
hsa-mir-3187-5p	0	0	11.7624	0	0	0	0	0	0	0	0	0.863152	0	0.219373	0	0	0	0	0	0	0	0	0	0	4.74291	0	0	0	0	0	0	0	0	0	0.240822	0	0	0	0	0.814544	0	0	0	0	0	0	0	0	0
hsa-mir-3188	0	71.605	14.703	0	7.24298	6.73954	4.64752	0	0	1.57288	0	0	5.86201	1.75498	1.53113	0	1.73147	0	0.63716	15.5474	198.612	5.98689	4.65519	5.17759	0	0	0	0.922909	0	0	3.55142	0.646292	0.691521	0	0.963287	29.7896	0	1.59754	0.946655	9.77453	0	0	0	1.21696	0	0	0.950932	22.4361	0
hsa-mir-3190-3p	0	1.93527	0	0	0	2.24651	0	15.269	0	0.349528	0.966634	0	0	0.877491	2.67947	3.10668	2.5972	0	0	25.9123	0	5.32168	0	0	0	3.02507	0	0.461454	0	0	4.73523	0.969438	0.691521	37.0368	0	89.3688	0	0	0.473327	2.03636	19.0982	0	11.4078	0.486784	0	4.18814	0	0	7.36838
hsa-mir-3191-3p	0	3.87054	0	4.09287	0	0	0	0	0	0.524292	0	0	9.21173	0.438745	0.382781	2.07112	0	0	0	0	0	0	0	0	14.2287	0	0	0	0	0	1.18381	0	0	0	0.240822	0	0	0	0.473327	3.25818	0	0	0	0	0	3.72279	0	0	0
hsa-mir-3192-3p	0	0.967636	0	0	0	0	0	0	0	0	0	0	0	0	0	0	0	0	0	0	0	0	0	0	0	0	0	0	0	0	0	0	0.691521	0	0	0	0	0	0	0.814544	0	0	0	0	12.5089	0	0	0	0
hsa-mir-3192-5p	2.25665	7.74109	0	8.18574	0	11.2326	2.14501	0	8.95183	0	0	2.15788	0	0	1.91391	0	0.865733	0	0	0	0	1.33042	0	22.4362	0	0	0	0	4.52459	0	4.73523	0.969438	2.07456	10.288	0.240822	0	21.502	0	0.473327	0	0	0	0	2.9207	0	0	21.8714	0	0
hsa-mir-3194-3p	0	0	0	8.18574	0	0	0	0	8.95183	3.32052	0	12.5157	5.02458	6.58118	4.2106	2.07112	4.61724	0	0	0	0	1.66303	5.12071	50.05	0	8.4702	0	0.922909	0	0	13.0219	1.29258	3.4576	0	0.481644	0	0	4.79263	6.62658	0	35.748	0	0	2.9207	0	1.39605	0	0	0
hsa-mir-3194-5p	0	5.80581	0	0	1.81074	0	0	0	16.6248	1.04858	0	1.7263	0	0	0	0	0	0	0.63716	19.0023	0	0	0	31.0655	18.9717	0	0	0	4.52459	0	1.57841	0.969438	0	0	0	55.3235	0	1.06503	0	0	0	0	0	0	0	0	46.5957	0	0
hsa-mir-3195	295.622	72.5727	129.386	36.8358	166.589	17.9721	102.245	187.045	2028.23	99.0912	439.335	350.871	238.668	97.6208	337.996	38.3157	97.2507	1439.47	1975.83	818.828	11122.3	7.64992	57.7243	1765.56	4140.56	57.4763	858.254	8.30618	58.2541	208.616	15.3895	12.9258	109.952	251.027	257.679	829.853	1153.52	96.3851	52.066	9.36726	987.231	1669.66	25.4482	61.8215	0	80.0399	1725.94	608.137	24.3156
hsa-mir-3196	54.1597	260.294	129.386	184.179	293.341	0	17.5176	11.4517	1821.06	10.3111	104.397	173.062	369.307	27.641	65.8384	53.849	20.7776	227.101	187.325	532.066	2052.33	9.97815	8.84486	683.442	64755	27.8306	168.457	10.6135	22.0574	19.5813	2.76222	4.84719	9.68129	28.8064	15.8942	889.432	20.2372	20.7681	55.8526	4.88727	85.2075	1007.15	25.4482	7.30176	45.5682	14.8911	2762.46	995.456	12.1578
hsa-mir-3198	9.02661	6.77345	0	0	0	0	0	0	0	0.87382	7.24976	1.7263	0	0.877491	0	0	0	0	0	0	0	0	0	0	0	0.605014	0	0.922909	0	0	0	0	4.14913	0	0	0	0	0.532514	0	0	0	0	0	0	0	1.39605	0	24.7978	0
hsa-mir-3199	0	5.80581	14.703	0	0	17.9721	0	3.81725	0	5.94198	6.76644	0	0	4.16808	3.06225	6.21335	1.15431	0	7.64592	0	0	4.98908	2.32759	0	4.74291	2.42006	6.78619	0.461454	5.09017	0	0	2.26202	8.29825	0	9.63287	0	21.502	3.19509	3.31329	1.22182	0	0	0	1.46035	0	3.72279	0	0	0
hsa-mir-32-3p	81.2395	108.375	135.267	45.0216	30.7827	134.791	100.1	15.269	97.1913	190.143	34.3155	35.3892	13.3989	133.598	143.16	66.2757	119.471	0	82.1937	0	0	87.4752	131.742	10.3552	0	96.1972	72.6522	100.136	67.3033	100.166	138.9	120.21	138.304	0	125.709	289.385	108.143	52.7189	78.099	178.792	174.822	0	56.1615	130.215	101.858	76.3171	34.2336	69.6701	113.105
hsa-mir-32-5p	121.859	126.76	76.4554	429.751	115.888	332.484	90.4479	64.8932	88.2395	326.634	80.714	24.5998	55.2704	364.597	264.885	362.445	248.465	12.2285	179.679	91.5568	22.068	175.616	194.587	205.378	42.6862	250.476	53.4912	287.948	58.2541	130.291	284.903	226.202	544.227	104.938	264.422	51.0679	48.0634	431.337	575.566	144.174	0	66.9204	99.1601	442.487	0	412.764	75.1236	183.032	107.947
hsa-mir-3200-3p	13.5399	10.644	23.5248	147.343	12.6752	26.9582	40.0402	11.4517	245.536	85.2848	57.5147	411.723	304.825	44.5327	45.1682	32.1023	29.7235	391.312	61.8046	314.402	0	64.5254	50.276	72.4862	0	62.3164	56.6847	17.0738	65.6066	134.057	274.249	19.7119	14.5219	135.802	11.3186	38.3009	225.139	15.4429	38.8128	48.8727	381.964	0	60.5491	36.9956	131.344	22.8021	118.867	1381.59	133.368
hsa-mir-3200-5p	4.51331	18.3851	11.7624	4.09287	3.62149	0	9.65254	0	12.7883	6.46627	0	24.1682	14.2363	7.2393	8.42119	2.07112	0.577156	113.55	17.8405	57.007	0	2.66084	0	0	14.2287	0	4.39107	4.15309	5.65574	51.2127	33.5412	2.26202	0.691521	0	1.68575	0	4.42689	15.9754	11.8332	18.7345	0	0	0	4.86784	19.6569	6.51488	16.1658	88.5637	9.57889
hsa-mir-3201	0	2.90291	0	0	0	0	0	0	0	0.174764	0	0	0	0.219373	0	1.03556	0	0	0	0	0	0	0	0	0	0	0.399188	0	0	0	0	0	0	0	0	0	0	0	0	0	0	0	0	0	0	0	0	0	0
hsa-mir-3202	0	0	0	0	0	4.49303	1.78751	0	0	0	0	0	0	0	0	0	0	0	0	5.18246	0	0	0	0	0	0	0	0	1.13115	10.5438	0	0	5.53217	0	0	0	0	0	0	0	0	0	0	0	0	0	0	0	0
hsa-mir-320a	12535.7	9646.36	26300.7	56158.2	14466	8574.95	13967.9	7523.8	31463.1	5764.07	19907.8	37683	50911.6	5035.7	7869.6	10362.8	13666.2	13536.9	19987.1	97431.9	59892.6	10545.6	7669.89	20499.8	31051.9	11411.2	11548.5	6211.18	8789.02	41147.9	12854.6	8870.36	8217.34	18335.3	7025.01	128057	29956.1	11315.4	11367	13045.7	37207.7	246682	27523.5	4469.89	68354.1	8596.38	36131.6	20570.4	40320.5
hsa-mir-320b	318.188	306.741	935.109	2103.73	447.254	280.814	313.529	133.604	1225.12	163.404	608.013	1255.89	1819.74	193.048	186.032	281.672	465.476	267.28	661.372	3017.92	993.061	299.677	203.432	819.785	2300.31	575.973	437.51	181.352	227.926	989.61	215.847	227.495	260.703	816.867	148.587	2425.72	554.626	351.992	277.843	348.218	545.034	6909.53	794.158	130.701	1778.05	231.278	2618.87	732.127	1007.63
hsa-mir-320c	139.913	210.945	491.079	839.038	208.236	134.791	112.255	106.883	1015.39	54.7011	524.399	744.9	819.844	106.176	61.245	153.263	191.038	333.663	306.474	2582.59	1037.2	115.747	47.0174	930.24	4790.34	439.24	191.211	76.6014	114.812	493.299	89.9693	94.0355	52.5556	372.426	75.1364	1446.92	301.661	122.478	103.185	113.222	437.3	3426.33	416.823	59.3876	537.883	126.575	4267.78	498.318	351.472
hsa-mir-320d	135.399	204.171	346.99	654.859	204.614	244.87	118.69	229.035	713.589	69.9056	792.64	875.236	1348.26	122.41	76.1735	229.894	170.261	96.0811	314.12	1919.24	573.769	152.666	92.6382	1951.95	15490.4	390.234	174.046	80.2931	149.877	392.38	102.202	117.625	145.219	790.118	128.358	89.3688	291.542	143.779	144.365	111.185	337.402	4908.61	527.391	84.7004	488.741	180.555	6352.23	532.563	406.366
hsa-mir-320e	24.8232	25.1585	0	126.879	34.4042	172.982	38.9677	106.883	81.8453	27.0884	121.796	271.03	624.723	38.1708	19.5219	68.3469	20.489	227.101	108.954	369.682	0	43.2387	28.3966	1824.24	6402.93	70.1816	57.8822	22.6113	47.5082	117.488	35.5142	26.498	20.0541	88.4768	40.4581	8.51131	87.273	53.7839	39.2862	25.2509	39.6655	883.35	154.444	23.8524	19.6569	47.9309	927.159	286.946	14.3683
hsa-mir-323a-3p	1557.09	4.83818	23.5248	826.759	1513.78	372.921	167.668	335.918	7430.02	1602.41	88.9304	2973.56	6.69944	605.03	1037.34	1448.75	3078.26	89.0933	317.306	17.2749	0	1548.28	2066.9	0	9.48583	1291.7	194.404	1417.13	2480.04	217.654	818.011	2166.69	153.518	3320.97	341.244	3302.39	1329.96	3441.11	1487.67	1529.71	2513.13	13.3841	2885.3	2155.72	6349.17	1882.8	58.9578	175.947	3303.61
hsa-mir-323a-5p	29.3365	3.87054	0	16.3715	7.24298	2.24651	0.715003	0	704.637	16.7773	0	59.1259	0	0.877491	6.89007	14.4978	48.1925	0	6.3716	1.72749	0	10.3108	25.138	0	0	12.7053	4.79025	2.76873	23.1885	0	8.68125	20.6813	0	0	3.13068	787.296	21.502	21.3006	17.5131	15.8836	21.5467	287.758	42.9986	5.35462	92.0299	9.77232	0	0	69.9996
hsa-mir-323b-3p	769.519	0	0	466.587	481.658	231.391	226.298	190.862	3298.11	366.655	28.999	1146.27	0	192.829	561.923	485.677	749.725	3.49386	214.723	36.2772	0	269.078	497.64	0	0	413.83	105.386	227.959	1391.88	228.198	314.893	596.85	32.5015	1006.17	103.072	1604.38	518.579	1212.54	492.734	573.032	1439.71	3.34602	1062.68	759.383	3028.95	701.745	27.577	12.9893	1779.46
hsa-mir-323b-5p	9.02661	0	0	8.18574	1.81074	0	3.57501	0	74.1723	1.04858	0	17.263	10.0492	0.219373	6.89007	2.07112	2.88578	0	0	0	0	0	0.931037	0	33.2004	7.26017	0	0	5.65574	0	3.15682	3.5546	0	0	0.722465	0	18.34	13.3129	3.31329	2.44363	0	0	8.77523	2.43392	4.46747	1.86139	0	0	5.52628
hsa-mir-324-3p	1089.96	867.969	711.624	675.323	354.906	766.061	423.282	362.639	2047.41	525.69	556.298	1594.67	1089.5	315.019	387.758	301.348	530.117	1303.21	912.414	1166.05	6002.5	442.365	439.45	1844.95	811.038	271.046	703.369	259.799	402.689	223.679	667.273	317.329	303.578	195.472	147.142	6719.68	72.7275	339.212	292.043	301.381	224.282	3001.38	374.702	250.45	94.7104	234.07	1478.7	686.074	227.314
hsa-mir-324-5p	437.791	257.391	458.733	351.987	208.236	231.391	256.329	167.959	1377.3	361.761	758.808	1334.86	904.424	259.299	323.068	217.467	344.273	1264.78	458.755	2140.36	1169.61	455.336	212.742	923.337	516.978	324.893	429.526	228.881	529.377	398.405	843.265	242.359	129.314	170.781	66.9485	3208.77	85.3758	289.155	341.742	248.843	247.787	869.966	363.294	276.25	92.9234	230.347	1456.83	864.382	324.577
hsa-mir-325	2.25665	6.77345	0	0	0	0	0	0	0	0	0	0	0	0.219373	0.382781	0	0	0	0	0	0	0	0	0	4.74291	0	0	0	0	0	0	0	0	0	0	0	0	0	0	0	0	0	0	0	0	0	0	0	0
hsa-mir-326	94.7795	54.1876	79.396	122.786	48.8901	26.9582	22.1651	110.7	1585.75	192.59	620.579	618.017	1761.95	98.4983	213.975	106.663	44.1524	164.211	98.1227	4087.23	1125.47	308.99	85.1899	120.81	208.688	185.739	177.639	30.9174	85.4017	62.5096	302.265	42.9784	58.7793	80.2464	16.1351	1242.65	50.5931	101.178	127.325	21.5854	137.115	465.097	10.5303	39.4295	46.4617	84.2281	1128.76	218.457	76.6311
hsa-mir-328-3p	1317.89	1033.43	2390.7	487.051	324.123	458.289	700.703	194.68	10169.3	968.018	2102.91	3753.85	3933.41	454.76	1072.17	226.787	917.677	1631.63	1640.05	8355.85	17014.4	1618.46	691.761	1468.71	958.068	666.725	1823.09	479.913	1162.82	2339.97	1865.29	649.2	385.869	1238.68	232.634	32538.8	1610.12	142.181	230.984	1117.15	2006.78	3603.67	2615.02	258.969	2456.22	188.466	2976.42	1183.21	1838.41
hsa-mir-328-5p	0	0	0	0	0	0	0	0	0	0	0	0	0	0.658118	0	0	0	0	0	0	0	0	0	0	0	0	0	0	2.82787	0	0	0	0	0	0	0	0	0.532514	0	0	0	0	0	0	0	0.930697	0	0	0
hsa-mir-329-3p	478.411	0	2.94059	327.429	959.695	238.131	117.618	297.745	1767.35	976.581	86.0305	1055.2	6.69944	368.546	732.261	807.736	2987.93	5.24078	100.671	65.6445	0	1116.89	1076.74	0	9.48583	738.117	114.966	556.514	1581.91	307.276	875.623	1196.93	65.003	1790.11	246.602	1259.67	724.746	1623.1	776.257	748.973	1885.83	294.45	1446.16	1162.2	4766.79	826.924	33.2826	68.4893	2171.83
hsa-mir-329-5p	36.1065	1.93527	0	8.18574	3.62149	11.2326	2.14501	30.538	94.6337	3.14575	0	18.5578	0	4.60683	4.2106	2.07112	33.1864	0	4.46012	0	0	3.65866	9.77589	13.8069	0	4.2351	3.59269	4.15309	24.3197	0	4.34063	6.13977	0	30.864	1.92657	0	7.58896	10.1178	3.31329	10.9963	58.7638	13.3841	44.7537	3.65088	66.1186	1.86139	0	56.6808	29.8419
hsa-mir-330-3p	390.401	275.776	926.287	335.615	595.735	26.9582	573.075	95.4312	1558.9	1048.06	1185.09	5468.5	1562.64	505.215	1154.85	379.014	845.821	286.496	350.438	2491.04	794.449	1231.64	504.622	412.481	279.832	592.309	399.587	768.322	1080.81	738.818	638.861	589.741	212.297	351.85	179.894	2093.78	726.643	446.779	354.049	1149.73	1955.85	10.0381	2099.03	343.913	1073.98	262.922	2270.83	919.882	787.679
hsa-mir-330-5p	67.6996	25.1585	94.099	45.0216	57.9438	11.2326	58.2727	0	344.006	283.642	398.253	988.309	654.033	105.08	233.114	21.7467	240.962	90.8403	93.6626	1777.58	110.34	355.888	126.621	75.938	94.8583	73.8117	80.2368	130.592	207.566	84.3503	178.36	87.2494	19.3626	4.1152	13.9677	506.423	49.3282	103.308	79.0457	118.516	145.93	157.263	202.708	64.9856	58.9706	32.5744	581.97	140.521	116.789
hsa-mir-331-3p	333.985	1161.16	596.941	45.0216	217.289	24.7117	213.071	129.786	1585.75	664.453	859.821	1210.14	1344.08	450.811	606.326	148.085	511.071	3182.9	248.493	2522.13	5759.75	980.853	582.829	1263.33	1057.67	457.391	550.879	333.632	366.492	351.711	571.384	256.578	251.022	386.829	80.6753	6626.06	167.589	158.689	427.888	338.036	106.264	2131.42	866.993	247.286	271.622	122.387	1432.1	924.605	236.893
hsa-mir-331-5p	115.089	97.7312	123.505	225.108	68.8083	85.3675	94.0229	76.345	398.996	120.238	37.2154	160.546	211.87	107.931	113.686	117.018	78.2046	155.477	100.034	212.481	0	123.064	89.8451	34.5173	156.516	103.457	94.6075	119.055	93.3197	98.6597	125.878	84.0179	95.4299	164.608	53.2216	310.663	68.3006	48.4588	97.9788	87.1562	56.805	548.748	194.81	87.8645	187.634	92.6043	195.892	90.9254	246.841
hsa-mir-335-3p	925.228	109.343	152.911	511.609	1220.44	624.531	798.301	1824.64	47.3168	3089.65	135.329	149.325	147.388	1096.42	980.686	689.682	5809.94	89.0933	439.003	139.926	0	1696.95	2956.04	780.09	996.012	1452.03	1884.97	1665.85	3970.9	5656.74	5148.77	1843.55	679.765	3903.27	508.375	1881	2162.22	824.865	301.036	2491.69	6631.98	1100.84	7993.36	1343.52	4591.67	852.518	35.1845	786.446	4868.65
hsa-mir-335-5p	38760.3	3279.32	2037.83	13224.1	30290.1	18749.4	13010.9	40294.9	93.3548	56202.4	1977.73	315.05	419.552	28601.6	20915.2	50447.2	61082.4	738.951	12180.6	293.673	1897.85	18281.6	44292.2	1477.34	1318.53	28142.2	4303.64	67864.3	21746.3	17808.5	54257.8	62609.2	12142.4	15827.1	13898.8	31168.4	8536.31	8469.64	7611.58	58412.6	21527.6	779.623	27294.5	32150.9	15159.9	31193.2	348.041	909.254	19921.5
hsa-mir-337-3p	101.549	0	2.94059	49.1144	70.619	74.135	51.4802	41.9897	72.8935	170.919	13.0496	41.4313	5.86201	99.3758	85.743	122.196	397.083	0	13.3804	0	0	200.228	259.294	6.90345	0	95.5922	4.79025	49.3756	212.656	17.3219	41.0386	58.8126	17.288	65.8432	77.7854	38.3009	0	178.392	213.944	41.949	23.0158	163.955	78.9771	151.146	159.042	85.1588	0	0	95.7889
hsa-mir-337-5p	78.9829	0	8.82178	28.6501	72.4298	22.4651	8.22253	22.9035	208.45	18.1755	0	91.4941	0	10.7493	11.4834	81.8091	50.5011	0	12.7432	0	0	27.9388	12.569	0	0	8.4702	1.19756	21.6884	18.6639	0	4.34063	20.3582	3.4576	0	9.63287	0	0	97.4501	74.3124	8.95999	0	0	0	45.5143	0	28.3863	22.8224	0	0
hsa-mir-338-3p	205.355	15.4822	132.327	143.25	195.56	386.4	185.901	549.684	127.883	382.384	121.796	196.799	240.342	270.048	267.181	226.787	263.183	101.322	300.103	38.0047	0	185.594	268.604	17.2586	0	347.278	114.168	329.017	201.344	125.019	302.66	113.747	44.9489	191.357	85.4917	0	44.9013	123.543	402.328	211.374	199.307	3.34602	241.319	301.076	87.5624	145.189	96.9951	183.032	44.2103
hsa-mir-338-5p	771.776	31.932	805.723	507.516	646.436	876.141	635.28	1423.83	364.467	597.169	222.326	639.595	551.866	413.518	486.898	462.895	528.674	904.909	890.75	158.929	66.2041	352.894	514.398	77.6638	0	422.905	451.881	358.55	444.541	468.445	1004.26	251.731	225.436	911.517	150.273	455.355	1018.19	94.7875	249.444	688.29	1337.37	287.758	741.507	353.892	869.37	449.061	368.962	859.658	500.681
hsa-mir-339-3p	629.606	603.805	444.03	1227.86	519.684	491.987	547.692	870.333	1139.44	533.729	660.695	625.785	867.578	296.372	324.599	426.65	604.57	560.764	615.497	1321.53	1699.24	353.559	328.191	474.612	1152.53	416.855	329.729	379.316	278.828	167.194	463.263	338.011	532.471	150.205	233.597	740.484	137.234	246.022	343.162	283.054	105.285	732.779	280.807	317.87	133.131	238.258	772.157	1258.79	234.683
hsa-mir-339-5p	225.665	220.621	673.396	421.565	461.74	220.158	263.836	694.739	785.204	136.491	647.645	1052.18	1142.25	207.746	119.045	388.334	119.471	1397.54	411.606	1722.3	970.993	120.07	56.7933	833.592	1465.56	198.445	332.124	90.4451	291.271	222.173	99.0452	49.4413	190.86	275.718	47.6827	404.287	43.6365	209.811	339.376	35.4327	27.4231	2439.25	192.177	114.638	66.1186	185.209	824.458	1600.05	122.315
hsa-mir-33a-3p	4.51331	0	0	0	1.81074	4.49303	1.43001	22.9035	0	3.84481	0	5.17891	1.67486	10.5299	3.82781	12.4267	2.02004	0	6.3716	6.90994	0	3.32605	3.72415	0	0	4.84011	1.59675	7.38327	2.2623	0	4.34063	0.969438	2.76608	0	1.20411	0	0	3.7276	8.51989	0	0	63.5744	0	3.40749	0	8.37627	0	0	0
hsa-mir-33a-5p	0	0	0	4.09287	0	13.4791	6.43503	0	102.307	22.3698	64.7645	43.5892	133.989	5.04557	9.56954	10.3556	19.0461	125.779	46.5127	39.7322	0	11.9738	6.51726	74.2121	99.6012	7.26017	27.544	3.23018	26.0164	0	25.6492	0	17.9795	0	0.481644	0	0	1.59754	8.04657	4.07272	0	260.99	0	5.35462	0	2.32674	109.357	22.4361	0
hsa-mir-33b-3p	2.25665	2.90291	0	4.09287	0	0	3.93252	26.7207	0	3.32052	0	5.61049	0	4.8262	2.29669	3.10668	4.04009	0	0	0	0	1.99563	0	0	0	4.84011	0	1.38436	0	0	0	0.646292	0	0	0.963287	0	0	0	2.83996	0.407272	0	0	0	2.43392	0	0	0	0	10.3157
hsa-mir-33b-5p	2.25665	0	0	0	0	26.9582	1.43001	0	26.8555	3.14575	34.3155	37.1155	61.1324	1.97435	2.67947	1.03556	3.17436	0	0.63716	48.3696	0	1.99563	1.39656	32.7914	0	0	3.1935	0	3.95902	0	0.789205	0	0	0	2.40822	0	0	4.26011	4.25995	2.8509	0	0	0	0.243392	0	0	17.1168	0	0
hsa-mir-340-3p	81.2395	75.4756	326.406	20.4643	139.427	6.73954	316.746	125.969	79.2877	502.796	237.309	205.43	167.486	496.221	529.387	37.2801	330.422	108.31	71.362	219.391	0	491.258	385.45	246.798	109.087	318.842	233.525	366.395	316.721	452.63	390.262	291.154	407.997	806.579	360.992	217.038	442.057	139.519	123.065	471.621	546.013	100.381	494.045	301.076	716.582	206.149	63.7125	480.606	412.261
hsa-mir-340-5p	1171.2	694.762	1602.62	552.537	1883.17	1738.8	1249.47	843.612	1574.24	2462.6	954.551	1957.2	1142.25	1618.75	2630.86	1464.28	1534.37	621.906	856.344	870.653	529.633	3609.43	1230.83	1254.7	180.231	1612.36	690.595	1784.44	846.099	915.803	1967.49	1111.3	1618.85	831.27	1168.47	459.611	508.46	1029.35	523.973	1168.87	1957.81	632.398	1447.91	998.637	503.037	1092.64	575.314	1391.04	964.52
hsa-mir-342-3p	1385.59	846.681	3364.04	4784.56	2029.84	2495.88	3065.57	1053.56	1833.85	1288.01	5840.89	9457.12	5035.47	3156.11	2532.1	5022.46	1817.75	4030.16	1898.1	7186.34	27607.1	5548.52	1725.21	1192.57	1399.16	3097.07	3098.9	1663.54	2077.92	5024.11	2535.32	1185.3	21771.2	4526.72	4068.93	2442.75	5115.59	1964.45	1646.71	2061.2	4465.07	1328.37	5614.39	1702.53	4429.94	2352.34	7098.71	1385.14	2824.67
hsa-mir-342-5p	182.789	71.605	388.158	114.6	153.913	119.065	124.41	95.4312	627.907	94.7221	491.534	956.804	730.239	92.3559	102.203	97.3425	144	283.002	168.847	1806.95	7547.27	166.635	100.552	440.095	128.059	195.42	259.073	52.1444	143.09	412.714	101.413	68.5069	916.265	121.398	99.7002	314.919	426.879	111.295	87.0922	112.814	162.09	582.208	57.9165	53.7896	373.481	83.7627	1504.37	83.8403	129.683
hsa-mir-345-3p	0	5.80581	0	0	0	0	0	0	0	0	0	5.61049	0.83743	0	0	0	0	1.74693	0	0	0	0	0	0	23.7146	0	0	0	0.565574	0	0	0	0	0	0	0	0	0	3.31329	0	0	56.8824	0	0	0.893494	0	0	1.18085	4.78944
hsa-mir-345-5p	288.852	2073.64	299.941	364.265	349.474	305.526	124.053	179.411	177.758	354.771	292.407	523.933	423.74	142.592	64.6901	229.894	154.678	934.607	70.7248	834.376	1809.58	281.051	240.208	125.988	460.063	184.529	124.147	394.082	275.435	213.135	535.87	437.54	250.331	0	271.888	85.1131	29.7234	183.185	162.351	340.072	44.0728	1378.56	291.338	853.089	67.9056	143.327	473.564	517.212	177.578
hsa-mir-346	27.0798	95.7959	0	0	5.43223	44.9303	7.15003	0	148.345	4.54386	5.79981	0	0	9.21365	9.56954	15.5334	6.63729	0	7.00876	3.45497	375.156	2.99345	22.3449	0	33.2004	13.3103	2.79431	7.38327	16.4016	11.2969	50.1145	13.5721	0.691521	0	7.7063	46.8122	6.32413	3.19509	1.89331	40.7272	18.1188	0	132.506	10.7092	142.066	1.86139	9.50932	29.5212	129.683
hsa-mir-34a-3p	0	6.77345	0	8.18574	5.43223	13.4791	7.50753	0	0	5.06816	0	1.7263	0	2.19373	9.18675	21.7467	8.65733	0	22.9378	0	0	6.6521	1.39656	0	0	4.2351	0	2.76873	2.82787	0	5.12983	1.29258	4.84065	0	7.22465	0	0	8.52023	3.78662	3.66545	0	0	0	1.21696	0	16.7525	0	0	0
hsa-mir-34a-5p	516.774	746.047	620.465	319.244	248.072	1053.62	799.016	305.38	974.471	345.683	628.312	1203.67	594.575	597.571	473.501	1097.69	249.908	1011.47	852.521	519.973	242.748	885.062	460.398	433.192	256.117	675.196	1005.95	235.342	878.902	796.809	314.893	334.456	302.886	312.755	654.554	204.272	609.646	520.266	413.688	540.857	418.202	689.28	716.936	397.946	492.315	656.141	700.837	622.308	571.786
hsa-mir-34b-3p	6.76996	0	2.94059	32.7429	1.81074	0	10.3675	0	138.114	0.174764	18.3661	0	0	5.04557	5.35894	4.14223	4.32867	0	0	0	0	4.98908	15.3621	0	0	6.05014	21.5561	5.076	5.09017	30.8782	5.52443	0.969438	6.22369	0	14.4493	0	2.52965	7.98771	0	4.88727	0	0	0	11.9262	0	5.11883	0	40.1489	12.8947
hsa-mir-34b-5p	0	0.967636	0	0	0	0	0	0	6.39417	0	0	0	10.8866	2.63247	0	0	0	0	0	0	0	1.99563	0	0	0	3.63008	0	0.922909	0	0	0	2.26202	4.14913	0	0.722465	0	0	0	0	0	0	0	0	1.21696	0	0	0	0	0
hsa-mir-34c-3p	13.5399	2.90291	0	73.6716	9.05372	8.98606	0.357501	0	0	0	0	0	0	1.53561	1.91391	14.4978	0	0	7.00876	0	0	1.99563	1.86207	0	0	0	10.7781	5.076	6.22131	0	1.57841	0.323146	6.22369	0	3.37151	0	0	17.0405	1.41998	0.407272	0	0	0	4.62445	0	2.32674	0	10.6276	0
hsa-mir-34c-5p	33.8498	0	0	139.158	30.7827	20.2186	23.5951	0	237.863	1.22335	18.8494	0	11.724	14.0399	6.89007	23.8178	4.32867	113.55	0	17.2749	0	6.98471	21.8794	0	0	10.8903	24.7496	23.9956	13.0082	0	7.89205	6.46292	16.5965	0	26.972	0	0	37.276	18.9331	8.95999	35.2583	0	0	21.1751	0	9.30697	33.2826	44.8723	0
hsa-mir-3529-5p	0	0	0	0	0	4.49303	0	19.0862	0	0.87382	0	0	0	0	0	0	0	0	0	0	0	0	0	0	0	0	0	0	0	0	13.4165	0	0	0	1.20411	0	0	0	0	0	0	0	0	0.730176	0	0.465348	0	0	0
hsa-mir-3591-5p	0	0	0	0	0	0	0	0	0	0	0	8.63152	0	0	0	0	0	0	0	0	0	0	0	5.17759	0	0	0	0	0	0	0	0	3.4576	0	0	0	0	0	0	0	0	0	0	0	0	1.86139	0	0	0
hsa-mir-3605-3p	40.6198	10.644	20.5842	40.9287	9.05372	11.2326	76.8628	22.9035	350.4	96.295	60.4146	132.925	33.4972	48.7007	92.6331	23.8178	83.6876	41.9263	55.433	69.0994	0	193.244	123.828	96.6483	37.9433	42.351	182.429	23.5342	225.664	109.204	228.08	51.0571	65.6945	14.4032	41.4213	51.0679	373.756	2.13006	13.7265	59.0545	345.727	224.183	64.9367	36.2654	357.398	16.7525	101.75	181.851	371.366
hsa-mir-3605-5p	27.0798	14.5145	17.6436	73.6716	14.486	17.9721	12.8701	22.9035	0	19.3988	18.3661	41.4313	67.8318	15.1367	21.053	32.1023	12.986	0	23.5749	13.8199	176.544	8.98034	14.8966	0	23.7146	3.02507	47.9025	5.53745	20.3607	22.5938	14.9949	20.035	22.1287	0	6.74301	0	17.7076	10.1178	22.7197	6.10908	45.0522	0	0	11.196	71.4795	25.1288	86.5348	0	75.5258
hsa-mir-3606-3p	0	1.93527	0	0	0	0	0	0	0	0	0	0	0	0.658118	0	0	0	0	0	0	0	0	0	0	4.74291	0	0	0	0	0	0	0	0	0	0	0	0	1.06503	0	0	0	0	0	0	0	0	0	5.90425	0.368419
hsa-mir-3606-5p	0	0	0	0	0	0	0.357501	0	0	0	5.79981	0	0	0	0	0	0	0	0	0	0	0	0	0	0	0	0	0.922909	0	0	0	0	0	0	0	0	0	0	0	0	0	0	0	0	0	0	0	0	0
hsa-mir-3607-3p	36.1065	777.979	61.7525	4.09287	18.1074	20.2186	274.204	49.6242	900.299	74.0999	215.559	1708.18	970.581	133.598	45.9338	14.4978	47.6153	1028.94	226.829	1387.17	353.088	41.243	32.5863	1746.57	830.01	43.561	1150.06	45.2225	167.41	45.9408	101.018	22.9434	106.494	22.6336	35.6416	0	35.4151	14.3779	88.9855	51.7236	81.7796	351.332	141.281	36.5088	84.8819	11.1684	624.762	577.435	21.3683
hsa-mir-3607-5p	11.2833	241.909	5.88119	8.18574	30.7827	4.49303	27.5276	34.3552	0	6.64103	3.38322	15.5367	10.0492	43.6552	4.97616	60.0624	3.17436	0	35.681	19.0023	0	10.976	0	37.969	42.6862	12.7053	1.59675	6.46036	15.2705	0	9.07585	3.5546	11.7559	0	1.92657	0	0	5.32514	79.0457	8.95999	0	0	0	8.27533	0	16.7525	41.841	0	5.8947
hsa-mir-3609	45.1331	179.013	29.4059	57.3002	222.722	58.4094	17.1601	38.1725	0	7.51485	8.21639	31.505	36.8469	91.9172	8.03841	95.2714	1.15431	0	15.929	19.0023	507.565	8.98034	2.79311	100.1	251.374	80.4669	21.157	12.4593	14.1394	23.347	4.34063	2.26202	7.60673	4.1152	1.20411	144.692	26.5614	15.4429	115.019	0	0	0	25.4482	32.3711	0	26.5249	67.5162	41.3297	2.21051
hsa-mir-361-3p	1775.99	923.124	2423.05	810.388	849.239	1754.53	492.994	2049.86	1890.12	854.771	2251.29	5264.36	4131.88	914.784	870.445	917.505	867.465	4845.98	1485.86	6624.91	12336	599.354	986.9	2290.22	4714.46	1027.92	1084.99	1179.94	1546.28	1223.08	1432.41	859.245	2977.69	2510.27	649.737	3476.87	1171.86	1101.24	1063.57	869.119	1329.53	4908.61	2459.7	1215.26	1425.12	1171.75	4603.46	2982.83	1584.57
hsa-mir-361-5p	2595.15	2004.94	7713.18	3618.1	2156.6	2552.04	3518.17	2030.78	4536.02	2963.65	2457.18	4248.43	2752.63	2215.66	1827.4	2068.01	3961.88	6774.59	5001.71	2922.91	3729.5	2170.91	1654.45	3142.8	3215.7	2776.41	2734.44	2766.88	2388.98	2785.07	3071.19	2133.09	2199.73	2059.66	2117.55	4493.97	1409.02	2211.53	1384.48	3361.22	1653.22	1217.95	4764.07	1926.2	1155.29	1913.51	2611.26	3269.77	1825.88
hsa-mir-3610	2.25665	0	0	4.09287	0	0	3.93252	0	0	0.174764	0	0	0	0	0.382781	0	1.44289	144.995	4.46012	0	0	0.997815	0	0	0	0	0	0	3.95902	0	3.94602	0	0	0	0.481644	0	0	0	0	0	0	0	0	0	0	0	0	0	0
hsa-mir-3611	11.2833	3.87054	0	0	1.81074	0	0	0	0	1.04858	0.483317	0	0	2.63247	3.06225	4.14223	0.288578	0	5.73444	19.0023	0	1.66303	3.72415	0	9.48583	3.63008	0	2.30727	1.69672	0	1.18381	0.969438	2.07456	0	0.240822	0	0	0.532514	2.83996	1.62909	0	0	0	1.46035	0	2.79209	0	0	0
hsa-mir-3612	0	3.87054	0	0	0	6.73954	12.8701	0	0	0.524292	0	0	0	0	0	0	0	0	6.3716	0	0	0	0	74.2121	4.74291	0	0	0	0	0	1.57841	0	0	0	0	0	0	0	0	0	0	0	0	0.486784	0	0	0	0	6.99996
hsa-mir-3613-3p	13.5399	20.3204	35.2871	8.18574	38.0256	17.9721	12.8701	34.3552	0	3.49528	19.3327	22.8735	59.4575	20.621	10.3351	45.5646	2.88578	0	30.5837	158.929	0	2.66084	12.569	15.5328	18.9717	19.3604	14.77	13.3822	16.4016	0	16.1787	2.58517	33.193	16.4608	9.15123	25.5339	3.16207	30.8858	24.1397	6.51635	0	0	5.26514	8.51872	0	22.3367	0.950932	86.202	0
hsa-mir-3613-5p	320.445	627.028	282.297	81.8574	313.259	321.252	198.413	293.928	86.9607	1177.56	329.622	148.031	302.312	1763.54	2246.16	353.125	2253.22	0	250.404	217.663	441.361	716.431	1817.85	25.8879	99.6012	1312.28	144.905	848.615	1744.8	613.799	967.17	292.447	2068.34	440.326	578.213	421.31	289.645	1030.95	1047.47	556.334	898.106	271.028	416.823	622.597	286.812	661.26	23.7733	180.67	397.892
hsa-mir-3614-3p	0	2.90291	0	0	0	2.24651	0	0	0	0	0	0	0	0	0	1.03556	0	0	0	0	0	0	0	0	0	0	0	0	0	0	0	0	0	0	0	0	0	0	1.41998	0	0	0	0	0	0	0	0	0	0
hsa-mir-3614-5p	4.51331	6.77345	2.94059	0	5.43223	0	0	0	26.8555	0.524292	0	9.06309	0	1.09686	0	1.03556	0	0	0	0	0	0.997815	0	0	0	0.605014	0	0	2.2623	0	0	0	1.38304	0	1.92657	0	0	3.7276	0.473327	0.407272	0	0	10.5303	0	0	0.465348	0	1.18085	0
hsa-mir-3615	45.1331	45.4789	126.446	69.5788	36.2149	38.1907	131.561	53.4415	988.538	114.82	258.091	442.797	378.518	64.0568	108.327	91.1292	84.2647	87.3464	112.777	466.421	5009.44	137.033	55.8622	246.798	303.546	50.8212	237.118	13.8436	55.4263	49.7064	117.592	43.3016	155.592	104.938	19.0249	880.921	120.791	48.4588	75.7324	38.2836	84.7178	1007.15	95.65	28.2335	92.9234	38.6239	298.593	309.383	68.1575
hsa-mir-3616-5p	0	0	0	0	0	0	0.715003	0	0	1.04858	0	0	0	0.438745	0	0	0	0	0	0	0	0	1.39656	0	0	0	0	0	0	0	0	0.969438	0	0	4.09397	0	0	2.66257	0	2.03636	0	0	0	0.730176	0	3.72279	0	0	0
hsa-mir-3617-3p	0	0.967636	0	0	0	0	0	0	0	0	0	0	0	0	0	0	0.577156	0	0	0	0	0.332605	0	0	0	0	0	0	0	0	0	0	0	0	0	0	0	0	0	0	0	0	0	0	0	0	0	0	0
hsa-mir-3617-5p	2.25665	0	5.88119	4.09287	0	0	2.50251	0	0	1.57288	0	0	0	0	0	2.07112	2.30862	0	0	0	0	0.66521	0	0	0	0	0	0.461454	2.82787	0	7.49744	0	2.76608	0	2.40822	0	0	1.59754	0.473327	0	0	0	0	0	0	0	0	0	0
hsa-mir-3618	0	0	17.6436	4.09287	0	0	0.357501	7.6345	0	1.04858	0	9.92624	0	2.63247	0	1.03556	0	0	0	0	0	0	0	0	0	10.8903	0	0	0	0	0	0	0	0	0	0	0	0	3.31329	0	0	0	23.6931	0	0	0	0	0	0
hsa-mir-3619-3p	0	0	0	0	0	4.49303	0	0	0	0	0	0	0	0.438745	0.382781	2.07112	0	0	0	0	0	0.332605	0	0	4.74291	1.81504	0	0	0	0	1.18381	0	0	0	0	0	0	1.59754	0	0	0	0	0	0	0	0.465348	0	0	0
hsa-mir-3619-5p	0	0	0	0	3.62149	0	0	3.81725	0	1.04858	0	0	0	1.09686	1.14834	2.07112	0	0	0	0	0	0	6.51726	0	23.7146	0	0	0	0	0	1.97301	0	0	0	1.44493	97.8801	0	0	0	0	0	0	0	0	0	0.930697	0	0	0
hsa-mir-362-3p	76.7262	24.1909	23.5248	61.393	38.0256	38.1907	24.6676	30.538	14.0672	44.9143	32.3823	8.19994	51.9207	30.7122	42.106	69.3824	42.4209	131.02	131.255	13.8199	0	53.5494	13.9656	58.6793	0	35.0908	33.931	17.5353	22.623	0	14.9949	25.5285	56.7047	0	14.6901	0	22.7669	59.6416	42.5995	23.2145	13.2218	0	0	33.8315	36.6333	27.9209	7.60746	2.3617	37.2103
hsa-mir-362-5p	291.108	95.7959	302.881	28.6501	72.4298	17.9721	204.491	167.959	560.129	142.258	245.525	606.364	600.437	116.487	80.0013	22.7823	108.217	560.764	231.926	528.611	66.2041	132.044	96.8279	495.323	943.84	164.564	751.272	109.826	135.172	319.326	91.1531	122.795	270.385	117.283	137.268	0	110.672	115.023	109.812	135.214	79.8208	327.91	538.799	100.034	120.622	72.5944	171.168	954.126	159.894
hsa-mir-3620-3p	0	3.87054	0	0	0	0	1.78751	0	0	9.43726	11.1163	12.0841	0	3.94871	13.3974	2.07112	7.21444	0	0.63716	36.2772	0	10.976	18.1552	0	128.059	0	0	0.922909	4.52459	0	29.2006	6.46292	2.76608	20.576	0	259.595	8.22137	0	0	6.92363	0	0	1.75505	2.19053	0	1.39605	0	24.7978	4.05261
hsa-mir-3620-5p	4.51331	3.87054	20.5842	0	0	0	6.07752	0	72.8935	8.7382	8.21639	10.7894	16.7486	1.31624	19.5219	4.14223	19.0461	0	0	74.2819	507.565	6.98471	13.9656	0	85.3724	1.81504	10.7781	3.23018	5.65574	15.0626	9.47046	8.40179	6.91521	14.4032	0.963287	331.941	13.2807	3.19509	9.93987	4.88727	11.2631	0	11.4078	0.973568	108.113	3.72279	0	59.0425	34.6314
hsa-mir-3621	0	0	0	0	0	0	0.715003	0	0	0	0	0	0	0.219373	0	0	0	0	0	0	0	0	0	0	4.74291	0	0	0	0	0	0	0	0	0	0	0	0	0	0	0	0	0	0	0	0	0	0	0	0
hsa-mir-3622a-3p	0	0	0	0	0	0	0.357501	0	0	0	0	0	0	0.219373	0	0	0	0	0	0	176.544	0	0	0	0	0	0	0	1.69672	0	0	0.323146	2.07456	0	0.963287	38.3009	0	2.13006	0	0	0	0	0	0	0	0	0	42.5106	6.26312
hsa-mir-3622a-5p	0	4.83818	0	0	3.62149	0	5.72002	7.6345	0	0.87382	0	0	0	0.219373	0.765563	0	1.73147	0	10.8317	0	110.34	0	1.86207	0	0	0	0	1.84582	0.565574	0	0	2.26202	6.91521	0	5.05726	0	10.751	7.98771	2.83996	0.407272	0	0	0	4.62445	0	0.930697	0	37.7872	9.21047
hsa-mir-3622b-3p	0	3.87054	0	0	0	0	0	0	0	4.54386	0	0	0	0.877491	0	0	11.5431	0	0	0	0	1.99563	6.98278	0	0	0	0	0.922909	6.78689	24.1001	0.789205	4.2009	0	0	5.77972	8.51131	0	2.66257	0	7.73817	0	0	0	0	0	0	0	0	0
hsa-mir-363-3p	162.479	136.437	47.0495	335.615	215.479	1404.07	66.8528	156.507	234.026	61.5169	387.137	110.483	37.6844	172.866	57.8	106.663	9.81164	185.174	92.3883	24.1848	1765.44	19.2911	57.2588	181.216	137.544	128.868	113.369	120.44	107.459	82.0909	22.0977	77.8782	1241.28	59.6704	391.095	0	87.9054	1566.12	1080.61	86.749	18.1188	0	50.8963	101.738	54.5031	944.657	153.1	1934.23	28.3682
hsa-mir-363-5p	0	0	0	0	0	0	0	0	0	0	0	0	0	0.219373	0	0	0	0	0	0	0	0	0	0	0	0	0	0.922909	0	0	0	0	3.4576	0	0	0	0	0	0	0	0	0	0	0.243392	0	1.86139	0	21.2553	0
hsa-mir-3646	0	0.967636	0	0	0	0	0.357501	0	0	0	0	0	0	0	0	0	0	0	0	3.45497	0	0	0	0	0	0	0	0	0	0	0	0	0	0	0.240822	0	0	0	0	0	0	0	0	0.243392	0	0.465348	0	0	0.368419
hsa-mir-3648	29.3365	81.2814	188.198	81.8574	63.3761	40.4373	26.4551	171.776	913.087	15.554	68.1477	119.115	186.747	33.3446	29.857	61.098	18.7576	148.489	59.8931	2166.27	18713.7	27.2736	19.0863	626.488	69118.5	21.1755	104.188	11.9978	24.8853	88.1159	19.7301	11.3101	9.68129	22.6336	5.29808	2034.2	50.5931	34.6134	46.8594	11.8109	0.489698	920.156	123.731	13.6299	197.462	37.6932	1584.25	547.914	71.1048
hsa-mir-3649	2.25665	0	0	0	0	0	0	0	0	0	0	0	0	0	0	0	0	0	0	0	0	0	0	0	28.4575	0	0	0	0	0	0	0	0	0	0.481644	0	0	0.532514	0	0	0	0	0	0	0	0	0	0	0
hsa-mir-3651	13.5399	32.8996	0	8.18574	0	0	5.36252	0	80.5665	4.19434	12.5662	100.989	41.0341	5.04557	5.74172	0	0	0	18.4777	72.5544	110.34	0	0	3.45173	1247.39	0	27.544	0.461454	18.6639	0	1.97301	0	0.691521	0	0.481644	89.3688	0	0	3.78662	0	0	103.727	0	0	0	0	50.3994	73.2127	0
hsa-mir-3652	9.02661	21.288	0	4.09287	0	0	1.0725	0	15.346	2.09717	0	7.33679	0	1.97435	3.44503	5.17779	0	0	0	8.63743	0	5.32168	3.72415	0	298.804	1.81504	6.38701	1.38436	0	0	0	1.93888	0	0	0	0	0	0	6.15326	2.8509	0	0	0.877523	1.70374	0	0.930697	0	34.2446	0
hsa-mir-3653-3p	24.8232	258.359	35.2871	0	18.1074	15.7256	21.4501	57.2587	1124.09	11.3597	111.163	526.091	281.376	29.3959	13.3974	14.4978	5.48298	421.01	218.546	832.648	5450.8	9.64555	6.98278	757.654	417.376	32.0657	326.536	10.6135	37.8935	1.50626	18.9409	3.23146	24.8948	47.3248	10.3553	280.873	22.1345	2.13006	48.2794	2.03636	0	662.512	19.3055	12.1696	41.9942	25.1288	351.845	178.308	19.5262
hsa-mir-3653-5p	38.3631	166.433	208.782	24.5572	12.6752	8.98606	179.108	34.3552	299.247	120.412	79.7473	275.345	112.216	137.985	78.4702	48.6713	73.5873	144.995	59.8931	231.483	1235.81	89.4708	144.776	56.9535	199.202	73.2067	148.498	77.9858	59.9508	30.1251	432.484	47.8256	496.512	160.493	149.55	259.595	156.206	19.703	48.2794	77.3817	30.851	86.9966	30.7133	85.1872	144.746	29.7823	148.345	108.638	61.5259
hsa-mir-3654	13.5399	4.83818	17.6436	0	0	0	0	0	0	0	0	7.76837	0	0.658118	0	0	3.75151	0	0	0	0	0.997815	0	0	18.9717	0	0	0.461454	1.13115	0	0	0.969438	0	0	0	0	0	0	0	1.22182	0	0	0	0	0	0.465348	0	0	10.6841
hsa-mir-3655	4.51331	7.74109	0	0	0	0	3.21751	0	0	2.97099	0	0	0	1.75498	0.765563	0	0	0	0	3.45497	0	0	0	0	56.915	0	0	0	0	0	2.76222	0	2.76608	0	0	0	0	0	0	0	0	0	35.1009	2.19053	0	0	30.4298	37.7872	0.368419
hsa-mir-3656	33.8498	53.22	44.1089	36.8358	28.9719	20.2186	21.0926	61.076	1024.35	5.76721	126.146	110.052	190.934	19.5242	32.9192	19.6756	12.986	5.24078	212.174	319.585	3111.59	4.98908	7.91382	607.504	62530.6	15.7304	109.377	5.99891	5.65574	10.5438	22.0977	3.23146	47.7149	0	48.1644	1455.43	110.672	68.1618	22.2464	5.29454	0.489698	645.782	0	11.9262	14.2959	21.406	2252.76	412.116	19.8946
hsa-mir-3657	0	1.93527	0	0	0	0	0	0	0	0	0.483317	1.7263	0	0.219373	0	0	0	0	0	0	0	0	0	0	0	0	0	0.922909	0	0	0	0	0	0	0	0	0	0	0	0.814544	0	0	0	0	0	0	0	0	0
hsa-mir-3658	0	14.5145	0	0	0	0	0	0	0	0	3.38322	0.431576	0	2.19373	0.382781	0	0	0	0	1.72749	0	1.99563	0	5.17759	18.9717	0	0	0	0	0	0	0	0	0	0	0	1.26483	0	2.36664	0	0	30.1142	0	0	0	0	1.90186	11.8085	0
hsa-mir-3659	0	0	0	0	0	0	1.43001	0	0	0	0	6.90521	0	0	0	0	0	0	0	29.3673	22.068	0	0	0	9.48583	1.21003	0	0	0	0	0	0	0	0	0	0	0	0	2.83996	0	0	6.69204	0	0	0	0	0	1.18085	0
hsa-mir-365a-5p	0	0	0	8.18574	16.2967	4.49303	1.43001	118.335	0	0	0	12.9473	0	0.438745	1.14834	1.03556	0	0	12.7432	24.1848	198.612	0.332605	2.32759	0	0	0	1.19756	0	0	0	4.73523	4.52404	2.76608	0	0	80.8575	5.05931	10.1178	3.78662	0.407272	0	40.1523	0	0.486784	0	0.465348	0	0	0
hsa-mir-365b-3p	72.2129	586.387	305.822	249.665	546.845	213.419	137.281	2068.95	126.604	60.8179	1197.18	920.12	906.099	287.378	150.816	561.273	92.922	838.526	332.598	1748.22	264.816	151.003	149.432	122.536	754.123	199.655	271.847	184.582	118.205	634.887	102.991	119.887	311.876	864.192	436.851	217.038	298.499	549.555	231.93	197.934	100.878	491.865	437.884	164.29	453.002	456.507	889.122	2623.85	385.734
hsa-mir-365b-5p	9.02661	48.3818	23.5248	28.6501	21.7289	8.98606	0	38.1725	0	3.49528	8.69971	28.9156	14.2363	1.97435	9.56954	6.21335	1.73147	0	0	22.4573	0	2.66084	3.72415	0	99.6012	0.605014	0	0.922909	14.7049	0	1.18381	0	4.84065	0	1.20411	191.505	18.9724	6.39017	0.946655	1.22182	0	0	0	0.486784	0	6.51488	37.0864	83.8403	21.3683
hsa-mir-3660	9.02661	0	0	0	0	0	0	0	0	0	0	0	0	0.438745	0	0	1.44289	0	0	0	0	6.6521	0.465519	0	0	0	0	1.38436	9.61476	0	0	0	0	0	0	0	0	3.19509	0	8.14544	0	0	0	0.730176	0	0.465348	0	0	0
hsa-mir-3661	0	6.77345	0	0	0	0	0	0	0	0.349528	8.21639	0	20.0983	1.09686	0	0	0.577156	0	0	0	0	0	0	0	0	6.65515	0	0	5.09017	0	0	0.323146	0	0	0	0	0	0	6.62658	2.8509	0	0	1.75505	0	0	0	0	0	0
hsa-mir-3664-3p	0	6.77345	0	0	0	0	0	30.538	0	1.9224	0	0	0	2.4131	0.765563	0	0	0	0	0	0	1.33042	3.25863	0	0	2.42006	0	0.461454	4.52459	0	1.57841	0.969438	0	0	0	0	8.22137	0	0	6.51635	0	0	0	0	0	0	0	0	0
hsa-mir-3665	250.489	348.349	185.257	221.015	264.369	42.6838	58.6302	522.963	4762.37	37.5743	548.565	334.471	376.844	69.3218	181.438	50.7424	53.3869	1233.33	454.295	801.554	16661.4	54.5472	47.9484	1729.31	131872	44.771	304.58	24.9185	76.3525	100.166	137.716	22.9434	100.962	141.974	71.5241	2251.24	211.226	92.125	89.9322	15.0691	144.951	2017.65	76.3445	30.6674	62.5446	67.4755	7875.62	1897.62	75.5258
hsa-mir-3666	0	0.967636	0	0	0	0	0	7.6345	0	0	0	0	0	0.438745	0	0	0	0	0	0	0	0	0	0	0	0	0	0	0	0	0	0	0	0	0	0	0	0	0	0	0	0	0	0	0	0	0	0	0
hsa-mir-3667-5p	2.25665	0	0	0	0	0	0	0	0	0	0	0	0	0	0	0	0	0	0	0	0	0	0	0	0	0	0	0	0	0	0	0	6.91521	0	0.240822	0	0	0	0	0	0	0	0	0	0	0	0	0	0
hsa-mir-367-5p	0	0.967636	0	0	0	0	0	0	0	0	0	0	0	0	0	0	0	0	0	0	0	0	0	0	0	0	0	0	0	0	0	0	0	0	0	0	0	0	0	0	0	0	0	0	0	0	0	0	0
hsa-mir-3671	0	0.967636	0	0	0	0	0	0	0	0	0	0	0	0.438745	0	0	0	0	0	0	0	0	0	0	0	0	0	0	0	0	0	0	0	0	0	0	0	0	0	0	0	0	0	0	0	0	0.950932	0	0
hsa-mir-3674	0	0.967636	0	0	0	0	0	0	0	0	0	0	0	0.438745	0	0	0	0	0	0	0	0	0	0	0	0	0	0	0	0	0	0	0	0	0	0	0	0	0	0	0	0	0	0	0	0	0	0	0
hsa-mir-3675-3p	2.25665	0	0	0	0	0	0	0	0	0	0	0	0	0.658118	0	0	0.577156	0	0	0	0	0	0	0	0	0	0	0.922909	0	0	0	0	0	0	0	0	0	0	0	0	0	0	0	0	0	0	0	0	0
hsa-mir-3675-5p	0	0	0	0	0	8.98606	0	0	0	0.174764	0	22.8735	0	0	0	3.10668	4.04009	0	0	6.90994	0	0	0	0	0	0	0	0	0	0	0	0.969438	0	0	0.481644	0	0	0	0	0	0	0	0	0	0	0	0	0	0
hsa-mir-3678-3p	0	0.967636	0	0	0	0	0	0	0	0.524292	0	0	0	0	1.14834	0	0	0	0	0	0	0	0	0	0	0	0	0	1.69672	0	0	0	0	0	0	0	0	0	0	0	0	0	0	0	0	0	0	0	0
hsa-mir-3678-5p	0	0	0	0	0	0	2.14501	0	0	0	0	0	0	0.877491	0.765563	1.03556	4.32867	0	0	0	0	1.33042	0	0	0	0	0	1.84582	0	0	0	0	0	0	0	0	0	0	2.36664	0	0	0	0	0.486784	0	0	4.75466	0	0
hsa-mir-3679-3p	0	0	0	0	0	0	0	0	0	0	0	0	0	0.658118	0.382781	0	0	0	0	0	0	0	0	0	9.48583	0	0.798376	0	1.13115	0	0	0	1.38304	0	0.722465	0	0	0	0.473327	0	0	0	0	0.243392	0	0	0	0	0
hsa-mir-3679-5p	9.02661	15.4822	17.6436	24.5572	7.24298	0	2.50251	0	24.2978	3.49528	28.5157	50.4944	25.1229	3.72934	8.80397	14.4978	6.34871	0	0	65.6445	0	6.98471	32.1208	0	14.2287	17.5454	5.18944	2.30727	5.65574	0	0	0.646292	5.53217	0	3.37151	0	109.407	5.85766	3.31329	2.8509	147.399	167.301	0	1.46035	0	13.4951	46.5957	11.8085	34.6314
hsa-mir-3681-3p	0	1.93527	0	4.09287	0	0	1.0725	0	0	0.699056	0	0.431576	0	3.07122	1.14834	2.07112	1.73147	0	0	0	0	2.99345	0.465519	0	0	0	0	0.922909	1.13115	1.50626	1.97301	0.323146	2.07456	0	0.722465	4.25566	1.26483	0	0	0.407272	0	0	0.877523	0.730176	0	0.465348	0	1.18085	0.368419
hsa-mir-3683	0	0.967636	0	0	0	0	0	0	0	0	0	0	0	1.09686	0	0	0	0	0	0	66.2041	0	0	0	0	4.2351	0	0.922909	1.13115	0	0	0	0	0	0	0	0	2.13006	0	0	0	0	0	0	0	0	0	0	0
hsa-mir-3684	0	2.90291	0	0	0	0	0	0	0	0	0	0	0	0	0	4.14223	0	0	0	10.3649	0	0	0	0	0	0	1.99594	0	0	0	0	0.646292	0.691521	0	0	0	0	1.06503	0.473327	0	0	0	0	0	0	0	0	0	0
hsa-mir-3685	0	0	0	0	0	0	0	0	0	2.62146	0	0	0	0.658118	5.35894	0	0	0	0	0	0	0.332605	0	22.4362	0	1.21003	0	0	0.565574	0	3.94602	0	0	0	0.240822	89.3688	0	0	0	0	0	0	0	2.19053	0	1.39605	0	0	2.57893
hsa-mir-3687	45.1331	94.8283	38.2277	98.2288	123.131	35.9442	6.07752	80.1622	11.5095	5.06816	48.3317	23.3051	40.1966	25.886	13.7801	33.1379	6.34871	85.5995	0.63716	17.2749	11960.9	17.2955	13.0345	77.6638	18383.5	22.9905	4.39107	9.69054	6.78689	58.744	16.1787	10.6638	0.691521	24.6912	2.40822	1698.01	0	25.5607	122.118	8.95999	34.2789	210.799	0	9.97907	0	32.109	579.118	103.915	12.1578
hsa-mir-3688-3p	0	0	0	0	0	0	0	3.81725	0	1.22335	0	0	0	2.85184	0.765563	1.03556	0.865733	0	1.91148	0	0	1.99563	2.79311	13.8069	0	1.81504	0	1.38436	3.39344	0	0	1.29258	1.38304	0	2.40822	0	0	21.3006	10.8865	4.47999	0	0	0	0.730176	0	16.7525	0	0	0
hsa-mir-3688-5p	0	3.87054	0	0	0	0	0	0	0	0	0	0.863152	1.67486	0.438745	0	0	0	0	0	0	0	0	0	0	0	0	0	0	0	0	0	0	0	0	0	0	0	0	0	0	0	0	0	0.243392	0	0	0	0	0
hsa-mir-3689b-5p	0	1.93527	0	0	0	0	0	0	0	0	0	0	0	0	0	0	0	0	0	0	0	0	0	0	0	0	0	0	2.2623	0	0	0	0	0	0	0	0	0	0	0	0	0	0	0.243392	0	0	0	0	0
hsa-mir-3689e	0	0	0	0	5.43223	0	0	0	0	0	0	0	0	0	0	0	0	0	0	0	0	0	0	0	422.119	0	0	0	0	0	0	0	0	0	0	0	0	0	0	0	0	291.104	0	0	0	0	0	0	0
hsa-mir-3689f	4.51331	0	0	0	0	0	0	0	23.019	0	0	0	0	0.658118	0	0	0	0	0	0	0	0	0	0	194.459	0	0	0	0	0	0	0	0	0	0	0	0	0	0	0	0	46.8443	0	0	0	0	0.950932	0	0
hsa-mir-369-3p	3892.73	2.90291	8.82178	4035.57	6402.79	2113.97	1678.83	1019.21	176.479	3190.14	51.7149	274.482	10.0492	1735.9	2401.19	2555.76	10465.3	3.49386	1322.74	24.1848	22.068	2247.75	2974.2	1.72586	14.2287	2395.25	83.4303	3264.33	1856.21	719.237	730.409	3397.23	351.984	2448.54	1351.73	2046.97	955.576	8911.63	2922.32	2357.7	3373.04	13.3841	2676.44	3973.62	5154.57	4013.63	21.8714	5.90425	5018.6
hsa-mir-369-5p	627.35	3.87054	0	106.415	543.223	89.8606	108.68	167.959	360.631	271.758	29.9657	147.167	2.51229	99.3758	177.993	341.734	668.635	0	80.9194	39.7322	0	146.014	417.57	0	0	124.028	25.548	182.275	376.672	24.8532	90.7585	343.181	29.0439	150.205	103.313	314.919	65.771	601.209	280.683	158.022	119.486	0	164.974	255.805	109.006	216.387	29.4789	28.3404	344.103
hsa-mir-3690	2.25665	0	0	0	0	2.24651	0	0	0	0	0	0	0	0.658118	0	2.07112	0	0	0	0	0	0	0.931037	0	0	0	0	0	1.13115	0	1.57841	0	1.38304	34.9792	0.240822	0	0	0.532514	0	0	0	0	0	0.243392	0	5.11883	0	0	0
hsa-mir-3691-5p	2.25665	0.967636	0	32.7429	5.43223	0	0.357501	0	0	1.04858	12.5662	2.58946	0	2.4131	4.2106	1.03556	1.44289	0	0	1.72749	0	5.65429	0	0	23.7146	1.81504	0	0.461454	0	0	1.18381	1.61573	1.38304	0	2.1674	0	39.842	0.532514	1.89331	1.22182	0	97.0346	10.5303	0.486784	0	1.86139	0	0	0
hsa-mir-370-3p	3019.4	0	0	147.343	673.597	125.805	32.8901	259.573	15684.9	712.338	99.5633	1898.5	61.1324	154.438	540.105	351.054	2530.54	281.255	168.21	228.028	507.565	976.196	1371.42	70.7604	85.3724	360.588	98.2002	457.763	685.476	185.269	286.481	1044.08	59.4708	977.36	76.5813	35985.8	220.712	1164.08	1124.63	525.788	826.61	1485.63	700.263	646.449	1638.67	267.11	264.359	219.638	887.152
hsa-mir-370-5p	51.903	0	0	57.3002	77.862	0	4.29002	7.6345	46.038	22.195	0	16.8315	0	11.188	24.498	38.3157	79.0703	0	0	0	0	15.2998	93.1037	0	18.9717	32.6708	1.99594	8.76763	49.2049	9.79066	18.9409	21.3276	5.53217	98.7648	5.5389	0	31.6207	47.9263	20.8264	13.8473	24.9746	0	21.9381	31.8843	14.2959	47.0002	0	0	11.0526
hsa-mir-3713	0	1.93527	0	0	0	0	0	0	0	0	0	0	0	0	0	0	0	0	0	0	0	0	0	0	0	0	0	0	0	0	0	0	0	0	0	0	0	0	0	0	0	0	0	0	0	0	0	0	0
hsa-mir-371a-3p	0	1.93527	0	0	0	0	0	0	0	0	0	0	0	0	0	0	0	0	0	0	0	0	0	0	0	0	0	0	0	0	0	0.323146	0	0	0	0	0	0	0	0	0	0	0	0	0	0	0	21.2553	0
hsa-mir-371a-5p	0	0	0	0	0	2.24651	0	0	0	0	0	0	0	0	0	0	3.17436	0	0	0	0	0	0.465519	0	0	2.42006	0	0	0	0	0	0.969438	0	0	1.68575	0	0	0	0.473327	0	0	0	16.6729	0	0	0	0	0	0
hsa-mir-372-3p	4.51331	0	0	0	0	6.73954	0	0	0	1.9224	0	0	0	0.438745	0	1.03556	2.88578	0	0	0	0	0	0	0	0	12.7053	0.798376	0.461454	0	0	0	0	2.07456	0	0.481644	0	0	0	0	0	0	0	32.4683	0	0	0	0	0	0
hsa-mir-373-3p	2.25665	0	0	0	0	0	0	0	0	0.174764	0	0	0	0	0	0	0	0	0	0	0	0	0	0	28.4575	3.02507	0	0.461454	0	0	0	0	0	0	0	0	0	0	0	0	0	0	0	0	0	0	0	0	0
hsa-mir-374a-3p	142.169	114.181	47.0495	8.18574	63.3761	40.4373	104.39	61.076	28.1343	532.156	65.7311	9.06309	72.8564	401.891	429.864	31.0668	274.726	69.8771	130.618	6.90994	132.408	348.903	387.312	46.5983	0	171.824	9.9797	319.788	34.5	100.166	297.53	137.66	475.766	125.514	359.306	12.767	49.3282	173.067	133.478	208.931	232.117	0	88.6298	270.165	39.3137	174.506	0.950932	15.351	139.999
hsa-mir-374a-5p	1432.98	1495	708.683	233.294	1068.34	406.619	1319.9	1278.78	255.767	4246.76	1013.03	465.239	452.212	4009.91	2792.39	865.727	1938.09	705.759	1241.83	183.114	595.837	2618.6	2257.3	519.485	147.03	1335.87	256.279	2225.13	875.509	588.193	2416.94	1142	3825.49	312.755	3732.26	182.993	621.662	2817	2083.59	1593.66	1343.24	354.678	289.583	2891.25	387.776	2657.14	313.808	331.819	931.363
hsa-mir-374b-3p	2.25665	2.90291	0	0	0	0	3.21751	0	0	4.54386	0.483317	3.45261	0	4.38745	2.29669	1.03556	2.02004	0	1.27432	0	0	1.99563	3.72415	0	0	3.02507	1.19756	4.15309	0	0.753128	1.57841	2.90831	4.84065	0	2.64904	0	0.632413	1.06503	1.89331	3.66545	0.489698	0	6.14266	1.46035	0	0.930697	0	0	0.736838
hsa-mir-374b-5p	27.0798	31.932	32.3465	20.4643	36.2149	47.1768	57.5577	22.9035	0	64.4879	40.1153	12.5157	28.4726	62.0825	47.0821	43.4935	45.8839	211.378	29.3094	8.63743	0	34.9235	47.0174	12.081	28.4575	49.0061	11.5764	54.9131	33.9344	16.5688	85.2341	14.8647	52.5556	16.4608	61.1687	8.51131	20.8696	62.8367	30.293	46.8363	17.6291	0	40.3661	35.2918	7.14795	56.7725	34.2336	29.5212	25.7893
hsa-mir-374c-3p	0	4.83818	0	0	1.81074	0	1.43001	0	0	2.79622	0	0	0	4.8262	4.59338	1.03556	3.17436	0	0	0	0	1.99563	0	0	0	0	0	1.38436	0	0	0.789205	0.323146	0	0	2.64904	0	0	0	0	0.407272	0.489698	0	0	0.243392	0	0	0	0	0
hsa-mir-374c-5p	18.0532	59.0258	47.0495	32.7429	52.5116	11.2326	62.9202	45.807	1.27883	71.6532	21.266	55.2417	68.6693	36.4159	60.8622	24.8534	35.4951	12.2285	31.858	17.2749	22.068	46.8973	48.8795	32.7914	0	37.5109	21.9553	35.532	37.8935	18.8282	79.3151	13.5721	54.6302	10.288	30.3435	25.5339	14.5455	36.211	25.5597	48.4654	19.5879	0	18.428	21.6619	6.25446	23.7328	2.8528	40.1489	26.1577
hsa-mir-375	1.78121e+06	319.32	2.55586e+06	301689	329708	314530	1.00936e+06	370090	8.11444e+06	434293	1.35473e+06	1.72203e+06	2.83132e+06	475593	858390	94267.9	931089	756041	1.27018e+06	7.70707e+06	2471.62	621989	531143	2.3598e+06	135059	449223	1.651e+06	1.09733e+06	905358	992143	363056	733651	132709	1.20677e+06	241246	1.75735e+06	1.05864e+06	183005	189982	1.08503e+06	1.45859e+06	686537	1.54249e+06	400972	1.84631e+06	330354	3.28312e+06	5993.99	1.11138e+06
hsa-mir-376a-2-5p	2.25665	0	0	0	3.62149	15.7256	1.43001	11.4517	0	2.09717	0	0.863152	0	1.53561	0.382781	11.3911	10.6774	0	0	0	0	5.98689	7.4483	0	0	0	0	5.076	3.95902	0	3.55142	3.5546	0	0	0.481644	0	0	10.1178	2.36664	2.03636	0	0	0	5.35462	0	1.86139	0	0	0
hsa-mir-376a-3p	160.222	3.87054	11.7624	728.531	411.039	49.4233	137.638	164.142	427.13	172.667	23.1992	271.03	15.0737	82.0454	112.538	233.001	453.356	0	124.883	1.72749	0	238.145	174.57	0	33.2004	197.235	22.7537	297.638	229.057	109.204	80.8935	254.962	15.905	166.666	101.868	76.6018	77.1544	797.706	170.871	230.109	149.358	53.5363	118.466	193.01	76.8405	142.397	5.70559	29.5212	128.947
hsa-mir-376a-5p	18.0532	3.87054	0	12.2786	39.8364	6.73954	3.21751	3.81725	34.5285	25.166	0	29.3472	0	17.7692	19.9046	49.7068	69.2587	0	3.1858	17.2749	0	29.6019	44.6898	0	0	35.0908	0	24.4571	53.7295	0	9.07585	40.3932	10.3728	0	7.22465	0	0	141.649	53.0127	21.1781	0	0	28.9583	33.3447	9.82844	21.406	0	0	13.9999
hsa-mir-376b-3p	11.2833	0	0	4.09287	7.24298	6.73954	6.79253	0	38.365	8.21391	0	23.7367	0	2.85184	3.06225	6.21335	10.966	0	39.5039	0	0	10.3108	0.931037	39.6948	0	2.42006	0	9.69054	18.6639	0	0	3.5546	0	0	5.05726	0	0	12.7803	0	0.814544	0	0	0	7.30176	0	0.465348	0	0	0.736838
hsa-mir-376b-5p	22.5665	0	0	0	30.7827	11.2326	3.21751	30.538	0	5.24292	0	3.02103	0	5.48432	3.06225	11.3911	13.5632	0	0	0	0	5.98689	15.3621	0	0	7.26017	0	2.30727	7.35246	0	1.57841	2.90831	4.14913	0	1.68575	225.55	0	7.98771	8.04657	3.25818	0	0	0	4.13766	0	12.0991	0	0	0
hsa-mir-376c-3p	974.874	16.4498	23.5248	826.759	1539.13	103.34	324.611	1313.13	563.965	346.033	57.9981	500.196	41.0341	238.019	277.517	725.927	738.759	0	337.058	24.1848	0	904.021	347.742	0	23.7146	347.278	53.4912	859.228	555.394	1.50626	171.652	458.221	44.2573	72.016	271.406	187.249	10.1186	1388.26	514.98	283.054	330.056	97.0346	135.139	582.924	204.61	400.2	18.0677	33.0638	272.63
hsa-mir-377-3p	38.3631	2.90291	0	151.436	121.32	33.6977	16.0876	11.4517	319.708	36.5257	0	27.1893	0.83743	11.8461	34.4503	45.5646	150.926	0	52.2471	0	0	54.5472	19.5518	0	0	47.7961	5.98782	71.5254	75.2213	0	16.5733	54.2885	6.91521	0	15.4126	0	15.1779	267.322	45.4394	22.4	0	0	0	67.1762	0	28.8516	0	0	4.42103
hsa-mir-377-5p	133.143	0	0	45.0216	56.1331	26.9582	23.5951	22.9035	109.98	22.8941	12.0829	55.2417	0	9.87177	14.1629	50.7424	66.0843	0	17.2033	0	0	13.6368	36.3105	15.5328	0	35.0908	24.3505	12.9207	35.0656	0	3.15682	30.3757	4.14913	0	3.61233	276.618	0	76.6821	23.6664	24.4363	41.1346	0	54.4064	20.6883	36.6333	40.02	11.4112	0	40.1576
hsa-mir-378a-3p	336.241	748.95	1129.19	900.431	791.295	1127.75	916.276	1515.45	338.891	172.667	4593.45	1911.45	849.991	949.664	498.381	2538.15	76.7617	4014.44	554.967	2278.55	2162.67	1098.26	364.036	690.345	2599.12	1868.89	275.04	883.685	518.066	949.694	401.311	180.315	1318.73	216.048	1043.72	600.048	1803.64	1851.55	540.54	665.89	751.197	17155.1	691.488	530.838	400.285	1374.64	4894.45	14617.7	793.942
hsa-mir-378a-5p	6.76996	6.77345	0	0	7.24298	33.6977	5.00502	38.1725	0	1.9224	97.6301	34.9576	9.21173	23.0341	4.2106	60.0624	1.44289	96.0811	20.3891	95.0117	0	16.6303	4.65519	0	142.287	107.087	14.77	7.38327	11.3115	71.5471	10.2597	6.13977	24.2032	0	3.61233	0	0.632413	62.3042	7.57324	6.92363	0	706.011	35.9784	8.03193	0	33.0397	197.794	396.765	5.15786
hsa-mir-378b	11.2833	13.5469	5.88119	12.2786	0	0	0.715003	0	0	0.524292	4.34985	0	3.34972	1.09686	1.91391	0	0	0	0	1.72749	88.2721	1.99563	0.465519	0	37.9433	3.63008	0.399188	0.461454	0	0.753128	0	0	1.38304	32.9216	0.481644	0	0	0.532514	0	0.407272	0	6.69204	0	0	0	0.465348	18.0677	0	0
hsa-mir-378c	15.7966	10.644	55.8713	16.3715	23.5397	51.6698	22.1651	7.6345	28.1343	6.11674	207.343	91.0625	89.605	26.7635	11.4834	76.6313	1.15431	3.49386	8.92025	43.1872	0	38.9148	29.7932	0	42.6862	62.3164	7.58457	29.5331	15.2705	0	14.9949	6.78606	53.2471	0	26.972	187.249	41.1069	54.849	17.5131	8.95999	0.979396	562.132	35.1009	9.73568	0	29.3169	237.733	838.403	26.1577
hsa-mir-378d	9.02661	2.90291	2.94059	8.18574	14.486	29.2047	10.01	7.6345	0	4.54386	110.68	15.1052	44.3838	8.99428	4.97616	22.7823	0	5.24078	7.64592	65.6445	0	20.2889	1.39656	3.45173	42.6862	18.1504	2.79431	6.46036	10.1803	2.25938	1.97301	2.26202	9.68129	0	11.8003	4.25566	1.89724	15.4429	4.25995	2.44363	2.93819	294.45	0.877523	3.16409	1.78699	13.4951	130.278	197.202	1.47368
hsa-mir-378e	0	10.644	5.88119	0	1.81074	4.49303	2.86001	3.81725	0	1.22335	11.1163	6.90521	15.9112	3.07122	1.14834	9.32003	0.288578	3.49386	0.63716	5.18246	0	9.97815	2.32759	1.72586	104.344	9.07521	0	1.38436	5.65574	1.50626	1.18381	0.323146	4.14913	0	1.44493	0	0.632413	6.92269	4.25995	6.10908	0.979396	20.0761	0	2.43392	1.78699	3.72279	57.0559	28.3404	1.10526
hsa-mir-378f	0	1.93527	5.88119	0	1.81074	0	0.715003	7.6345	2.55767	0	7.24976	2.58946	0.83743	1.31624	0.382781	0	0.288578	1.74693	1.27432	1.72749	0	2.66084	0.931037	0	0	6.65515	0	1.84582	0	0.753128	0.789205	0.646292	1.38304	0	1.68575	0	3.16207	4.26011	0.473327	0.814544	1.95879	20.0761	0.877523	0.730176	0.893494	1.39605	13.313	18.8936	1.84209
hsa-mir-378g	0	5.80581	17.6436	0	1.81074	13.4791	8.22253	3.81725	0	1.9224	26.0991	17.263	1.67486	2.4131	1.14834	14.4978	0	8.73464	1.27432	6.90994	0	2.32824	0.931037	32.7914	9.48583	7.26017	0	0.922909	0	0	4.73523	1.29258	4.84065	0	6.02055	0	0.632413	5.85766	0.473327	3.66545	0	23.4222	0	3.16409	0	6.51488	31.3808	108.638	1.10526
hsa-mir-378h	0	0	0	0	0	2.24651	0	0	0	0	0.966634	0.431576	0	0.438745	0	1.03556	0	0	0	0	0	0.332605	0	0	0	0.605014	0	0.461454	0	0	0	0	0	0	0.240822	0	0.632413	0	0	0	0	3.34602	0.877523	0	0	0.930697	0	3.54255	0
hsa-mir-378i	0	2.90291	2.94059	8.18574	0	4.49303	4.29002	3.81725	2.55767	0.174764	11.5996	11.6525	4.18715	1.97435	1.91391	12.4267	0.288578	5.24078	1.91148	3.45497	22.068	3.99126	0.465519	1.72586	9.48583	6.05014	0	0.461454	0.565574	2.25938	1.97301	0.323146	3.4576	0	2.88986	4.25566	9.4862	5.32514	0.473327	2.44363	0.979396	26.7682	0	0.973568	2.68048	5.58418	13.313	35.4255	2.57893
hsa-mir-378j	2.25665	1.93527	8.82178	0	0	0	0	0	0	0	0.483317	0.431576	0	1.31624	0.382781	0	0	1.74693	0.63716	1.72749	0	0	0	0	18.9717	0	0	1.38436	0	0	0	0	0	0	0.722465	68.0905	0	2.13006	0.473327	2.8509	0	0	0	0.730176	0	3.72279	0	11.8085	0
hsa-mir-379-3p	78.9829	9.67636	0	28.6501	110.455	8.98606	21.0926	34.3552	167.527	48.0601	25.1325	48.7681	0	21.4985	17.9907	11.3911	169.107	1.74693	7.00876	8.63743	0	66.521	33.9829	0	0	33.8808	10.7781	37.3778	39.0246	0	16.9679	29.4063	3.4576	22.6336	26.972	0	0.632413	82.5397	58.2193	29.7309	0	0	28.9583	46.0011	103.645	26.9902	0	0	58.2102
hsa-mir-379-5p	7205.5	26.1262	14.703	540.259	2406.48	327.991	388.962	4771.56	4034.72	1321.22	326.722	1870.02	187.584	569.491	723.074	1054.2	3750.93	157.224	860.166	152.019	0	1622.45	2329.46	32.7914	61.6579	969.232	265.859	2170.68	1540.06	213.888	428.933	3655.43	284.907	2506.16	974.365	885.177	406.009	3055.03	4116.05	1209.6	1679.17	167.301	1066.19	2039.14	2412.43	1141.5	114.112	445.18	1282.1
hsa-mir-380-3p	18.0532	0	0	20.4643	45.2686	2.24651	5.36252	0	34.5285	55.0507	7.24976	2.15788	0	33.3446	29.857	43.4935	103.022	0	0	0	0	57.2081	31.6553	0	0	47.7961	0	41.5309	22.0574	0	6.70824	40.0701	0	18.5184	13.9677	0	0	74.552	45.4394	24.8436	0.489698	0	0	46.4879	14.2959	51.1883	0	0	33.1577
hsa-mir-380-5p	20.3099	0	0	0	16.2967	0	0	0	0	7.51485	0	0	0	6.36181	2.67947	3.10668	19.0461	0	0	0	0	14.6346	5.12071	0	0	17.5454	0	11.5364	16.9672	0	14.2057	18.4193	0	0	0.240822	0	0	14.9104	14.1998	8.55271	0	0	33.3459	8.76211	0	6.98023	0	0	0
hsa-mir-381-3p	564.163	3.87054	2.94059	376.544	421.904	157.256	128.343	584.039	355.516	199.93	25.1325	344.398	8.3743	134.914	143.16	265.103	646.991	0	274.616	12.0924	0	408.439	202.501	0	4.74291	219.015	27.544	165.201	269.213	9.03753	74.1852	147.031	9.68129	28.8064	71.5241	165.971	14.5455	660.85	324.229	65.9781	40.6449	0	71.0793	404.517	141.172	178.228	14.264	44.8723	128.578
hsa-mir-381-5p	2.25665	2.90291	0	0	3.62149	0	0	11.4517	23.019	0.524292	0	11.6525	0	1.09686	3.44503	0	2.30862	0	0	0	0	0.66521	0	0	0	3.63008	0	0	3.95902	0	0	0.646292	0	0	0	0	0	1.59754	8.04657	1.22182	0	0	0	0.243392	0	0.930697	0	0	18.7894
hsa-mir-382-3p	783.059	0.967636	2.94059	417.473	1249.41	49.4233	198.056	293.928	258.324	515.903	30.9323	81.9994	5.02458	227.051	452.448	796.345	1731.18	0	289.271	0	0	917.99	564.209	0	56.915	378.739	24.3505	478.067	512.41	199.579	191.777	922.258	51.1725	1364.19	221.556	600.048	284.586	1676.35	1053.15	473.25	1000.45	6.69204	1420.71	629.412	1442.99	803.191	56.105	10.6276	830.048
hsa-mir-382-5p	7480.81	20.3204	41.1683	1960.48	4543.16	1161.45	985.631	2626.27	7702.41	1631.07	210.726	2531.19	128.964	471.871	1044.99	2903.71	6309.75	148.489	1605.64	286.763	22.068	1281.2	2034.32	103.552	398.405	988.593	315.358	1105.64	3248.09	534.721	561.914	4070.35	172.189	4055.53	459.97	1893.77	1400.16	4034.33	2693.23	1510.16	2230.08	2392.41	3562.74	1200.65	6585.05	2010.31	288.132	389.68	3244.3
hsa-mir-383-3p	2.25665	0	0	0	0	0	0	0	0	0	0	0	0	0	0	0	0	0	0	0	0	0	0	20.7104	0	0	0	0	0	0	0	0	0	0	0	0	0	0	0	0	0	0	0	0	0	0	0	0	0
hsa-mir-383-5p	2.25665	0	0	32.7429	5.43223	11.2326	0	26.7207	31.9708	0.699056	5.79981	0	106.354	0	0	0	0	0	154.83	13.8199	0	0.997815	0	4613.23	0	0	23.5521	0	0	0	0	0	0	0	0.240822	0	0	0	0	0	0	0	0	0	0	0	36.1354	20.0744	0
hsa-mir-3907	0	6.77345	0	0	0	0	0	0	3.8365	0	0.483317	0.863152	0	1.31624	0	0	0	0	3.82296	3.45497	0	0	0	1.72586	23.7146	0	1.19756	0.461454	1.13115	0	10.6543	0	0	0	0	4.25566	0	0	0.473327	4.07272	0	0	0	0	0	0	3.80373	5.90425	9.57889
hsa-mir-3908	15.7966	65.7992	5.88119	4.09287	12.6752	0	0.357501	7.6345	11.5095	1.74764	2.41659	10.7894	10.0492	20.1823	0.382781	1.03556	0.288578	66.3833	17.2033	27.6398	264.816	0.997815	0.465519	20.7104	332.004	7.26017	1.59675	4.61454	11.3115	8.2844	0	0.323146	4.14913	59.6704	0.240822	63.8349	6.32413	3.7276	13.2532	0	0	23.4222	41.2436	1.21696	5.36096	3.25744	97.946	11.8085	2.21051
hsa-mir-3909	20.3099	26.1262	11.7624	4.09287	12.6752	13.4791	10.01	3.81725	20.4613	33.2052	43.4985	45.3155	54.433	21.9373	16.8424	18.6401	4.61724	0	29.9465	105.377	88.2721	10.6434	16.7587	150.15	75.8866	40.5359	3.99188	9.22909	27.1476	24.8532	32.752	10.987	21.4371	43.2096	6.98383	97.8801	43.0041	11.1828	18.9331	27.6945	29.3819	6.69204	0.877523	18.7412	0	25.5942	40.8901	11.8085	48.2629
hsa-mir-3910	0	1.93527	0	0	0	0	0	0	0	2.09717	0	0	0	0.877491	0	0	0.865733	0	0	0	0	0	0	0	0	0.605014	0	1.38436	0	0	0	3.87775	0	0	0	0	0	2.66257	0.473327	0	0	0	0	0.730176	0	0	0	1.18085	0
hsa-mir-3911	0	3.87054	2.94059	0	1.81074	0	0	0	0	0	0	0	0	0	0	1.03556	0	0	0	0	0	0.332605	0	0	23.7146	0	0	0	0	0	0	4.2009	5.53217	0	0	0	0	0	0	0	0	0	0	0	0	0	0	0	0
hsa-mir-3912-3p	11.2833	20.3204	0	16.3715	18.1074	6.73954	8.58003	0	0	29.8846	0	8.19994	0	12.943	26.4119	6.21335	14.1403	0	24.2121	0	0	15.2998	9.31037	0	0	10.8903	2.79431	22.1498	2.82787	4.51877	16.5733	3.23146	28.3524	12.3456	15.1718	0	0	21.8331	12.7798	11.8109	0	0	0	19.7147	26.8048	11.6337	0	0	0
hsa-mir-3913-3p	0	1.93527	0	0	0	0	0	0	0	1.74764	10.633	0.431576	0	1.09686	3.06225	2.07112	0	0	0	0	0	1.33042	0	0	0	1.81504	0	1.38436	3.95902	0	0.789205	0	4.84065	0	0.963287	0	0	0	1.41998	0	0	0	0	1.70374	0	1.39605	0.950932	0	0
hsa-mir-3913-5p	2.25665	15.4822	11.7624	0	0	20.2186	3.93252	34.3552	0	16.4278	14.9828	3.45261	20.0983	19.5242	11.8662	17.6045	20.489	0	7.00876	5.18246	308.952	53.882	10.7069	0	0	24.8056	13.9716	10.152	3.95902	0	6.31364	7.10921	15.905	0	7.7063	0	0	7.98771	12.7798	4.47999	0	36.8062	0	14.1167	9.82844	12.0991	11.4112	18.8936	13.6315
hsa-mir-3914	0	2.90291	0	0	3.62149	0	0	0	14.0672	1.22335	0	0	0	1.97435	0	0	0	0	0	0	0	0	0	1.72586	0	0	0	0	0	0	0	0	0	0	0	0	0	0	0	0	0	0	0	0	0	3.25744	0	0	0
hsa-mir-3915	6.76996	1.93527	0	4.09287	0	0	0	0	0	0.174764	0	0	0	0.438745	0	0	0.865733	0	0	0	0	1.66303	0	0	0	0	4.79025	0	0	0	0	0	0	0	0	0	0	0	0	0	0	0	0	0	0	0	0	0	0
hsa-mir-3916	20.3099	3.87054	5.88119	28.6501	25.3504	0	0.715003	15.269	0	4.01957	0	4.31576	20.0983	3.07122	4.59338	2.07112	0	0	0	0	397.224	0	0	1.72586	256.117	5.44513	8.38294	0	1.13115	0	0	1.29258	6.22369	0	1.68575	59.5792	1.89724	6.92269	8.51989	2.03636	0	0	16.6729	1.46035	0	18.1486	13.313	11.8085	0
hsa-mir-3917	6.76996	14.5145	0	0	1.81074	0	1.0725	0	1.27883	1.9224	0	1.7263	17.586	3.07122	3.06225	0	0	0	0	0	0	0.332605	2.32759	0	0	0	5.58863	0.922909	1.13115	0	0	1.93888	3.4576	0	0.963287	0	0	0	4.25995	0	0	0	0	1.21696	0	0	0	0	0
hsa-mir-3918	0	1.93527	0	0	3.62149	0	0	0	0	0	0	0	0	1.31624	0.765563	0	0	0	0	8.63743	0	1.33042	0	0	52.172	0	8.38294	0	0	0	0	0	0	0	0	0	0	0	0	0	0	0	0	0	9.82844	1.86139	0	0	0
hsa-mir-3919	0	24.1909	0	0	0	0	0	0	0	0	0	0	0	0.877491	0	0	0	0	0	0	0	0	0	0	0	0	0	0	0	0	0.394602	0	0	0	0	0	0	0	0	0	0	0	0	0	0	0	0	0	0
hsa-mir-3920	0	0.967636	0	0	1.81074	0	0	0	0	0	0	0	0	1.53561	0	0	0	0	0	0	0	0.66521	0.465519	0	0	0	0	0	0	0	0	0	0	0	0	0	0	0	0	0.814544	0	0	0	0	0	0	0	0	0
hsa-mir-3922-3p	0	0	0	0	0	0	1.0725	3.81725	0	0.174764	0	0	0	0	0	3.10668	0	0	0	0	0	0	0	0	14.2287	0	0	0	0	0	0	0	0	0	0	0	0	0	0	0	0	43.4983	0	0.243392	0	2.32674	0	0	0
hsa-mir-3923	11.2833	4.83818	0	0	0	0	0	0	0	0	0	0	0	0.877491	0	0	0	0	0	0	0	0	0	0	0	0	0.399188	0	0	0	0	0	0	0	0	0	0	0	0	0	0	0	0	0	0	0	0	0	0
hsa-mir-3924	0	0	0	0	9.05372	0	0	0	0	0	0	0	0	0	0	8.28447	0	0	0	0	0	1.33042	20.9483	0	0	0	0	0	0	0	13.8111	0	0.691521	0	1.68575	0	0	0	0.946655	0	0	0	0	0.973568	0	0	0	0	0
hsa-mir-3925-5p	2.25665	0	0	0	0	0	0	0	0	0	0	0	0	0.438745	0	0	0	0	0	0	0	0	0	0	0	0	0	0	0	0	0	0	0	0	0	0	0	0	0	0	0	0	0	0	0	0	0	0	0
hsa-mir-3926	0	0	0	0	0	0	0	0	0	0.349528	0	0	0	0.438745	0	0	0	0	2.54864	0	0	0	0	0	28.4575	0	0	0	0	0	0	0.646292	0	0	0	0	0	0	0	0	0	0	0	0	0	0	0	0	0
hsa-mir-3927-3p	0	0.967636	0	0	0	0	0	0	0	0	0	0	0	0	0	0	0	0	0	0	0	0	0	0	0	0	0	0	0	0	0	0	0	0	0	0	0	0	0	0	0	0	0	0	0	0	0	0	0
hsa-mir-3928-3p	4.51331	32.8996	17.6436	4.09287	1.81074	4.49303	6.43503	11.4517	0	2.27193	0	32.7998	0	2.19373	3.82781	7.24891	2.5972	0	3.1858	6.90994	0	3.32605	15.3621	0	0	0.605014	0.798376	3.69164	2.82787	0	15.3895	0	10.3728	0	3.13068	0	5.69172	3.7276	0.473327	3.25818	0	0	0	4.86784	11.6154	3.72279	0	9.4468	0
hsa-mir-3929	85.7528	277.711	105.861	57.3002	36.2149	31.4512	5.00502	3.81725	265.997	16.7773	82.6472	216.219	143.201	116.706	35.5987	27.9601	9.81164	517.091	138.901	91.5568	4722.56	44.5691	26.5346	585.067	6753.91	110.718	39.5196	50.2985	40.1558	103.932	33.1466	6.46292	22.8202	98.7648	8.18794	961.778	11.3834	35.1459	190.751	8.55271	17.6291	368.062	95.65	22.3921	53.6096	63.2874	735.071	220.819	19.1578
hsa-mir-3934-3p	9.02661	8.70872	5.88119	0	0	0	0	0	0	0.87382	0	2.58946	0	0.438745	1.53113	1.03556	0	0	0	0	0	1.99563	0	0	4.74291	0	1.19756	0	0.565574	0	0	0.646292	0	0	0.963287	0	0	0	1.89331	0.814544	0	0	0	0.486784	0	1.86139	0	0	0
hsa-mir-3934-5p	15.7966	38.7054	0	4.09287	5.43223	2.24651	0.715003	0	0	22.195	0	5.61049	11.724	30.4928	8.80397	14.4978	14.1403	0	5.73444	13.8199	110.34	14.9672	0.465519	0	0	12.7053	14.77	25.8414	18.6639	63.2627	7.10284	13.249	8.98977	24.6912	5.77972	63.8349	5.69172	0	9.46655	15.0691	33.2995	0	53.5289	15.5771	16.9764	4.18814	22.8224	0	51.5786
hsa-mir-3935	0	2.90291	0	0	0	0	0	0	0	0	0	0	0	0	0	0	0	0	0	0	0	0	0	0	0	1.21003	0	0.461454	0	0	0	0	0	0	0	0	0	0	0	0	0	0	0	0	0	0	0.950932	0	0
hsa-mir-3936	2.25665	8.70872	8.82178	0	0	4.49303	0	0	0	3.14575	0	0	0	0.438745	2.29669	7.24891	1.15431	0	0	0	0	1.66303	0	0	23.7146	0.605014	0	0.922909	0.565574	0	1.18381	0.323146	0	0	0	0	12.6483	0	0	0	0	0	46.5087	0.243392	0	0.930697	0	0	0
hsa-mir-3937	0	4.83818	0	0	0	0	0.357501	0	0	0	0	0	0	0	0	0	0	0	0	0	0	0	0	502.226	18.9717	0	0	0.461454	0	0	0	0	0	0	0	0	0	0	0	0	0	0	0	0	0	0	0	0	0
hsa-mir-3938	0	4.83818	8.82178	0	0	0	1.78751	11.4517	0	0.87382	0	0	0	4.38745	0	0	0	0	5.73444	0	0	0	2.79311	0	4.74291	0.605014	4.39107	0.461454	0	0	3.55142	0.323146	0	0	0	0	0	0	0.473327	0.407272	0	0	0	0	30.3788	0	0	0	0.368419
hsa-mir-3940-3p	0	13.5469	0	0	0	2.24651	3.21751	0	16.6248	2.97099	0	43.1576	0	6.80055	1.53113	0	5.77156	0	6.3716	0	132.408	11.9738	0.465519	0	104.344	7.26017	1.59675	5.99891	1.69672	0	3.94602	11.9564	8.29825	0	2.40822	68.0905	0	5.32514	7.09991	6.92363	13.7115	0	15.7954	2.9207	11.6154	0.930697	9.50932	12.9893	0
hsa-mir-3940-5p	0	0	0	0	0	0	0	0	0	0	0	0	0	0	0	0	0	0	0	0	88.2721	0	0	0	61.6579	0	0	0	0	0	1.97301	0	0	0	0	0	0	0	0	0	0	0	0	0	0	0	0	0	0
hsa-mir-3941	0	0	0	0	0	0	3.21751	0	0	0	0	0	0	1.09686	0	0	0	0	3.1858	0	0	0	0	0	0	0	0	0	0.565574	0	0	0	0	0	2.88986	0	0	0	0	2.03636	0	0	0	0.973568	0	0	0	0	0
hsa-mir-3942-3p	0	0	14.703	0	0	0	0	0	0	0.174764	0	0	0	0.658118	0	0	0	0	0	0	0	0	0	0	0	0	0	0	0	0	0	0	0	0	0	0	0	0	2.36664	0.814544	0	0	0	0	0	0	0	0	0
hsa-mir-3942-5p	0	0	0	0	1.81074	0	1.43001	0	0	1.04858	0	3.02103	1.67486	0	0	0	0	0	13.3804	0	0	0	0	0	0	0	0	0.922909	0	0	0	1.29258	0	0	1.20411	0	0	1.06503	0	0	0	0	0	0	0	0	0	0	0
hsa-mir-3943	0	9.67636	0	0	0	0	0	0	14.0672	21.8455	0	0	0	50.017	60.8622	18.6401	2.5972	0	0	0	0	0	11.1724	0	0	67.1566	0	0	9.04918	0	48.1415	8.07865	2.76608	16.4608	0.722465	0	67.6682	1.59754	1.41998	0.407272	82.2693	0	0	20.9317	0	20.01	0	0	4.05261
hsa-mir-3944-5p	2.25665	0	0	0	0	0	0	0	0	0	0	0	0	1.31624	1.14834	1.03556	0	0	0	0	0	0.332605	1.86207	0	0	0	0	0	0	0	0	0	0.691521	0	0	0	0	1.06503	0	0	0	0	0	0.243392	0	2.79209	0	0	0
hsa-mir-3945	0	0	0	4.09287	0	0	0	0	0	0	0	0	0	0.438745	0	1.03556	0	0	0	0	0	0	0	0	0	0	0	0	0	0	0	0	0	0	0.722465	0	0	0	0	0	0	0	0	0	0	0	0	0	0
hsa-mir-3960	3353.39	3554.13	1337.97	4633.13	4099.53	505.466	513.372	5145.65	44404.9	403.705	3867.99	2507.02	4600	956.246	1120.02	1117.37	716.539	6502.07	3361.66	8765.26	269340	471.634	597.726	8933.07	1.41516e+06	1652.29	1886.96	427.307	463.205	2016.12	881.542	208.429	606.464	3176.93	552.686	43475.8	2037.64	1709.9	2137.55	162.909	2805.97	15358.2	1813.84	418.877	946.21	981.42	60569.6	12146.2	657.996
hsa-mir-3972	0	0	2.94059	0	0	0	0	0	0	0	0	0	0	0	0	0	0	0	0	0	0	0	0	0	0	0	0	0	0	0	0	0	0	0	0	0	0	0	0.946655	0	0	3.34602	0	0	0	0	0	1.18085	0
hsa-mir-3975	0	1.93527	0	0	0	0	0	0	0	0	0	0	0	0	0	0	0	0	0	0	0	0	0	0	0	0	0	0	0	0	0	0	0	0	0	0	0	0	0	0	0	0	0	0	0	0	0	0	0
hsa-mir-3976	15.7966	12.5793	0	12.2786	0	6.73954	5.36252	15.269	2.55767	0.349528	7.73308	3.02103	0	4.16808	0.382781	2.07112	2.02004	0	7.00876	0	0	0	0	94.9224	128.059	2.42006	4.79025	0.461454	3.39344	0	1.97301	2.26202	3.4576	0	2.64904	0	0	0	5.2066	0	0	0	9.65275	2.43392	0	5.11883	5.70559	30.7021	0
hsa-mir-3978	0	0.967636	0	0	0	0	0	0	0	0	0	0	0	0	0	0	0	0	0	0	0	0	0	0	0	0	0	0	0	0	0	0	0	0	0	0	0	0	0	0	0	0	0	0	0	0.465348	0	0	0
hsa-mir-409-3p	11003.4	57.0905	94.099	2095.55	8488.77	2540.81	2324.12	2301.8	20137.8	3756.55	513.766	9140.34	248.717	1058.69	1670.46	2255.45	10398.6	331.916	1603.1	915.568	308.952	2188.54	3941.08	219.185	208.688	2132.07	788.795	2402.79	4355.49	497.064	1702.71	5360.99	295.279	5578.15	1157.15	13771.3	1834	7552.65	2067.02	3033.36	3714.36	6019.49	5500.31	2775.15	8565.03	2196.91	448.84	775.818	6064.17
hsa-mir-409-5p	525.8	2.90291	5.88119	126.879	443.632	29.2047	140.498	64.8932	480.841	248.864	26.0991	336.198	19.2609	86.6522	129.763	110.805	444.41	0	140.175	24.1848	0	172.955	230.897	0	9.48583	216.595	17.1651	128.746	304.844	40.6689	95.0992	330.901	10.3728	213.99	37.0866	417.054	8.22137	940.42	223.411	221.149	230.158	20.0761	167.607	187.412	255.539	128.436	10.4603	18.8936	279.998
hsa-mir-410-3p	250.489	1.93527	0	757.181	914.426	204.433	126.198	41.9897	1157.34	427.997	58.9647	502.786	5.02458	207.746	251.105	710.393	973.95	94.3341	186.688	48.3696	0	513.21	424.088	0	0	383.579	43.5115	402.85	696.787	18.8282	192.171	622.379	35.2676	129.629	102.349	927.733	93.5972	1463.88	557.106	324.189	181.188	3.34602	94.7725	582.193	129.557	471.398	0	4.7234	184.578
hsa-mir-410-5p	29.3365	0	0	0	0	0	1.43001	0	0	8.03914	0	6.04206	6.69944	3.94871	5.35894	8.28447	11.5431	0	0	0	0	0.997815	6.98278	0	0	12.1003	0	0.922909	15.8361	0	3.94602	5.49348	0	0	1.20411	0	0.632413	2.66257	3.78662	0	0	0	0	1.94714	0	3.25744	0	0	1.84209
hsa-mir-411-3p	121.859	1.93527	0	57.3002	229.965	24.7117	20.0201	57.2587	414.342	150.996	16.9161	100.557	0	65.5924	63.9245	49.7068	488.562	113.55	14.6547	0	0	159.65	133.604	0	0	104.062	14.3708	103.827	166.279	0	48.9307	155.433	5.53217	30.864	56.1115	178.738	0	95.3201	124.012	70.8653	209.591	0	128.118	132.405	153.681	54.4458	0	18.8936	108.684
hsa-mir-411-5p	2522.94	20.3204	11.7624	237.386	1359.87	339.224	330.331	2866.75	615.119	924.327	59.448	168.746	36.8469	472.748	595.608	221.61	2001.58	220.113	136.352	0	0	1369.67	1389.57	0	14.2287	624.374	47.1042	1004.59	418.525	15.0626	278.984	1631.56	73.9927	306.582	655.999	187.249	75.8896	963.318	2289.48	609.279	457.378	0	172.872	1189.46	267.155	463.952	37.0864	55.4999	520.207
hsa-mir-412-3p	15.7966	0	0	0	0	0	0	0	0	15.2045	0	0	8.3743	8.55553	6.89007	0	19.9119	0	0	0	0	8.98034	29.7932	0	0	18.7554	0	7.84473	1.13115	41.422	14.6003	21.3276	0	0	0.963287	0	0	0	0.946655	0	0	0	14.9179	9.97907	14.2959	0.930697	0	14.1702	41.9997
hsa-mir-412-5p	379.118	0	0	20.4643	468.983	17.9721	9.65254	76.345	56.2687	244.67	24.6492	20.7156	0	139.521	231.966	69.3824	394.486	0	33.7695	17.2749	0	187.589	367.76	0	0	287.987	0.399188	189.658	95.0164	19.5813	179.939	747.113	10.3728	0	8.18794	93.6244	10.751	411.634	40.2328	22.8072	15.1806	76.9585	183.402	478.022	262.687	45.1388	0.950932	47.234	287.735
hsa-mir-421	327.215	519.62	344.049	798.109	398.364	640.257	750.753	129.786	503.86	809.157	419.519	403.955	478.173	565.543	774.367	491.89	316.57	1189.66	478.507	625.35	772.381	667.539	310.035	647.198	199.202	858.515	148.897	616.965	456.984	857.059	1093.44	405.871	297.354	866.25	191.453	161.715	777.236	296.61	245.657	770.152	1711.49	488.519	1046.88	412.063	427.09	344.358	296.691	629.393	616.733
hsa-mir-422a	2.25665	4.83818	5.88119	8.18574	1.81074	0	3.57501	3.81725	2.55767	0.349528	20.2993	2.15788	2.51229	1.53561	1.14834	7.24891	0.288578	5.24078	0.63716	1.72749	0	2.32824	0.931037	1.72586	33.2004	1.81504	0	1.84582	1.69672	0	0.394602	0	0	0	1.44493	0	6.32413	3.7276	0	0.814544	5.38668	26.7682	1.75505	1.21696	1.78699	2.32674	9.50932	47.234	1.10526
hsa-mir-423-3p	29194.3	23796.1	29156	14325	7893.04	8453.63	11461.5	10436.4	88995.3	12050.7	16086.7	31691.9	25677.3	6992.5	10905.8	6282.73	10687.8	15004.4	20464.3	37660.9	284920	14425.1	10054.7	20422.1	16723.5	7556.62	17754.3	9815.6	7262.54	5762.18	16718.1	10870.3	10746.9	9650.14	5260.51	163043	4679.86	3916.11	5206.6	10432.3	7543.8	47021.6	7684.47	5471.21	5856.85	4535.29	31625.1	47311.9	4946.39
hsa-mir-423-5p	4998.49	4995.9	7227.98	10502.3	3025.75	1963.45	6650.24	3118.69	24216	4336.42	3906.17	4141.4	4961.77	1412.98	3791.45	2058.69	5508.95	2442.21	2509.14	9129.76	23612.8	1726.55	3738.12	2112.46	4349.25	1686.78	5193.03	1126.41	1373.78	6511.54	5213.09	3130.64	5451.26	3901.21	1682.86	23746.6	12114.5	3498.09	1852.6	3267.95	8354.25	12276.6	3620.66	1235.21	10927.4	2996.38	6120.2	6622.2	12946.6
hsa-mir-424-3p	130.886	1211.48	97.0396	106.415	92.348	141.53	144.073	137.421	132.999	88.2558	92.7969	172.63	83.743	175.937	331.872	125.303	29.7235	0	85.3795	60.462	242.748	125.06	231.828	0	156.516	192.999	38.322	176.276	244.328	381.083	784.864	247.207	335.388	847.731	256.475	1068.17	1204.11	60.7066	479.954	361.658	32.8098	378.1	92.1399	428.857	400.285	113.08	79.8783	3400.85	678.627
hsa-mir-424-5p	187.302	1477.58	8.82178	392.915	237.208	954.769	134.421	202.314	52.4322	132.296	79.7473	78.9784	21.7732	361.965	593.311	579.913	59.7356	75.1179	95.5741	51.8246	0	153.996	240.673	115.633	166.002	578.998	21.9553	220.575	331.992	103.932	498.383	288.892	439.807	335.389	329.685	68.0905	275.732	187.978	1590.85	291.607	37.7067	0	8.77523	1159.52	36.6333	166.595	11.4112	867.924	124.526
hsa-mir-425-3p	85.7528	143.21	91.1584	245.572	150.292	125.805	82.2253	87.7967	378.535	121.286	176.411	384.534	309.849	87.091	104.882	166.725	77.3388	115.297	107.68	348.952	441.361	101.445	62.3795	220.91	654.522	121.608	196.4	67.8338	61.6476	79.0784	142.451	88.2188	141.762	72.016	46.7194	348.964	34.1503	119.816	97.0321	56.6108	38.1964	1161.07	57.039	85.1872	84.8819	126.109	246.291	1297.75	64.1049
hsa-mir-425-5p	1945.24	1166.97	1726.13	3282.48	1166.12	2100.49	1219.79	1107	1281.39	1537.22	1385.67	2198.45	2132.93	1568.51	1710.65	1330.69	1350.54	2262.27	1101.01	2656.87	4854.97	2081.44	1123.3	1366.88	6924.65	1822.3	1378.4	1788.14	1019.73	387.108	1172.36	1382.74	3133.28	572.013	1586.53	2506.58	392.096	3168.46	3072.84	1314.27	391.758	10760.8	680.958	1186.78	361.865	2408.18	1139.22	6456.88	590.207
hsa-mir-4257	2.25665	4.83818	0	0	0	0	0	0	0	0	0	0	0	0	0	0	0	0	0	0	0	0	0	0	0	0	0	0	0	0	0	0	0	0	0	0	0	0	0	0	0	0	0	0	0	0	0	0	0
hsa-mir-4259	4.51331	1.93527	8.82178	8.18574	5.43223	4.49303	0	3.81725	0	0.174764	0	0.431576	0	0	0.382781	0	0	0	0	0	88.2721	0.332605	0.931037	0	0	1.21003	0	0.461454	0	0.753128	0	0	0.691521	0	0	0	0	2.66257	0	0	0	0	0	0	0	0	0	1.18085	0
hsa-mir-4261	4.51331	0.967636	0	0	0	0	0	0	0	0	0	0.431576	0	0	0	0	0	0	0	0	0	0	0	0	0	0	0	0	0	0	0	0	0	0	0	0	0	0	0	0	0	0	0	0	0	0	0	0	5.52628
hsa-mir-4262	0	1.93527	0	0	0	0	0	0	0	0	0	0	0	0	0	0	0	0	0	0	0	0	0	0	0	0	0	0	0	0	0	0	0	0	0	0	0	0	0	0	0	0	0	0	0	0	0	44.8723	0
hsa-mir-4263	0	0	0	0	0	0	0	0	0	0	0	0	0	0	0	0	0	0	0	0	0	0	0	0	47.4291	2.42006	0	0	0	0	0	0	0	0	0	0	0	0	0	0	0	0	0	0.243392	0	0	0	0	0
hsa-mir-4267	2.25665	1.93527	0	0	1.81074	0	0	0	0	0	0	0	0	0.658118	0	0	0	0	0	0	0	3.32605	0	0	0	0	0	0	0	0	0	0	0	0	0.240822	0	0	0	0	0	0	0	0	0	0	0	8.55839	0	0
hsa-mir-4269	0	2.90291	0	0	0	0	0.715003	0	0	0	0	0.431576	0	1.09686	0	0	0	0	1.27432	0	0	0	0	0	0	0.605014	0.399188	0	0	0	0	0	0	0	0	0	0	0	0.473327	0	0	0	0	0	0	0	0	0	0
hsa-mir-4271	0	0	0	8.18574	0	0	0	0	0	0	0	0	0	0	0	0	0	0	0	0	0	0	0	0	0	0	0	0	0	0	0	0	0	0	0	0	0	0	0	0	0	0	0	0	0	0	0	0	0
hsa-mir-4272	0	0	2.94059	8.18574	0	4.49303	2.14501	0	0	4.3691	0	0	0	0	0.382781	0	4.32867	0	0.63716	0	0	0	0.465519	0	0	0	0	0	2.82787	0	1.18381	0	0	0	0	0	0	0	0	0	0.489698	0	0	0	0	0	0	0	0
hsa-mir-4273	4.51331	0.967636	0	0	0	0	0	0	0	0	0	0	0	0.219373	0	0	0	0	0	1.72749	0	0	0	0	0	0	0	0	0	0	0	0	0	0	0	0	0	0	0	0	0	0	0	0	0	0	0	14.1702	0
hsa-mir-4274	2.25665	8.70872	0	0	0	0	0	0	0	0	0	0	0	0	0	0	0	0	0	0	0	0	0	0	0	0	0	0	0	0	0	0	0	0	0.481644	0	0	0	0	0	0	0	0	0	0	0	0	0	0
hsa-mir-4275	0	7.74109	0	0	0	0	0	0	0	0	0	0	0	0	0	0	0	0	0	0	0	0	0	0	0	0	0	0	0	0	0	0	0	0	0	0	0	0	0	0	0	0	0	0	0	0	0	0	0
hsa-mir-4277	0	5.80581	0	0	0	0	0	0	0	0	0	0.431576	0	0	0.382781	0	0	0	1.27432	0	0	0	0	0	9.48583	0.605014	0.399188	0	0	0	0	0	0	0	0	0	0	0	0	0	0	3.34602	1.75505	0	0	0	0	0	0
hsa-mir-4279	2.25665	0	0	0	0	4.49303	0	3.81725	14.0672	0	0	0.431576	8.3743	0	0	0	0	3.49386	7.00876	43.1872	22.068	0	0	55.2276	834.753	1.81504	0.798376	0	0	0	0	0.323146	0	0	0	4.25566	0	0.532514	0	0	0	0	0	0.243392	0	0	72.2708	43.6914	0
hsa-mir-4284	304.648	474.142	326.406	114.6	19.9182	24.7117	52.5527	38.1725	797.992	7.51485	467.851	1450.53	693.392	392.238	27.943	124.267	16.7375	1462.18	842.963	810.191	264.816	19.2911	10.2414	1168.41	3082.89	119.188	582.016	164.278	264.123	51.2127	94.31	5.81663	41.4913	150.205	5.5389	306.407	56.2848	131.531	675.438	19.9563	28.4025	2462.67	29.8358	34.5617	0	209.872	1478.7	2724.22	120.841
hsa-mir-4286	144.426	107.408	467.554	90.0431	186.507	17.9721	101.53	458.07	2229.01	149.773	1144.01	3070.66	2088.55	182.299	300.483	452.539	104.465	16913.8	1027.74	3138.84	3729.5	322.627	201.104	6568.63	3424.38	270.441	1657.43	63.2193	1219.38	155.144	492.464	70.769	121.708	78.1888	31.3068	4502.48	213.756	136.856	246.13	159.651	100.878	11048.6	229.911	92.9757	304.681	149.377	2170.03	4278.22	91.3679
hsa-mir-4287	0	1.93527	0	0	0	0	0	0	0	0	0	0	0	0	0	0	0	0	0	0	0	0	0	0	0	0	0	0	0	0	0	0	0	0	0	0	0	0	1.89331	0	0	0	0	0	0	0	5.70559	0	0
hsa-mir-4288	0	1.93527	0	0	0	0	0.357501	0	0	0	0	0	0	1.75498	0.382781	0	0	0	0.63716	0	0	0	0	0	0	0	0	0	0	0	0	0	0	0	0	0	0	0	0	0	0.489698	3.34602	0.877523	0	0	0	0	0	0
hsa-mir-4289	6.76996	3.87054	0	0	0	0	7.50753	3.81725	0	4.01957	0	4.74733	1.67486	0.877491	4.2106	0	7.7916	0	0.63716	3.45497	0	11.3086	3.25863	0	0	0.605014	1.99594	0.461454	5.09017	0	3.15682	1.29258	4.14913	0	0.963287	0	0.632413	3.19509	0.473327	2.03636	3.91758	0	0	0	0	0.930697	0	1.18085	0
hsa-mir-429	3355.64	1168.9	5287.19	2234.71	5457.58	3960.6	5952.76	3954.67	1042.25	13738	4278.81	1906.27	5103.3	11517.3	13698.2	5665.54	5078.39	1753.92	2830.27	3905.85	22.068	14453.4	7951.53	1634.39	2072.65	7177.28	4230.59	6071.36	5767.72	3710.66	15332.3	6018.92	2619.48	1786	2557.77	2532.12	2425.3	1442.05	3789.93	8792.6	5857.28	1790.12	1862.1	7699.46	3037.88	5633.97	1308.48	795.892	4644.29
hsa-mir-4291	0	1.93527	0	0	0	0	0	0	0	0	11.5996	0	0	0	0.382781	0	0	0	0	0	0	0	0	25.8879	18.9717	0.605014	1.99594	0	1.13115	0	0	0	0	0	0	0	0	0.532514	1.41998	0	0	0	0	0	0	0	8.55839	0	0
hsa-mir-4295	0	0.967636	0	0	0	0	0	0	0	0	0	0	0	0	0	0	0	0	0	0	0	0	0	0	0	0	0	0	0	0	0	0	0	0	0	0	0	0	0	0	0	0	0	0	0	0	0	0	0
hsa-mir-4296	0	4.83818	0	0	0	0	0.357501	0	0	0.174764	0	0	0	0.219373	0.382781	0	0.288578	0	0	0	0	0	0	0	0	0.605014	0	2.30727	0	0	0	0	0	0	0	0	0	0	0	0	0	0	0.877523	0	0	0	0	0	0
hsa-mir-4298	0	7.74109	0	0	0	0	0	0	0	0	0	0.431576	0	0	0	0	0	0	0	0	0	0	0	0	0	0	0	2.30727	0	0	0	0	0	0	0	106.391	0	0	0	0	0	0	0	0.486784	0	0	0	0	0
hsa-mir-4301	0	9.67636	0	0	0	2.24651	0.715003	0	65.2205	0.349528	0.966634	1.7263	0	2.4131	0.765563	0	0.865733	1.74693	0	0	66.2041	0.66521	0	6.90345	4.74291	0	3.1935	0.922909	3.95902	0	1.57841	0	4.84065	2.0576	0.240822	4.25566	1.89724	0	0.946655	0.407272	0	6.69204	0	0.243392	0.893494	0.465348	6.65652	24.7978	2.21051
hsa-mir-4305	0	0	0	0	0	0	0	0	0	1.22335	0	1.7263	0	0	1.14834	4.14223	2.02004	0	0	0	0	0.66521	0	0	14.2287	0	1.59675	0.922909	1.13115	0	0	0.646292	0	0	0.240822	0	0	0	0	0	0	0	0	0.730176	0	0.930697	7.60746	0	0
hsa-mir-4306	11.2833	43.5436	0	12.2786	19.9182	0	3.57501	0	2.55767	2.79622	17.3994	9.06309	0.83743	1.75498	1.53113	9.32003	1.44289	0	0	0	0	0.997815	0	0	0	0.605014	3.99188	0.461454	0	0	4.73523	0.323146	2.76608	0	1.20411	0	10.1186	9.58526	9.93987	0.407272	0	0	0.877523	1.21696	0	10.2377	0	0	10.6841
hsa-mir-4307	2.25665	0.967636	0	0	0	0	0	0	0	0	0	0	0	0	0	0	0	0	0	0	0	0	0.465519	0	0	0	1.59675	0	0	0	0	0	0	0	0	0	0	0	0.473327	0	0	0	0	0.486784	0	0	0	0	0
hsa-mir-4308	6.76996	0	0	0	0	0	0	0	0	0	0	0	0	0	1.14834	0	0	0	0	0	0	0	0	0	0	0	0	0	0	0	0	0	0	0	0	0	0	0	0	0	0	0	0	0	0	0	0	0	0
hsa-mir-4309	0	0.967636	0	0	0	0	0	0	0	0	0	0	0	0	0	0	0	0	0	0	0	0	0	0	0	0	0	0	0	0	0	0	0	0	0	0	0	0	0	0	0	0	0	0.243392	0	0	0	0	0
hsa-mir-431-3p	38.3631	0	0	20.4643	34.4042	0	2.50251	0	1023.07	33.0304	7.73308	144.146	0	3.94871	47.4649	38.3157	90.0363	0	0.63716	10.3649	0	75.834	30.7242	6.90345	0	14.5203	3.59269	11.5364	113.115	9.03753	16.5733	42.9784	11.0643	133.744	3.13068	940.5	0	207.148	37.3929	10.1818	99.8984	0	0	31.8843	111.687	38.1586	21.8714	5.90425	98.3678
hsa-mir-431-5p	33.8498	3.87054	0	61.393	188.317	47.1768	21.8076	7.6345	218.68	142.607	14.9828	160.546	5.86201	58.7919	147.754	185.365	1306.97	101.322	0.63716	25.9123	0	674.523	364.036	0	33.2004	103.457	17.1651	80.2931	393.64	13.5563	86.8125	308.927	9.68129	251.027	25.0455	302.152	61.3441	2663.64	2039.57	81.0471	54.8462	200.761	202.708	155.284	92.0299	73.525	0	99.1914	189.367
hsa-mir-4311	0	0.967636	8.82178	0	0	0	1.0725	0	0	0.174764	0	0	0	1.09686	0	0	0	0	0	0	0	0	0	0	47.4291	0	0	0	0	0	0	0	0	0	0.240822	4.25566	0	2.13006	0	0	0	0	0	0	0	0.465348	0	0	0
hsa-mir-4312	0	1.93527	5.88119	0	0	0	0	0	0	0	0	0	0	0	0	0	0	0	0	0	0	0	0	0	9.48583	0	0	0	0	0	0	0	0	0	0	0	0	0	0	0	0	0	0	0	0	0	0	0	0
hsa-mir-4313	0	0.967636	0	0	1.81074	0	0.715003	0	0	0.174764	0	0	19.2609	1.09686	0	0	0	0	0	0	220.68	0	1.39656	0	0	0.605014	1.19756	0	0	0	0	0	0	0	0	4.25566	0	0.532514	0	0	0	0	0.877523	0.243392	0	1.86139	0	0	0
hsa-mir-4314	0	1.93527	0	4.09287	1.81074	0	0	0	0	0	0	0	0	0	1.14834	0	0	0	0	0	0	0	0	0	0	0	0	0	0	0	0	0	0	0	0	0	0	0	0.473327	0	0	0	0	0	0	0	0	0	0
hsa-mir-4315	0	1.93527	0	4.09287	0	0	0	0	37.0862	0	0	0.431576	0.83743	0	0	0	0	0	0	0	0	0	0	0	18.9717	0	0	0	0.565574	0	0	0	0	0	0	0	0	0	0	0	0	6.69204	0	0	0	0	0.950932	0	0
hsa-mir-4316	0	1.93527	0	0	0	0	0	0	0	0.349528	0	0	0	0.219373	0	0	0	0	0	0	0	0	0	0	0	0	0	0	0	0	0	0	0	0	0	0	0	0	0	0	0	0	0	0	0	0	0	0	0
hsa-mir-4317	0	13.5469	17.6436	20.4643	12.6752	11.2326	4.29002	11.4517	0	4.01957	1.93327	0.863152	1.67486	3.29059	6.89007	6.21335	6.92587	0	1.91148	1.72749	0	5.32168	6.05174	1.72586	0	3.02507	0.798376	2.76873	12.4426	2.25938	9.07585	1.29258	5.53217	4.1152	2.1674	0	5.05931	5.85766	2.36664	0.814544	2.44849	6.69204	6.14266	3.65088	6.25446	3.72279	0.950932	1.18085	3.31577
hsa-mir-4318	0	0.967636	0	0	0	0	0	0	2.55767	0.174764	0.483317	1.29473	0.83743	0.658118	0.382781	0	0.577156	3.49386	0	5.18246	0	0.66521	0	0	0	0	0.399188	0	1.69672	0	0.394602	0.323146	0.691521	0	0.240822	8.51131	1.26483	1.59754	0.473327	0	0.979396	0	1.75505	0	0	0.465348	0.950932	1.18085	0.736838
hsa-mir-4319	4.51331	0	2.94059	0	0	0	0	0	0	0	0	0	0	0	0	0	0	0	0	0	0	0	0	0	0	1.81504	0	0	0	0	0	0	0	0	0	0	0	1.59754	0	0	0	0	0	0	0	0	0	0	0
hsa-mir-432-3p	0	0	0	0	0	0	0	0	0	2.62146	0	0	0	1.31624	0.765563	0	0.865733	0	0	0	0	1.33042	0	0	0	0	0	0	1.69672	0	0	0	0	0	0.481644	0	0	2.66257	0	0	0	0	0	0.243392	0	0	0	0	0
hsa-mir-432-5p	1746.65	13.5469	20.5842	1117.35	4336.73	381.907	313.529	290.111	26044.7	1518.7	272.108	4762.01	38.5218	539.657	1040.4	1985.17	4531.25	104.816	660.098	374.864	0	1572.56	2033.39	22.4362	18.9717	1975.37	460.663	1151.79	5202.72	980.572	605.715	3056.31	169.423	8407.35	579.899	25614.8	4357.96	11706.8	2589.1	1618.91	7238.23	184.031	6569.14	2194.18	20153.7	2616.65	529.669	314.106	11453.8
hsa-mir-4320	15.7966	0	0	0	0	0	0	0	0	0	0	0	0	0.658118	0	0	0	0	0	0	0	0	0	0	0	0	0	0	0	0	0	0	0	0	0	0	0	0	0	0	0	0	13.1628	0	0	0	35.1845	0	0
hsa-mir-4322	0	2.90291	0	0	0	0	0	0	0	0	0	0	0	0	0	0	0	0	0	0	0	0	0	0	4.74291	0	0	0	0	0	0	0	0	0	0	0	0	0	0	0	0	0	7.02018	0	0	0	0	0	0
hsa-mir-4323	0	0	0	0	1.81074	0	0	0	0	0	0	0	0	0.219373	0	0	0	0	0	0	44.1361	0	0	0	0	0	0	0	0	0.753128	0	0	0.691521	0	0	4.25566	0	0	0	0	0	0	0	0	0	0	0	0	0
hsa-mir-4324	4.51331	50.3171	0	12.2786	18.1074	26.9582	10.01	11.4517	115.095	58.8955	47.8484	92.3572	34.3346	29.6153	55.8861	12.4267	53.6755	12.2285	29.9465	55.2796	0	35.9214	56.3278	32.7914	0	15.7304	57.8822	17.9967	114.246	79.0784	66.2932	23.5897	4.14913	30.864	28.8986	89.3688	37.3124	13.8454	16.0931	32.1745	71.4959	33.4602	50.0188	22.3921	31.2723	11.1684	61.8106	118.085	46.7892
hsa-mir-4325	2.25665	3.87054	0	0	1.81074	0	0.357501	0	1.27883	0	0	0.863152	0	1.31624	0	1.03556	0.288578	0	0	0	0	0	0	1.72586	0	0	0	0	0	0	0.394602	0.323146	0	0	0	0	0	1.06503	0.946655	0	0	6.69204	0.877523	0.486784	0	4.18814	0	1.18085	0
hsa-mir-4326	0	16.4498	0	20.4643	14.486	13.4791	19.6626	19.0862	69.057	18.0007	0	22.0104	94.6296	12.2849	10.7179	7.24891	19.0461	171.199	39.5039	27.6398	0	30.5997	15.3621	22.4362	4.74291	21.1755	35.5277	11.9978	0	0	8.28665	3.87775	11.7559	0	13.7268	0	0	5.85766	7.09991	22.8072	0	26.7682	74.5894	0	33.0593	0	59.9087	0	4.42103
hsa-mir-4327	0	1.93527	0	0	0	0	0	0	0	0	0	0	0	0	0	0	0	0	0	0	0	0	0	0	0	0	0	0	0	0	0	0	0	0	0	0	0	0	0	0	0	0	0.877523	0	0	0	0	0	3.68419
hsa-mir-4328	0	0.967636	0	0	0	0	0.357501	0	0	0.524292	3.38322	0.863152	1.67486	1.31624	0	2.07112	0.288578	0	0.63716	3.45497	0	0	0.465519	0	56.915	2.42006	0	0.922909	0.565574	0	0	0.646292	0.691521	0	0.240822	0	0	1.59754	0.473327	0.407272	0	10.0381	0.877523	0.486784	0	0	54.2031	0	0
hsa-mir-4329	0	2.90291	0	0	0	0	0	0	0	0	0	0	0	0.438745	0	0	1.15431	0	0	0	0	0	0	0	4.74291	0	0	0	0	0	0	0	0	0	0	0	0	0	0.473327	0	0	0	0	0	0	0	0	0	0
hsa-mir-433-3p	672.483	8.70872	5.88119	126.879	1138.96	87.6141	75.0753	183.228	30239.3	806.711	120.829	1642.15	18.4235	196.558	944.322	421.472	2240.81	0	132.529	172.749	0	1019.43	967.813	10.3552	56.915	749.007	125.744	486.373	1262.36	140.082	274.643	1125.52	24.2032	2065.83	125.95	15418.2	468.618	1910.13	1050.31	731.461	1007.8	83.6505	1002.13	874.751	2271.26	639.854	167.364	103.915	2011.57
hsa-mir-433-5p	4.51331	0	0	0	18.1074	2.24651	3.57501	0	148.345	29.0108	0	22.4419	0	11.4074	29.857	16.5689	60.6013	0	8.92025	0	0	37.917	20.4828	0	0	14.5203	0	5.076	34.5	0	4.73523	21.6508	0.691521	0	1.68575	0	2.52965	35.6785	35.9729	17.92	86.6765	0	5.26514	21.4185	0	6.98023	0.950932	0	19.1578
hsa-mir-4330	0	4.83818	0	0	0	0	0	0	0	0	0	0	0	0.877491	0.382781	0	0	0	0	0	0	0.332605	2.32759	17.2586	0	0	2.79431	0	0	0	0	0	0	0	0	0	0	1.06503	0	0	0	0	0	0	0	0	0	0	0
hsa-mir-4417	0	6.77345	52.9307	45.0216	48.8901	11.2326	0	22.9035	33.2497	1.74764	39.1487	40.9997	45.2212	6.80055	0	21.7467	1.73147	61.1425	0.63716	0	1213.74	3.99126	1.39656	63.8569	5278.86	18.1504	4.39107	5.076	1.69672	25.6063	3.15682	0	1.38304	131.686	0.240822	131.925	0	5.32514	11.8332	0.407272	0	50.1903	0	1.70374	0	13.4951	368.011	102.734	0
hsa-mir-4418	0	0	0	0	0	0	0	0	0	0	0	0	0	1.09686	0	0	0	0	0	0	0	0	0	0	0	0	0	0	0	0	0	0.969438	0	0	0	0	0	0	0	0	0	0	0	0.243392	0	0	0	0	0
hsa-mir-4419a	112.833	394.795	282.297	98.2288	108.645	31.4512	25.7401	30.538	608.725	105.208	106.33	494.586	311.524	234.509	713.122	65.2402	32.0321	733.71	374.65	238.393	8672.73	59.2037	59.5864	1422.11	14271.4	151.859	245.501	113.056	118.771	75.3128	24.8599	16.4804	22.8202	294.237	13.9677	5838.76	34.7827	71.3569	246.13	1.62909	19.0982	538.709	169.362	19.7147	121.515	140.07	1350.32	753.382	37.2103
hsa-mir-4419b	20.3099	16.4498	11.7624	4.09287	0	0	0.715003	15.269	0	1.9224	0	12.5157	0.83743	8.99428	1.91391	6.21335	2.88578	3.49386	0	0	220.68	0.332605	0	0	85.3724	1.81504	1.19756	3.23018	0	0	1.57841	4.2009	2.07456	0	0.963287	242.572	4.42689	2.13006	4.25995	4.07272	0	0	32.4683	0.973568	0	1.86139	12.3621	8.26595	0
hsa-mir-4420	0	4.83818	0	0	0	0	0	0	0	0	0	0	0	0.219373	0	0	0	0	0	0	0	0	0	0	0	0	0	0	0	0	0	0	0	0	0.481644	0	0	0	0.946655	0	0	0	0	0	0	0	0	0	0
hsa-mir-4421	0	6.77345	0	0	7.24298	0	3.93252	0	35.8073	1.57288	0	0	0	0.438745	1.14834	0	1.73147	0	0	0	0	0	0	0	18.9717	0	5.58863	0.461454	2.2623	0	0.394602	0	0	0	0	0	0	2.66257	0	0	0	0	0	0.243392	0	0	14.264	0	0
hsa-mir-4422	0	0	0	0	0	6.73954	0.715003	0	0	1.74764	0	0	0	3.07122	0	0	0	0	0	0	0	0.332605	1.39656	0	0	0	0	0	0	0	2.36761	0.646292	12.4474	0	0	0	0	1.06503	0	1.22182	0	0	0	0	0	0	0	0	0
hsa-mir-4423-3p	0	0	0	0	0	0	2.50251	0	0	1.57288	0	0	0	0.438745	0	0	0	0	0	0	0	0	0	0	0	0	0	0	0	0	0	0	0	0	1.20411	0	0	0	0	0	0	0	0	0.486784	0	0	0	0	0
hsa-mir-4423-5p	6.76996	7.74109	11.7624	12.2786	3.62149	8.98606	4.29002	0	44.7592	7.86438	0	3.02103	17.586	0.658118	0.382781	3.10668	0	0	0	0	0	0	0.931037	0	0	3.63008	0	0.922909	10.1803	0	0	1.93888	6.22369	0	5.77972	0	0	0	1.89331	1.62909	0	0	9.65275	6.81497	0	0.465348	0	9.4468	0
hsa-mir-4424	0	8.70872	0	0	0	0	0	0	0	0.174764	0	0	0	0.438745	0	0	0	0	0	10.3649	0	0	0	0	0	0	0	0	0	0	0	2.26202	0	0	0	0	0	0	0	0	0	0	0	0	0	0	0	0	0
hsa-mir-4425	0	1.93527	0	0	0	0	0	0	0	0	0	0	0	0	1.14834	8.28447	0	0	0	0	0	0	0	0	0	0	0	0	0	0.753128	0	0	0	0	0	0	0	0.532514	0.946655	0	0	0	0	0.730176	0	2.32674	0.950932	1.18085	0
hsa-mir-4426	2.25665	8.70872	0	0	0	0	0	0	54.9898	2.4467	0	0	0	0	0.765563	0	2.02004	0	3.1858	0	0	0	0	24.1621	56.915	0	1.99594	4.15309	1.13115	0	0	0	0	0	0	0	0	0	1.41998	0	0	0	0	0.486784	0	0.465348	3.80373	0	0.736838
hsa-mir-4428	0	2.90291	0	0	0	0	0	0	0	0	0	0	0	0.438745	0	0	0	0	0	0	0	1.33042	0	0	0	0	0	0	0	0	0.789205	0	0	0	0	0	0	0	0	0	0	0	0	0	0	3.72279	0	0	0
hsa-mir-4429	9.02661	6.77345	11.7624	24.5572	1.81074	11.2326	6.07752	3.81725	16.6248	2.97099	25.1325	30.6419	29.3101	1.75498	5.74172	4.14223	10.1002	8.73464	15.2918	57.007	110.34	5.32168	4.65519	17.2586	14.2287	6.65515	5.58863	1.84582	5.09017	34.6439	3.94602	5.17033	3.4576	6.1728	2.88986	34.0453	12.6483	6.39017	6.62658	5.29454	13.2218	133.841	7.89771	1.70374	21.4439	4.18814	38.9882	14.1702	33.5261
hsa-mir-4430	29.3365	59.9934	8.82178	24.5572	1.81074	0	4.29002	19.0862	21.7402	2.4467	4.34985	12.5157	5.86201	13.1624	4.97616	1.03556	4.04009	78.6118	1.91148	50.0971	110.34	7.31731	2.32759	91.4707	308.289	13.9153	6.78619	7.84473	3.95902	23.347	5.12983	4.84719	0	34.9792	0.240822	200.016	0	1.06503	15.1465	0	0	0	12.2853	1.70374	0	6.51488	47.5466	22.4361	0
hsa-mir-4431	0	1.93527	0	0	0	0	0	0	0	0	0	0	0	0.658118	0.765563	0	0	0	0	0	0	0	1.86207	0	0	0	0	0	0	0	0	0	0	0	0	0	0	0	0	0	0	0	0	0	0	0	0	0	0
hsa-mir-4432	2.25665	0	0	0	0	0	0	0	0	0	0	0	0	0	0	0	0	0	0	0	0	0	0	0	0	0	0	0	0	0	0	0	0	0	0	0	0	0	0	0	0	0	0	0	0	0	0	0	0
hsa-mir-4433a-5p	0	0	0	0	0	0	0.357501	0	3.8365	0	0	0	0	0.219373	0	0	0.865733	0	0	0	0	0	0	0	4.74291	0	3.1935	0	0	0	0	0	0	0	0	0	0	0	0	0	0	70.2665	0	0	0	0	0	0	0
hsa-mir-4433b-3p	0	0	0	4.09287	0	0	0.715003	0	31.9708	0	0	0	0	0.219373	0	0	0	0	0	0	0	0	0	0	0	0	0	0.461454	0	0	0	0	0	0	0.240822	0	0	0	0	0	0	0	0	0	0	0	0	0	0
hsa-mir-4433b-5p	0	0	0	0	0	2.24651	8.22253	0	0	0	0	9.49467	17.586	0	0	3.10668	0.865733	0	0	0	0	0	1.86207	0	0	0	2.39513	1.84582	0	0	0	0	5.53217	0	3.85315	0	0	2.66257	17.9864	0	0	0	0	1.21696	12.5089	2.79209	0	0	6.99996
hsa-mir-4434	0	0	0	0	0	0	0	0	0	0	0	0	0	0.219373	0	0	0	0	0	0	0	0	0	0	0	0	0	0	0	0	0	0	0.691521	0	0	0	0	0	0	0	0	0	4.38761	0	0	0	0	0	0
hsa-mir-4435	0	0	0	0	0	0	0	0	0	1.74764	0	0	0	0.219373	1.53113	0	0	0	0	0	0	1.33042	0	0	0	0	0	0	0.565574	0	0	0	0	0	0.722465	0	0	1.59754	0.946655	0	0	0	0	0.486784	0	0	0	0	0
hsa-mir-4436a	0	4.83818	0	0	3.62149	0	0	0	0	0	0	0	0	0	0	0	0	0	0	0	0	0.332605	0	0	0	0	0	0	0	0	0	0	0	0	0	0	0	0	0	0	0	3.34602	0	0	0	0	0	0	0
hsa-mir-4436b-5p	0	0.967636	0	0	0	0	0	0	0	0	0	0	0	0	0	0	0	0	0	0	0	0	0	0	52.172	0	0	0	0	0	0	0	0	0	0	0	0	1.06503	0	0	0	0	0	0	0	0	0	0	0
hsa-mir-4440	22.5665	6.77345	5.88119	12.2786	0	2.24651	5.72002	0	0	0	19.816	0	0	4.16808	11.8662	3.10668	4.32867	0	0	0	0	8.31513	6.05174	32.7914	298.804	3.02507	0	8.30618	4.52459	45.9408	19.3355	3.5546	2.07456	0	1.20411	123.414	20.2372	2.66257	0	0.814544	0	274.374	3.51009	2.43392	0	5.58418	31.3808	9.4468	13.2631
hsa-mir-4442	15.7966	0	11.7624	0	16.2967	0	6.79253	0	19.1825	0.524292	14.0162	0.431576	18.4235	0.219373	1.53113	0	0	0	0	6.90994	0	0	1.86207	0	42.6862	0	4.79025	0	3.95902	0	0	0	0	0	0	0	0	0.532514	0	1.62909	12.7321	0	0	1.70374	0	0	2.8528	7.0851	4.05261
hsa-mir-4443	51.903	63.864	44.1089	20.4643	34.4042	15.7256	35.3926	11.4517	606.167	63.6141	214.11	132.925	480.685	57.2563	93.0159	16.5689	181.515	646.363	372.102	993.305	904.789	122.066	104.276	623.036	2599.12	26.0156	107.781	33.2247	105.762	451.877	64.3202	35.2229	69.1521	12.3456	21.9148	1127.75	153.676	38.8735	43.5461	87.1562	533.771	5721.7	171.117	15.8205	464.617	27.4556	1403.58	1727.58	750.469
hsa-mir-4444	6.76996	12.5793	0	0	0	0	2.14501	0	0	1.39811	8.69971	0	1.67486	0	1.91391	0	0.577156	0	0	25.9123	66.2041	0.332605	1.86207	15.5328	18.9717	4.2351	2.39513	0.922909	7.35246	0	2.76222	1.29258	0.691521	43.2096	0	0	0	0	0	3.66545	0	0	11.4078	0	0	0.930697	8.55839	0	0
hsa-mir-4446-3p	2.25665	0.967636	29.4059	4.09287	23.5397	0	1.78751	7.6345	0	1.39811	30.9323	16.8315	1.67486	1.97435	6.50728	0	2.02004	0	0	152.019	242.748	36.5866	0	94.9224	0	2.42006	22.7537	11.5364	13.5738	0	159.025	13.5721	14.5219	0	2.64904	1225.63	11.3834	9.58526	0.946655	16.6982	51.4183	0	13.1628	5.11123	176.912	0.465348	66.5652	0	84.7363
hsa-mir-4448	18.0532	21.288	141.149	28.6501	12.6752	11.2326	6.79253	15.269	132.999	5.59245	37.6987	88.473	96.3045	12.0655	14.5457	43.4935	8.36876	588.715	50.9728	200.388	3773.63	7.31731	18.1552	1035.52	241.889	21.1755	59.8782	17.0738	115.943	70.0409	7.89205	2.90831	40.1082	34.9792	3.85315	144.692	76.522	14.3779	16.5665	1.62909	0	528.671	18.428	6.0848	0	5.11883	174.972	356.617	24.6841
hsa-mir-4449	15.7966	29.0291	29.4059	8.18574	12.6752	4.49303	1.43001	0	290.295	1.39811	71.5309	123.862	78.7184	7.01993	5.74172	5.17779	0.577156	104.816	33.1323	181.386	617.905	12.639	0.931037	243.347	9424.17	4.84011	69.0595	3.23018	19.7951	0.753128	11.0489	1.29258	6.22369	0	0.481644	634.093	0	4.79263	8.99322	6.92363	0	836.505	3.51009	4.13766	0	3.72279	576.265	367.244	25.7893
hsa-mir-4451	0	4.83818	0	4.09287	7.24298	0	1.78751	0	0	0	0	0.863152	0	0	0	5.17779	0	0	0	0	0	0.66521	0	0	0	0	0	0	0	0	0	0	0	0	0	0	0	0	0	0	0	0	0	0	0	0.930697	0	0	0
hsa-mir-4452	6.76996	17.4174	0	4.09287	10.8645	2.24651	0	0	0	0	12.5662	9.49467	0	2.85184	0	4.14223	0	0	0	0	176.544	0.332605	0	0	0	3.02507	3.59269	0.922909	0	0	0	0	0	0	0	0	0.632413	1.06503	12.3065	0	0	0	0	0.973568	0	2.32674	0	0	0
hsa-mir-4453	2.25665	0.967636	0	0	0	0	0	0	0	0.524292	0	0	5.86201	0.658118	0.765563	0	0	0	0	0	0	0	0	0	9.48583	0	0	0	0	0	0	0	0	0	0	0	0	0.532514	0.473327	0	0	0	0	0	0	0	0	0	0
hsa-mir-4454	20.3099	70.6374	291.119	77.7645	121.32	2.24651	175.891	114.517	2221.33	241.349	2007.7	4812.93	3313.71	146.102	334.934	332.414	48.4811	30312.7	2309.07	6096.3	88.2721	178.942	135	9623.41	3362.73	96.1972	2793.92	45.684	1844.34	155.897	273.854	29.4063	66.386	360.08	46.7194	0	87.9054	299.806	431.201	122.182	258.071	12390.3	35.9784	58.1707	142.066	174.971	1673.64	4384.49	228.788
hsa-mir-4455	2.25665	0	2.94059	0	0	0	0	0	0	0.174764	0	0	0	0.219373	0	0	0	0	0	0	66.2041	0	0	0	0	0	0	0	0	0	0	0	0	0	0	0	0	0	0	0	0	0	0	0	0	0	0	0	0
hsa-mir-4456	0	0	0	0	1.81074	0	0	0	0	0	0	0	0	1.75498	0	0	0	0	0	0	0	0	0	0	0	0	0	0	0	0	0	0	0	0	0	0	0	0	0	0	0	0	0	0	0	0	0	0	0
hsa-mir-4457	0	2.90291	0	0	0	0	0	0	0	0	0	0	5.02458	0	0	0	0	0	0	0	0	0	0	0	0	0	0	0	0	0	0	0	0	0	0	0	0	4.79263	2.36664	0	0	0	0	0	0	0	0	0	0
hsa-mir-4458	11.2833	0	0	0	0	0	1.43001	0	0	2.4467	4.83317	6.47364	0.83743	1.97435	1.91391	0	6.34871	0	0	0	0	0	1.39656	0	0	0	10.7781	0.461454	24.8853	0	1.57841	0.323146	2.76608	0	3.85315	0	24.6641	0	0	0	0	324.564	0	0.973568	0	0	0	20.0744	11.0526
hsa-mir-4459	318.188	791.526	311.703	466.587	287.908	58.4094	7.50753	45.807	248.094	13.1073	56.0648	197.23	155.762	146.322	50.5272	75.5958	6.92587	0	81.5565	72.5544	12137.4	26.941	14.8966	650.65	5914.41	288.592	54.2895	47.5298	75.2213	43.6814	18.5463	10.0175	23.5117	209.875	11.5594	2651.27	53.1227	58.0441	237.61	3.66545	0	224.183	160.587	18.4978	35.7398	100.515	796.881	212.553	43.4734
hsa-mir-4460	9.02661	0.967636	0	4.09287	0	0	0.715003	0	0	0	0	0	0	0.219373	0	0	0	0	0	0	154.476	0	0	0	0	0	0	0	0	0	0	0	0	0	0	0	0	1.59754	0	0	0	0	0	0	0	0	0	0	0
hsa-mir-4461	67.6996	137.404	64.6931	0	3.62149	4.49303	0	0	0	11.7092	0	12.9473	0	13.8205	63.5417	20.7112	8.94591	0	0.63716	15.5474	0	12.639	10.2414	0	170.745	26.0156	4.39107	11.0749	6.78689	0	37.8818	8.40179	8.29825	0	1.20411	72.3462	0	17.573	79.519	6.92363	19.5879	0	0	2.9207	0	7.44557	11.4112	50.7765	3.31577
hsa-mir-4462	0	0.967636	0	0	0	0	0	0	0	0	0	0	0	0	0	0	0	0	0	0	0	0	0	0	0	0	0	0	0	0	0	0	0	0	0	0	0	0	0	0	0	0	0	0	0	0	0	0	0
hsa-mir-4463	9.02661	31.932	5.88119	0	0	2.24651	1.78751	0	0	0.174764	0	1.7263	21.7732	2.63247	4.59338	0	0	0	0	12.0924	66.2041	2.66084	0	0	18.9717	0	0	1.38436	2.82787	0	0	0.323146	0	0	0	0	0	1.06503	6.62658	0	0	0	0	0.486784	21.4439	0	1.90186	0	0
hsa-mir-4464	0	3.87054	0	0	0	0	0	0	0	0	0	0	0	0	0	0	0	0	0	0	88.2721	0	0	0	0	0	0	0	0	0	0	0	26.2778	0	0	0	0	0	0	2.44363	0	0	0	0	0	0.930697	0	0	0
hsa-mir-4465	0	5.80581	0	0	0	0	0	0	0	0	0	0	0	0	0	0	0	0	0	0	0	0	0	0	0	0	0	0	0	0	0	0	0	0	0	0	0	0	0	0	0	3.34602	0	0	0	0	0	0	0
hsa-mir-4466	0	17.4174	8.82178	0	0	0	1.43001	0	0	2.27193	0	4.31576	20.9358	2.85184	6.89007	9.32003	2.88578	24.457	1.27432	32.8222	264.816	4.32387	4.18967	0	1503.5	0	0	0.922909	1.13115	0.753128	4.34063	3.87775	0	0	0.963287	63.8349	0	3.19509	9.93987	3.66545	0	103.727	0	0	33.9528	2.32674	30.4298	0	23.9472
hsa-mir-4467	0	0	11.7624	0	0	0	0.357501	0	0	0.699056	0	0	0	0.219373	0.382781	0	0	0	0	15.5474	0	0	0	0	66.4008	0	0	0	0	0	0	0	0	0	0	0	12.6483	0	0	2.44363	0	0	0	0	0	0	13.313	0	0
hsa-mir-4469	2.25665	0	0	0	0	0	0	0	0	0.349528	0	0	7.53687	0	0	0	0	0	0	0	0	0	0	0	37.9433	0	0	0	0	0	0	0	0	0	0.240822	0	0	0	0	0	0	0	0	0	0	0	7.60746	0	0
hsa-mir-4470	2.25665	0	0	0	0	0	0	0	0	1.04858	0	0	0	0.438745	2.67947	0	0	0	0	0	0	0.66521	5.58622	0	0	0	0.798376	0	0.565574	0	0.789205	0	0	0	0	0	0	1.06503	0	3.25818	0	0	0	0.730176	0	1.86139	0	0	0
hsa-mir-4472	58.673	171.272	117.624	12.2786	47.0794	44.9303	19.6626	53.4415	103.585	5.24292	36.2488	67.7574	105.516	40.1452	17.2252	14.4978	11.5431	0	75.1849	98.4667	1544.76	15.965	21.8794	277.864	611.836	49.0061	41.9147	27.2258	3.39344	46.6939	16.9679	8.07865	6.22369	20.576	7.22465	923.478	46.7986	28.2233	50.1727	24.0291	61.2123	1830.27	19.3055	9.0055	47.3552	14.8911	166.413	111	70.7364
hsa-mir-4473	0	21.288	0	0	5.43223	0	0.715003	0	0	2.97099	13.0496	9.49467	15.9112	1.75498	2.29669	3.10668	4.32867	0	0	0	0	2.32824	6.51726	13.8069	14.2287	1.81504	3.1935	3.23018	0	0	1.57841	5.49348	8.29825	0	12.7636	0	0	0	0	7.3309	0	0	0.877523	6.57158	0	4.65348	0	0	16.5788
hsa-mir-4474-3p	0	0	0	0	0	0	0	0	0	0	0	0	1.67486	0.219373	0	0	0	0	0	0	0	0	0	0	0	3.02507	2.39513	0	0	0	0	0	0	0	0	0	0	0	0	0	0	0	0	0	0	0	0	0	0
hsa-mir-4477b	0	0.967636	0	8.18574	0	4.49303	2.86001	0	0	0	0	0	0	0.658118	0	0	1.73147	0	0	0	0	0	0	10.3552	0	3.63008	0	0.461454	0	0	0	0	2.07456	0	0.240822	0	0	1.06503	0	0	0	0	0	0	0	0.465348	0	0	0
hsa-mir-4478	4.51331	4.83818	23.5248	0	0	0	8.58003	0	0	2.27193	0	0	0	0.219373	3.82781	3.10668	0	0	0	0	0	0	8.37934	0	28.4575	1.21003	7.98376	2.30727	0.565574	0	3.94602	1.93888	0	0	0	0	0	0	0	1.62909	0	46.8443	0	2.43392	0	0	28.528	1.18085	0
hsa-mir-4479	2.25665	0	0	4.09287	5.43223	0	1.0725	0	0	1.22335	0	0	0	0.877491	0	2.07112	0	0	0	8.63743	0	0.332605	0	0	4.74291	0	7.18538	0	0	0	1.18381	0	0.691521	0	0	0	0	1.06503	0	0.407272	23.5055	0	0	1.21696	0	1.39605	0	0	0
hsa-mir-448	0	0	0	0	0	6.73954	0	0	0	0	0	0	0	0	0	0	0	0	0	0	0	0	0	0	0	0	0	0	0	0	0	0	0	0	0	0	0	0	0	0	0	0	0	0	0	0	0	0	0
hsa-mir-4480	2.25665	0.967636	0	0	0	0	0	0	0	0	0	5.17891	0	0.877491	0	0	0	0	5.73444	0	0	0.997815	0	0	0	0	0	0	0	0	0	0	0	0	0	0	0	0	0	0	0	0	0	0	0	0	0	0	0
hsa-mir-4481	0	0	0	4.09287	0	0	0	0	0	0	0	0	0	0.219373	0	2.07112	0	0	0	0	0	0	0	0	9.48583	0	0	0	0	0	0	0	0	0	0	0	0	0	0	0	0	0	0	0	0	0	0	0	0
hsa-mir-4482-3p	0	1.93527	0	0	0	0	0.715003	0	0	0	0	0	0	1.75498	0	0	0.865733	0	0	0	0	0	0	0	0	0	0	2.30727	0	0	0	0.646292	0	0	0.481644	0	0	0	0	0	0	0	0	0	0	0	10.4603	0	0
hsa-mir-4482-5p	9.02661	0	0	0	0	0	4.29002	0	0	0	0	0	0	2.19373	0	0	2.02004	0	0	0	0	0	0	0	0	0	0	1.84582	0	0	3.15682	0.323146	0	0	1.92657	0	0	0	0	0	0	0	0	0	0	0	0	0	2.94735
hsa-mir-4484	6.76996	16.4498	5.88119	49.1144	9.05372	24.7117	0.357501	0	0	1.74764	8.21639	7.76837	8.3743	8.99428	2.29669	12.4267	1.44289	0	0.63716	6.90994	220.68	1.33042	6.98278	0	4.74291	1.21003	5.18944	1.38436	1.69672	0	3.94602	2.58517	7.60673	0	3.13068	97.8801	12.6483	2.66257	19.8797	1.22182	0	157.263	15.7954	1.70374	0	4.65348	0.950932	48.4148	4.78944
hsa-mir-4485-3p	10890.6	109740	7063.31	1616.68	849.239	274.075	51.1227	500.059	126.604	43.1667	169.161	229.167	84.5804	9178.11	213.209	3731.12	9.81164	490.887	87.291	46.6421	46938.7	68.5167	6.05174	626.488	7166.54	4860.08	56.6847	628.501	36.7623	137.822	150.738	36.5155	159.741	1572.01	19.7474	7311.22	41.7393	146.441	1155.87	9.36726	6.85577	97.0346	617.776	83.7268	53.6096	86.0895	554.393	597.51	20.263
hsa-mir-4485-5p	42.8764	756.691	61.7525	81.8574	27.1612	0	2.14501	3.81725	1.27883	8.03914	8.69971	37.9787	23.448	39.9258	24.1152	68.3469	7.50302	127.526	17.2033	24.1848	2140.6	2.32824	0.931037	17.2586	298.804	67.7616	41.5155	5.53745	8.48361	15.8157	3.94602	1.29258	2.76608	0	0	689.416	0	7.98771	45.9128	0	0	30.1142	0	2.43392	0	1.86139	58.9578	140.521	14.3683
hsa-mir-4486	2.25665	1.93527	0	12.2786	3.62149	4.49303	0	0	0	0	0	0	0	0	0.765563	2.07112	0.288578	0	0	0	0	0.66521	0	0	0	0	0	0	0	0	0	0	0	0	0	0	0	0	0	0.407272	0	0	0	0	0	0.465348	0	0	0
hsa-mir-4487	0	3.87054	0	0	0	0	0	0	0	0.174764	0	0	12.5615	1.31624	0.382781	1.03556	0	0	0	0	0	0	0	0	0	0	0	0	0	0	2.76222	0	2.07456	0	0	0	0	2.13006	0	0	0	0	0	0	0	0	0	0	0
hsa-mir-4488	270.798	1016.02	499.901	216.922	296.962	85.3675	34.6776	755.815	14675.9	44.9143	3630.68	457.902	646.496	109.906	90.7192	92.1647	180.938	1048.16	403.96	680.63	28313.3	181.935	189.001	1458.35	544965	150.648	166.062	34.1476	82.0082	1086.76	584.406	34.8998	28.3524	411.52	45.7561	4166.29	340.238	67.0968	95.1388	15.8836	1003.39	2218.41	72.8344	31.8843	0.893494	107.961	27843.3	3884.99	932.1
hsa-mir-4489	2.25665	0	0	0	0	0	0	0	0	0	0	0	0	0	0	0	0	0	0	0	0	0	1.86207	0	0	0	0	0	0	0	0	0	0	0	0	0	0	0	0	0	0	0	0	0	0	0	0	0	0
hsa-mir-4490	0	1.93527	0	0	0	0	0	0	0	0	0	0	0	0	0	0	0	0	0	0	0	0	0.465519	0	0	0	0	0	0	0	0	0	0	0	0	0	0	0	0	0	0	0	0	0	0	0	0	0	0
hsa-mir-4492	103.806	315.449	8.82178	102.322	133.995	67.3954	10.3675	41.9897	1099.8	3.14575	55.5815	69.0521	75.3687	16.0142	34.4503	9.32003	3.75151	242.823	87.9281	172.749	13152.5	0.997815	2.32759	210.555	17235.7	9.07521	40.7172	2.76873	6.78689	0	1.97301	0.323146	22.8202	0	30.8252	319.174	70.1979	21.8331	20.8264	3.25818	0	207.453	14.9179	1.70374	54.5031	3.25744	972.804	181.851	5.52628
hsa-mir-4494	0	1.93527	0	4.09287	0	0	0	0	0	0	0	0	0	0	0	0	0.288578	0	0	0	0	0	0	0	0	3.63008	2.39513	0	2.2623	0	0	0	0	0	0	0	0	0	0	0	0	0	0	0	0	0	0	0	0
hsa-mir-4496	0	13.5469	0	0	5.43223	0	0	0	0	0.524292	0	5.17891	0.83743	2.85184	0.382781	0	0	0	0	0	22.068	2.66084	0	0	23.7146	0	0	1.84582	0	0	0	0	0	0	0	0	0	1.06503	10.8865	0	0	0	0	0.243392	0	0.465348	0	0	0
hsa-mir-4497	160.222	1945.92	444.03	585.28	1209.58	62.9024	37.8951	64.8932	1598.54	80.0419	209.276	800.573	390.242	87.5297	561.158	124.267	30.5892	4648.58	1167.28	856.833	12093.3	29.9345	16.7587	10046.2	7195	171.219	407.571	13.3822	124.426	86.6097	55.6389	8.40179	105.803	90.5344	50.8134	1442.67	131.542	123.543	189.331	13.44	162.58	2911.04	129.873	25.0694	97.3909	109.357	1414.99	1376.87	22.1051
hsa-mir-4498	0	0.967636	0	0	0	0	0.357501	0	0	0	0	9.49467	0	0.219373	3.06225	0	2.5972	0	6.3716	5.18246	0	3.99126	0	0	42.6862	0	2.39513	0	1.13115	0	3.15682	1.93888	2.07456	0	1.92657	0	0	1.59754	0.473327	0	0	0	0	0	0	0	4.75466	12.9893	5.8947
hsa-mir-4499	0	8.70872	0	0	0	0	0	0	0	0	0	8.63152	0	0	0.765563	0	0	0	0	0	0	0	0	0	0	0	0	0	0	0	0	0	0	0	0	0	0	0	0	0	0	0	0	0	0	0	4.75466	0	0.736838
hsa-mir-449a	0	0	0	0	0	4.49303	0	0	8.95183	12.583	0	0	0	1.09686	0	0	2.02004	0	0	0	0	0	0	0	18.9717	0	0	1.38436	0.565574	0	121.538	0	11.0643	43.2096	0	0	0	0	1.89331	0.814544	0	0	0	1.94714	0	1.86139	0	1.18085	0
hsa-mir-449b-3p	0	1.93527	0	0	0	4.49303	0	0	0	0	0	0	0	0.438745	0	0	0	0	0	0	0	0	0	0	0	0	0	0	0	0	0.394602	0	0	0	0	0	0	0	0	0	0	0	0	0	0	0	0	0	0
hsa-mir-449b-5p	2.25665	4.83818	0	0	0	0	0	0	1.27883	0.349528	0	0	0	0.658118	0	0	0	0	0	0	0	0	0	0	0	0	0	0	0	0	16.5733	0.969438	0	0	0	0	0	0	0	0	0	0	0	0.973568	0	0	0	0	0
hsa-mir-449c-5p	0	0	11.7624	0	0	0	0	0	23.019	5.24292	0	0	0	0	0.382781	1.03556	1.73147	0	0	0	0	0.997815	0	0	28.4575	0	0	0.461454	0	0	41.0386	0	0	43.2096	1.20411	0	0	0	1.41998	1.62909	0	0	0	0.486784	0	0	0	0	2.57893
hsa-mir-4500	9.02661	5.80581	2.94059	4.09287	5.43223	2.24651	2.86001	0	56.2687	1.22335	9.66634	19.4209	4.18715	4.60683	1.14834	2.07112	3.75151	1.74693	1.91148	31.0948	0	0.66521	3.72415	8.62931	0	2.42006	23.5521	5.076	1.69672	0.753128	1.97301	3.87775	8.29825	2.0576	2.1674	0	3.16207	4.26011	1.89331	1.62909	0.979396	3.34602	0.877523	3.16409	0.893494	3.25744	4.75466	0	2.57893
hsa-mir-4501	0	0	0	0	1.81074	15.7256	16.4451	0	0	0.87382	3.38322	0	0	0.219373	0	0	0	0	5.09728	0	0	0	0	0	0	0.605014	0	0.461454	0	0	0	0	0	0	0	0	0	0	0	0	0	0	0	0	0	0	2.8528	0	0
hsa-mir-4502	0	32.8996	5.88119	0	0	0	0	0	0	0	0	0	0	2.19373	0.382781	0	0	0	0	0	176.544	0	0	0	0	0	0	0.461454	0	0	1.18381	0	2.76608	0	0.481644	0	0	0	4.25995	0	0	0	7.02018	0.486784	0	0.465348	0	15.351	0
hsa-mir-4503	0	0.967636	0	0	0	2.24651	0	0	0	0.699056	0	0	0	0.219373	0	0	0	0	0	0	0	0	0	0	0	0	0	0.461454	0	0	0	0	0	0	0	0	0	0	0	0	0	0	0	0	0	0.930697	0	0	0
hsa-mir-4504	0	5.80581	0	0	0	2.24651	0	0	0	0.699056	0	0	0	1.53561	0	0	0	0	0	12.0924	0	0	0	12.081	14.2287	1.21003	0	0.461454	0	0	0	0	0	0	0.481644	0	0	0	1.41998	0	0	0	0	0	0	0	0	0	0
hsa-mir-4507	0	0.967636	0	0	0	0	0	0	1.27883	0	0	0	0	0	0	0	0	0	0	0	0	0	0	0	4.74291	0	0	0.461454	0	0	0	0	0	0	0	0	0	0.532514	0	0	0	0	0	0	0	0	0	0	0
hsa-mir-4508	81.2395	198.365	49.9901	147.343	74.2405	35.9442	76.5053	103.066	2018	31.2828	213.626	380.218	525.906	45.8489	289	49.7068	19.6233	787.865	588.736	995.032	11122.3	19.6237	38.1725	2212.56	43037.2	34.4858	281.827	10.152	28.2787	122.007	31.5682	20.035	159.741	129.629	87.6591	2025.69	251.068	85.7348	119.278	33.3963	112.141	2138.11	15.7954	22.3921	424.41	67.0102	2120.58	875.009	20.6315
hsa-mir-4509	0	0.967636	0	0	0	0	0.357501	0	0	0	0	0	0	0	0	0	0	0	0	0	0	0	0	0	0	0	0	0	0	0	0	0	0	0	0	0	0	0	0	0	0	0	0	0.243392	0	0	0	0	0
hsa-mir-450a-1-3p	15.7966	16.4498	0	0	9.05372	2.24651	5.36252	0	0	5.76721	0	3.45261	0	10.5299	6.89007	27.9601	1.15431	0	0	6.90994	0	1.99563	11.638	0	0	39.3259	0	2.30727	9.04918	0	14.2057	5.49348	4.84065	0	9.15123	0	38.5772	1.59754	53.9593	2.8509	0	0	0	30.1806	0	3.72279	0	0	0
hsa-mir-450a-2-3p	4.51331	138.372	0	8.18574	19.9182	15.7256	11.44	0	11.5095	11.5344	8.69971	15.9683	0	13.6011	21.8185	44.529	3.17436	0	19.752	0	0	1.33042	14.4311	0	0	24.2006	0	11.0749	13.5738	9.79066	32.752	10.987	3.4576	16.4608	16.6167	0	68.3006	0	53.9593	11.8109	0	0	0	45.2709	38.4202	11.1684	0	108.638	6.26312
hsa-mir-450a-5p	31.5932	740.241	2.94059	49.1144	34.4042	51.6698	35.3926	26.7207	0	101.363	23.1992	37.1155	12.5615	183.834	200.577	164.654	21.3548	0	7.64592	39.7322	154.476	49.2256	78.2071	0	47.4291	174.244	8.78213	66.9109	167.975	65.5221	263.594	83.3716	110.643	67.9008	122.578	0	117.629	48.4588	485.634	118.923	0	0	71.0793	525.24	151.001	40.9507	0	573.893	106.105
hsa-mir-450b-3p	0	0	0	0	1.81074	0	0	0	0	0	0	0	0	1.31624	0	0	0	0	0	0	0	0	0	0	0	0	0	0.922909	0	0	0	0	1.38304	0	0	0	0	0	0	0	0	0	0	1.21696	0	0	0	0	0
hsa-mir-450b-5p	65.443	911.513	23.5248	331.522	143.049	377.414	58.9877	30.538	0	249.738	6.76644	4.74733	20.0983	399.697	502.209	364.517	49.6354	0	22.9378	0	44.1361	159.318	290.484	17.2586	23.7146	382.369	3.59269	128.746	160.623	297.485	797.491	130.228	194.317	765.427	306.807	0	443.954	89.9949	682.538	189.789	0	3.34602	24.5706	971.377	120.622	171.248	0	237.351	408.576
hsa-mir-4510	29.3365	47.4142	0	28.6501	63.3761	17.9721	43.6152	57.2587	39.6438	77.5952	5.79981	3.02103	2.51229	32.6865	124.404	41.4223	267.223	6.98771	8.92025	10.3649	22.068	46.5647	211.811	0	0	50.8212	4.39107	35.532	124.992	122.007	189.015	37.1618	24.8948	59.6704	43.5887	51.0679	221.977	31.4183	35.0262	107.113	141.523	6.69204	87.7523	29.4504	152.787	16.2872	17.1168	28.3404	125.262
hsa-mir-4511	4.51331	9.67636	0	12.2786	3.62149	0	0.715003	15.269	0	2.97099	0	0	0	0.219373	0.382781	6.21335	0.865733	0	0	0	0	0.997815	0	0	0	0	0.399188	4.15309	0	0	0	0	6.22369	0	3.37151	0	0	5.32514	0.946655	0	0	0	0	0	0	5.58418	0.950932	0	0
hsa-mir-4512	27.0798	117.084	17.6436	8.18574	5.43223	0	2.14501	3.81725	328.66	1.74764	57.5147	182.125	117.24	28.2991	14.1629	0	0	677.808	145.273	184.841	1015.13	2.66084	0	510.855	1029.21	22.9905	230.731	4.61454	54.8607	1.50626	1.18381	1.29258	2.76608	49.3824	2.40822	68.0905	0	1.06503	17.5131	0.407272	0.489698	113.765	0	4.13766	14.2959	1.39605	594.333	575.074	11.0526
hsa-mir-4514	0	0	5.88119	0	0	0	0	0	0	0	0	0	0	0	0	0	0	0	0	0	0	0	0	22.4362	0	0	0	0	0	0	0	0	0	0	0	0	0	0	0	0	0	0	0	0	0	0	0	0	0
hsa-mir-4515	0	0	0	0	0	0	0	0	0	2.27193	0	0	0	0	0	0	0	0	0	0	0	1.66303	0	0	14.2287	0	0	0	0	0	0.789205	0	0	0	0	0	0	1.06503	0	0	0	0	0	0.243392	0	0	0	0	0
hsa-mir-4516	33.8498	29.9967	2.94059	159.622	130.374	24.7117	0.715003	133.604	782.646	0.349528	345.088	129.041	205.17	10.0911	14.9285	33.1379	5.1944	878.705	153.556	209.026	3067.46	0.997815	5.58622	295.123	33997.2	31.4607	66.6644	5.99891	11.8771	39.1626	12.2327	3.5546	4.84065	22.6336	2.1674	425.566	27.8262	30.3533	21.7731	4.88727	101.367	334.602	0	2.9207	0	15.8218	1842.91	327.095	38.3156
hsa-mir-4517	0	0	0	0	0	2.24651	1.0725	0	0	1.74764	0	1.29473	0	1.97435	1.53113	0	2.02004	0	0	10.3649	0	7.64992	0.465519	0	42.6862	0	0	0	0	0	3.55142	2.90831	6.91521	0	1.92657	0	0	0	0.946655	0	0	0	0	0.486784	0	0	24.7242	0	0
hsa-mir-4518	4.51331	57.0905	0	8.18574	3.62149	0	0	0	0	0.524292	0	22.0104	0	9.21365	1.14834	0	0	0	0	0	132.408	1.99563	2.79311	0	61.6579	9.68022	13.1732	0	0	0	0	0	2.07456	8.2304	0	114.903	0	0	2.83996	0	0.489698	0	0	1.94714	0	3.25744	0	0	4.78944
hsa-mir-451a	19328.2	4449.19	19672.6	39242.4	14849.9	3488.84	11064.3	20739.1	2643.35	7553.12	1563.53	6209.08	1153.14	56980.5	9656.04	31171.3	615.825	1746.93	3514.58	167.566	1721.31	507.888	11701.7	2984.02	1745.39	27245.6	7029.7	19975.4	15033.5	7233.04	2341.57	14578.1	61548.1	3454.71	119500	3468.36	22438	165309	90726.9	5369.88	4056.17	6973.11	10100.3	27203.2	6012.32	215522	398.441	3394.94	3097.3
hsa-mir-451b	2.25665	0.967636	2.94059	12.2786	0	0	0.715003	3.81725	1.27883	0.87382	0	0.863152	0	3.50996	0.382781	3.10668	0	0	0	0	0	0	1.39656	0	0	2.42006	0.399188	0	0.565574	0	0	1.61573	4.84065	2.0576	8.18794	0	0.632413	21.8331	16.5665	0	0	0	0.877523	1.70374	0	11.1684	0	0	0
hsa-mir-452-3p	15.7966	27.0938	0	114.6	41.6471	123.558	20.7351	64.8932	0	466.096	0	0	7.53687	131.624	39.0437	119.089	685.084	0	0	13.8199	0	12.639	30.2587	0	0	80.4669	0.399188	129.669	31.1066	112.216	69.0554	224.91	21.4371	18.5184	228.299	8.51131	11.3834	322.171	79.519	44.3927	7.34547	0	0	481.916	84.8819	67.4755	0	24.7978	156.21
hsa-mir-452-5p	101.549	164.498	17.6436	106.415	181.074	444.81	94.7379	290.111	76.73	1767.56	133.396	17.263	87.0927	282.552	119.428	184.329	1864.5	0	59.8931	89.8293	88.2721	51.5538	74.483	96.6483	166.002	311.582	30.3383	468.376	256.771	338.154	387.5	801.079	66.386	123.456	593.385	191.505	142.925	539.437	181.758	191.825	789.393	100.381	350.132	1006.43	641.529	132.159	12.3621	903.35	1181.15
hsa-mir-4520-2-3p	4.51331	8.70872	0	8.18574	0	0	0.357501	0	0	2.97099	0	0	0	1.09686	3.06225	8.28447	15.006	0	0	3.45497	0	0.66521	3.25863	0	0	4.84011	0	16.6124	4.52459	0	7.89205	7.10921	0	18.5184	0.963287	0	0	2.13006	1.89331	1.62909	0	0	0.877523	3.65088	37.5268	2.32674	0	0	11.421
hsa-mir-4520-3p	2.25665	1.93527	17.6436	8.18574	0	0	0	0	0	4.19434	0	7.76837	0	0	0	4.14223	10.1002	0	0	0	0	0	2.32759	0	0	1.81504	0	4.61454	5.65574	0	8.68125	8.72494	0.691521	0	0.481644	0	0	3.19509	0	2.44363	0	0	37.7335	0.973568	40.2072	5.58418	0	0	12.1578
hsa-mir-4520-5p	0	1.93527	0	0	0	0	0.715003	0	0	4.71863	0	0	0	0	1.14834	0	2.30862	0	0	0	0	0.332605	0	0	0	0	0	3.69164	1.13115	0	0	0.323146	0	0	0	0	0	0	0	0	0	0	0	0	0	0	0	0	9.21047
hsa-mir-4521	2.25665	0.967636	0	0	0	0	0.357501	0	0	11.5344	7.24976	0	0	0.438745	10.3351	11.3911	14.4289	0	0	0	0	0.66521	16.2932	0	0	0.605014	0.399188	0.922909	5.09017	0	6.70824	1.93888	69.1521	0	20.7107	0	96.1268	6.39017	11.8332	1.62909	0	0	0	1.46035	0	2.32674	17.1168	25.9787	5.52628
hsa-mir-4523	0	7.74109	0	0	0	0	0	0	0	0.349528	0	0.863152	0	0	0.382781	4.14223	0	0	0	0	0	0	0	25.8879	128.059	0	0.798376	0	0	0	1.18381	0	0	0	0	0	0	0	1.89331	0	0	0	0	0	0	0	15.2149	0	0
hsa-mir-4524a-3p	0	4.83818	0	0	7.24298	0	1.0725	0	0	0.699056	0	0	0	3.50996	0	0	0	0	0	0	176.544	0	1.39656	34.5173	0	0	0.399188	0	0	0	0.789205	0.969438	4.14913	0	7.22465	0	0	11.7153	8.04657	0	0	0	0	11.4394	0	1.39605	0	0	0
hsa-mir-4524a-5p	0	0	0	0	0	0	0	0	0	0	0	0	0	0	0	0	0	0	0	0	0	0	0	0	0	0	0	0	0	0	0	0	0	0	0	0	0	0	0	0	0	0	0	0.730176	0	0	0	0	0
hsa-mir-4524b-5p	0	0	0	0	0	0	0	0	0	0	0	4.74733	0	0.438745	0	0	0	0	0	0	0	0	0	0	0	0	0	0	0	0	0	0	0	0	0	0	0	1.06503	0	0	0	0	0	0	0	0	0	0	0
hsa-mir-4525	4.51331	0	5.88119	24.5572	5.43223	0	4.29002	0	58.8263	1.22335	9.66634	9.06309	0	1.53561	0.382781	3.10668	0.577156	0	0	0	0	2.32824	1.86207	0	0	4.2351	2.39513	1.84582	4.52459	0	1.57841	1.93888	5.53217	0	0.963287	0	0	1.59754	2.36664	2.44363	0	0	0	0.973568	0	0	0	0	4.78944
hsa-mir-4526	0	2.90291	0	0	1.81074	0	0	0	0	1.39811	7.73308	3.45261	0	2.19373	1.14834	0	0.865733	0	0	0	22.068	0	0	0	0	0	0	0	0	21.0876	0	0.646292	0	0	0	0	0	0	0	1.22182	0	0	0	0	0	1.86139	6.65652	0	0
hsa-mir-4528	4.51331	0.967636	0	0	0	0	2.14501	0	0	0	0	0.431576	0.83743	0	0	0	0.288578	0	0	0	0	0	0	0	0	0	0	0	0	0	0	0	0	0	0.240822	0	0	0	0	0.407272	0	0	0	0	0	0	0	0	0
hsa-mir-4529-3p	0	0	0	0	0	2.24651	0	0	0	0.524292	0	0	0	0	1.14834	0	1.44289	0	0	0	0	0	0	0	0	0	0	2.30727	0	0	1.97301	0	0	0	0	0	0	0.532514	0	0	0	0	0	0	0	0	0	0	0
hsa-mir-4530	0	0	0	0	0	0	0	0	0	0	0	0	0	0	0	0	0	0	0	0	0	0	0	0	0	0	0	0	2.2623	0	0	0	0	0	0	0	0	0	0	0	0	0	0	1.70374	0	0	0	0	0
hsa-mir-4532	198.586	157.725	132.327	339.708	322.313	155.009	101.888	580.222	2012.88	18.6997	467.368	189.03	263.79	120.216	71.5801	243.356	16.7375	2753.16	1090.82	753.184	9665.8	24.6128	94.9658	2209.1	117297	102.852	239.912	34.6091	62.2131	267.36	201.247	4.84719	148.677	329.216	147.383	787.296	426.879	260.932	103.185	4.88727	62.6813	1783.43	10.5303	82.7533	0	81.9013	4845	767.552	122.315
hsa-mir-4533	0	0	0	0	0	0	0	0	35.8073	0.699056	0	6.47364	0	0.219373	0	0	0	0	0	1.72749	0	0	0	22.4362	94.8583	0	0	0	0	0	0	0	0	0	0	0	0	0	0	0	0	0	0	0	0	0	0.950932	7.0851	0
hsa-mir-4536-3p	0	4.83818	0	0	0	0	0	0	0	1.57288	0	0	0	2.85184	1.53113	0	4.32867	0	0	0	0	0.332605	0	0	0	0	0	4.15309	1.69672	11.2969	0	0	0	0	1.92657	0	18.34	0	0	0	0	0	0	2.19053	0	0	0	0	0
hsa-mir-4536-5p	6.76996	7.74109	0	20.4643	0	2.24651	5.36252	0	23.019	3.14575	0	4.31576	2.51229	8.99428	6.1245	0	1.73147	0	0	0	0	0.332605	3.72415	0	0	3.63008	0	6.46036	9.04918	0	5.12983	5.81663	24.8948	0	6.74301	0	0	1.06503	1.89331	1.22182	35.748	0	0	2.67731	0	8.37627	0.950932	0	0
hsa-mir-4537	0	5.80581	8.82178	0	3.62149	0	2.14501	0	0	0	0	0	0	0	0	0	0	1.74693	0	8.63743	66.2041	0	0	0	0	0	0	0.461454	0	0	0	0	0	0	0.481644	123.414	0	1.06503	0	0	0	0	0	0.243392	0	0	0	8.26595	0
hsa-mir-4538	2.25665	7.74109	0	0	0	0	0	0	0	0	0	5.17891	34.3346	0.438745	0	0	0	76.8648	0	0	176.544	0	0	0	75.8866	0	0	0.922909	0.565574	0	0	0	0	0	0	0	0	0	2.83996	0	0	0	0	0	0	3.72279	25.6752	0	0
hsa-mir-4539	0	8.70872	0	0	1.81074	0	0	0	0	0	0	0	0	0.438745	0	0	0.288578	0	0	0	154.476	0	0	0	66.4008	0	0	0	0	0	0	0	1.38304	0	0	0	0	0	1.41998	0	0	0	0	0.243392	0	0	0	0	0
hsa-mir-454-3p	708.589	683.151	1220.35	114.6	458.118	107.833	2669.11	626.029	164.969	1238.2	397.287	405.25	428.764	685.978	853.603	109.769	962.695	185.174	427.535	196.933	220.68	1429.54	580.967	238.169	23.7146	709.681	335.318	1024.89	633.443	846.515	1023.2	948.433	1035.9	812.752	882.13	459.611	1068.78	520.266	931.035	812.915	1494.56	103.727	1411.93	778.611	943.53	473.259	79.8783	665.999	647.312
hsa-mir-454-5p	15.7966	4.83818	32.3465	16.3715	14.486	6.73954	47.1902	7.6345	0	34.778	14.4995	2.15788	14.2363	16.0142	19.1391	10.3556	14.7175	0	14.0175	3.45497	0	43.9039	13.9656	0	0	10.2852	7.58457	10.6135	33.9344	21.0876	33.9358	6.78606	11.0643	0	9.15123	0	81.5813	7.4552	17.5131	3.66545	80.8002	10.0381	33.3459	11.196	132.237	15.8218	0	29.5212	22.842
hsa-mir-455-3p	3238.3	907.642	85.2772	139.158	197.371	42.6838	1703.49	969.581	960.404	34.778	257.125	608.954	214.382	114.513	75.0252	295.134	67.2386	317.941	2274.66	260.85	9025.82	283.38	216.466	300.3	1029.21	113.138	100.995	85.3691	86.5328	222.926	74.5798	237.835	941.851	100.822	466.231	693.672	254.863	255.074	122.592	198.342	61.702	756.201	194.81	182.057	140.279	238.258	277.672	2157.41	353.682
hsa-mir-455-5p	288.852	77.4109	0	118.693	43.4579	132.544	166.596	198.497	65.2205	0.87382	36.7321	25.463	15.9112	3.50996	4.2106	81.8091	0	0	313.483	6.90994	0	26.2758	10.2414	94.9224	123.316	10.8903	2.79431	15.228	11.3115	0	0	13.5721	40.1082	53.4976	21.1923	0	0	14.9104	8.99322	4.07272	0	317.872	15.7954	18.2544	0	16.2872	10.4603	154.691	6.26312
hsa-mir-4635	0	1.93527	0	0	0	0	0	0	0	0	0	0	5.02458	0	0	1.03556	0	0	0	10.3649	0	0	0	0	18.9717	0	0	0	0	0	0.394602	0	2.07456	0	0.963287	0	0	0	0	0	0	0	0	0.243392	0	0	0	0	0
hsa-mir-4636	4.51331	0	0	0	5.43223	13.4791	25.3826	0	0	16.0783	9.18303	0.863152	1.67486	17.3304	25.2636	19.6756	1.44289	0	21.0263	0	0	20.9541	7.4483	0	0	21.1755	1.99594	0	6.78689	0	27.2276	0.646292	14.5219	0	7.94712	0	0	2.66257	12.7798	3.25818	0	0	0	8.51872	3.57398	4.65348	0	0	14.7368
hsa-mir-4637	0	0	0	0	0	6.73954	0	0	0	0.524292	0	0	0	0.877491	0	0	0	0	0	0	0	1.66303	0	0	0	0	0	0	0	0	0	0	3.4576	0	0.722465	0	0	1.06503	0	0	0	0	0	0.973568	0	0.465348	0	0	0
hsa-mir-4638-3p	0	0	0	0	0	0	1.0725	0	0	0	0	1.29473	0	0.438745	2.29669	0	1.73147	0	0	0	0	2.32824	1.39656	0	9.48583	0	0.798376	0	0	0	0.789205	0.646292	0	0	0	0	0	1.59754	0.946655	0	0	0	0	0.486784	0	0	0	0	0
hsa-mir-4638-5p	0	0	0	0	0	0	1.43001	0	0	0.349528	0	0	5.86201	0.658118	1.14834	0	0	0	0	0	0	1.66303	0.931037	0	0	0	0	0	0	0	0.789205	0.646292	0	0	1.20411	0	15.8103	0	0	0.407272	0	0	0	0	0	2.79209	0	0	0
hsa-mir-4639-5p	0	1.93527	0	0	0	0	0	0	1.27883	0.699056	0	0	0	0	2.67947	1.03556	0	0	0	0	0	0.997815	0	0	0	2.42006	0	0.461454	2.2623	0	0	0	1.38304	0	0	0	0	2.13006	1.41998	0	0	0	0	0	0	0	7.60746	0	0
hsa-mir-4640-3p	0	0.967636	0	0	0	4.49303	4.64752	0	0	3.49528	9.18303	0	0	1.31624	3.82781	1.03556	20.7776	0	0	27.6398	0	15.2998	6.51726	1.72586	66.4008	4.84011	11.9756	0.461454	6.22131	0	16.5733	5.49348	0	16.4608	1.92657	331.941	18.9724	2.13006	0.473327	19.1418	0	0	18.428	0.243392	21.4439	0	0	25.9787	62.9996
hsa-mir-4641	0	6.77345	0	8.18574	1.81074	0	4.29002	0	0	9.26249	3.86654	0	0	3.29059	5.35894	0	6.92587	0	1.27432	1.72749	0	8.98034	5.12071	0	0	2.42006	7.58457	2.30727	7.35246	0	5.91904	2.58517	3.4576	0	1.44493	0	0	5.85766	3.31329	3.66545	0	0	0	2.43392	0	1.39605	7.60746	14.1702	0
hsa-mir-4642	0	2.90291	0	8.18574	0	0	0.357501	0	0	0	0	0	0	0.877491	0	0	0	0	0	0	0	0.332605	0	0	0	0	0	0	3.39344	0	0	0	0	0	0	0	0	0	0.946655	0	0	0	0	1.21696	0	0	0	0	0
hsa-mir-4644	0	0	0	4.09287	3.62149	0	0	0	19.1825	2.09717	0	0	0.83743	0.877491	1.53113	0	0	0	0	8.63743	0	0.66521	0	0	0	0.605014	0	0.922909	0	0	0	0	0	0	0.722465	0	2.52965	0	0	0	0	0	0	0.730176	0	0	0	0	16.9473
hsa-mir-4645-3p	0	1.93527	0	8.18574	0	2.24651	0.357501	0	0	0	2.41659	0	8.3743	1.31624	0	4.14223	0.577156	0	0	0	0	10.3108	0	0	0	0	0	2.30727	1.13115	0	0	0	3.4576	0	1.68575	0	0	1.06503	5.67993	4.47999	0	0	0	0.486784	0	0.465348	0	0	0
hsa-mir-4646-3p	0	2.90291	0	0	0	0	0	0	0	0.87382	0	0	0	0	0	0	0.577156	0	0	0	0	0	0	0	33.2004	0.605014	0	0	1.69672	0	0.394602	0	0	0	0.481644	0	0	0	0	0	0	0	0	0	0	0	0	0	7.73679
hsa-mir-4647	0	10.644	17.6436	8.18574	0	0	1.0725	0	0	0.87382	0	0	0	0.438745	3.44503	4.14223	0.288578	1.74693	0	12.0924	0	9.64555	3.25863	0	66.4008	3.02507	0.399188	0.461454	3.39344	0	3.94602	3.5546	9.68129	0	0.481644	0	0	3.7276	0	2.8509	0	0	22.8156	0	0	1.39605	26.6261	0	10.6841
hsa-mir-4648	0	3.87054	8.82178	4.09287	0	0	0	0	0	7.86438	6.76644	4.74733	5.02458	1.97435	10.7179	3.10668	10.966	0	0	24.1848	0	12.639	3.72415	0	0	3.63008	7.98376	1.38436	11.8771	24.8532	9.86506	5.49348	4.14913	0	0.240822	38.3009	46.7986	5.85766	2.36664	8.14544	8.32487	86.9966	7.02018	2.67731	25.0178	2.79209	0	0	14.3683
hsa-mir-4649-5p	0	0	0	0	3.62149	0	0	0	0	0	0	0	0	0.219373	0	0	0	0	0	0	0	0.997815	0	0	0	0	0	0.461454	0	0	0	0	0	0	0	0	0	0.532514	0	0	0	0	0	0	0	0	0	0	0
hsa-mir-4651	2.25665	2.90291	0	0	0	0	0	0	0	0	0	0	0	0	0.765563	0	5.1944	0	0.63716	12.0924	88.2721	0	1.86207	0	0	0.605014	3.1935	0	0	0	4.73523	0	0	0	0	0	12.0159	0	0	0	0	0	0	0	0	0	0	0	1.84209
hsa-mir-4653-3p	4.51331	0	0	0	0	0	0	0	0	0	0	0	0	0	0	0	0	0	0	0	0	0	0	0	0	0	0	0	0	0	0	0	0	0	0	0	0	0	0	0	0	0	0	0	0	0	0	0	0
hsa-mir-4653-5p	0	5.80581	0	0	0	0	0	0	0	0	0	0	0	0.219373	0	0	0	0	0	0	0	0	0	0	0	0	0	0	0	0	0	0	0	0	0	0	0	0	0	0	0	0	0	0	0	0	0	0	0
hsa-mir-4654	0	6.77345	0	0	0	6.73954	3.93252	0	15.346	1.39811	0	0	0	0.877491	0	8.28447	0	0	0	6.90994	0	0.997815	0	0	80.6295	0.605014	0	0	0	0	0	0	0	0	0	0	0	3.19509	0	0	0	0	0	1.21696	0	2.79209	0	0	0
hsa-mir-4655-3p	0	0	0	0	0	0	0	0	0	0	0	0	0	0	0	0	0	5.24078	0	10.3649	0	0	0	6.90345	1460.82	0	0	0	0	0	0	0	0	0	0	0	0	0	0	0	0	0	0	0.486784	0	0	120.768	0	0
hsa-mir-4658	4.51331	0	0	0	1.81074	0	0	0	0	0	0	2.15788	0	0	0	2.07112	3.75151	0	0	0	0	0	0	0	0	0	0	0	0	0	0	0.646292	2.76608	0	0	0	9.4862	0	0	1.22182	0	0	0	0	0	5.11883	0	20.0744	0
hsa-mir-4659a-3p	0	4.83818	0	0	0	0	0	0	0	0.349528	0.966634	0	0	0	0	0	0	0	0	0	0	0	0	0	0	2.42006	0.399188	0	0	0	0.394602	0	0	0	0.240822	0	0	0	0	0	0	0	0	0	0	0	0	0	0
hsa-mir-4659a-5p	0	3.87054	0	0	0	0	1.43001	0	0	0	0	0	0	0	0	0	0	0	0	0	0	0	0	0	0	0	0	0	0	0	0	0	0	0	0	0	0	0	0.946655	0	0	0	0	0	0	0	3.80373	0	0
hsa-mir-4659b-3p	0	0.967636	0	0	0	0	1.78751	0	0	0	0	0	0	0.219373	0	1.03556	0	0	0	0	0	0.66521	0	0	0	0	0	0	0	0	0	0	0	0	0.722465	0	0	1.06503	1.41998	0.407272	0	0	0	0	0	6.51488	14.264	0	0
hsa-mir-466	0	14.5145	0	0	0	0	0.357501	0	0	0	0	7.76837	0	2.4131	1.91391	2.07112	0	0	0	1.72749	0	3.99126	0.931037	0	23.7146	2.42006	1.99594	2.30727	0	0	2.36761	0.323146	1.38304	0	0.481644	8.51131	0	2.66257	0.946655	0	0	43.4983	0	1.94714	0	0.465348	21.8714	0	0
hsa-mir-4660	2.25665	10.644	2.94059	0	0	0	4.29002	0	0	3.84481	7.24976	0.431576	0	1.97435	0.765563	0	0.577156	0	2.54864	0	0	2.99345	2.79311	0	0	2.42006	0	3.69164	1.13115	20.3344	3.55142	0.969438	2.07456	0	0.481644	200.016	20.2372	2.13006	0	0.407272	0	0	0	0.486784	0	0	5.70559	0	0
hsa-mir-4661-5p	2.25665	5.80581	11.7624	0	1.81074	0	3.57501	0	0	2.27193	0	0	0	0.877491	1.53113	0	24.8177	0	0	15.5474	0	3.65866	3.72415	0	47.4291	2.42006	4.39107	1.38436	1.13115	0	1.18381	11.6333	4.14913	0	0.963287	0	0	3.7276	3.78662	1.62909	0	0	0	2.67731	0	0.465348	14.264	8.26595	0
hsa-mir-4662a-5p	0	0	2.94059	0	1.81074	0	1.0725	0	0	0.699056	2.8999	1.29473	4.18715	0.438745	6.1245	1.03556	1.15431	0	0	0	0	5.65429	2.79311	10.3552	0	0	0.399188	0	0	2.25938	1.18381	0	1.38304	0	1.20411	0	0	3.7276	0.473327	0	0.979396	0	0	1.94714	0	0	0	0	0.368419
hsa-mir-4662b	0	0	0	0	0	0	3.21751	0	0	0.349528	18.8494	0.863152	66.157	1.97435	8.80397	4.14223	0.288578	0	0	5.18246	0	1.66303	4.65519	0	0	2.42006	0	1.84582	0	0.753128	0	0.323146	2.76608	0	1.68575	0	0	1.06503	0.473327	2.8509	0	0	0	0	0	1.39605	0	0	0
hsa-mir-4663	2.25665	0.967636	0	0	0	0	0	0	0	0	0	7.33679	0	0	0	0	0	0	0	0	0	0	3.72415	0	0	0	0	0	0	0	0.789205	0	0	0	0	0	0	0	0	1.22182	0	0	0	0	0	0	0	10.6276	0
hsa-mir-4664-3p	0	0.967636	0	4.09287	0	0	0	0	0	0.524292	0	0	0	0.219373	0.382781	0	0	0	0	20.7298	0	0	0	0	0	0	4.39107	0.461454	0	0	1.18381	0	0	0	0	0	0	0	0	0	0	16.7301	16.6729	0	0	1.39605	0	1.18085	0
hsa-mir-4665-5p	4.51331	3.87054	11.7624	0	0	0	0.715003	0	0	0.524292	6.28312	7.76837	17.586	1.31624	1.91391	2.07112	0	0	0	31.0948	0	0.66521	0	0	0	0	1.59675	0.922909	0	0	9.07585	0.969438	0	0	0	0	6.32413	0	0	2.8509	0	0	0	0.243392	0	0	0	0	0
hsa-mir-4666b	0	0	2.94059	0	0	0	0	0	0	0	0	0	0	0	0	0	0	0	0	0	0	0	0	0	0	0	0	0	0	0	0	0	0	0	0	21.2783	0	0	0	0	0	0	0	0.730176	0	0	0	0	0
hsa-mir-4667-3p	0	0	0	0	0	0	2.50251	0	0	0	0	5.61049	0	0	0	0	0	0	0	0	0	0	0	0	0	0	2.39513	0	5.65574	0	0	0	0	0	0	0	0	0	0	0	0	0	0	0	0	0	0	0	0
hsa-mir-4667-5p	0	2.90291	0	12.2786	3.62149	0	2.50251	0	0	0.524292	4.34985	0	6.69944	0	0	7.24891	1.44289	0	0	0	0	1.33042	0.931037	0	0	0	0	0	2.82787	0	0	0.323146	0	26.7488	0	0	0	1.59754	0	0	4.89698	0	0	0	4.46747	0.930697	0	0	0
hsa-mir-4668-5p	6.76996	1.93527	0	8.18574	0	0	1.0725	0	0	0	0	0	0	1.75498	1.14834	0	0	0	0	0	0	0	0	0	0	1.21003	0	0.461454	0	0	0	0.323146	2.76608	0	0	0	0	0	0.946655	0	0	0	1.75505	1.46035	0	1.39605	0	0	4.78944
hsa-mir-4669	4.51331	2.90291	0	0	0	0	0	0	8.95183	0	11.5996	1.7263	0	1.09686	0	1.03556	0	0	10.1946	0	0	0	0	0	0	0	0	0	0	0	0	0	0	0	0	0	0	1.59754	0	0	0	66.9204	0	0	0	0.930697	6.65652	0	0
hsa-mir-4670-3p	0	0	0	0	0	4.49303	0	0	0	0	0	0	0	1.09686	0	0	1.73147	0	0	0	0	0.997815	0	0	0	0	0	0	0	0	0	0	2.07456	0	0.240822	0	0	6.39017	0.946655	0	0	0	0	0.243392	0	0	0	0	0
hsa-mir-4671-3p	0	0	23.5248	4.09287	3.62149	0	0.715003	0	0	0	0	0	14.2363	0	0	3.10668	6.06013	0	1.91148	0	0	0	0	0	0	0	9.9797	0	0	0	0	0	0	0	1.20411	0	0	0	0	0	0	0	0.877523	0	0	0	13.313	0	6.99996
hsa-mir-4671-5p	0	0	2.94059	0	0	0	0	0	0	0	0	0	0	0	0	0	0	0	0	27.6398	0	0	0	0	0	0	0	0	0	0	0	1.61573	0	0	1.20411	0	0	0	0	0	0	0	0	0	0	0	0	0	0
hsa-mir-4672	2.25665	8.70872	0	0	0	0	0	7.6345	0	2.09717	0	4.74733	0	5.92306	0	3.10668	0.577156	0	0	0	198.612	0	0	24.1621	0	3.63008	0	0.461454	0	0	0.789205	0	0.691521	0	0	0	0	0	3.31329	2.03636	0	0	7.89771	0.243392	0	0	0	10.6276	8.84205
hsa-mir-4673	0	1.93527	0	0	0	0	0	0	1.27883	0	0	0	0	0	0	0	0	0	0	0	0	0	0	0	18.9717	0	0	0	1.69672	0	0	0.969438	0	0	0	0	0	0	0	0	0	0	0	0	0	0	0	0	0
hsa-mir-4675	0	1.93527	0	8.18574	0	0	0	0	0	0	0	0	0	0	0	0	0	0	0	0	0	0	0	0	0	0	0	0	0	0	3.55142	0	0	0	0	0	0	0	0	0	0	0	0	0	0	0	0	0	0
hsa-mir-4676-3p	0	0	0	0	0	0	0	0	0	0	0	6.47364	0	0	0	0	0	0	0	0	0	0	0	0	0	0	0	0	0	0	0	0	0	0	1.20411	0	0	0.532514	0	0	0	0	0	0	0	1.86139	0	0	0
hsa-mir-4676-5p	0	3.87054	0	0	1.81074	0	0	0	0	0.174764	0	0	0	1.31624	0	0	0	0	0	0	0	0	0	0	0	0	0	0	0	0	0	0	0	0	0.722465	0	0	7.4552	8.99322	0	0	0	0	0	0	0	0	0	0
hsa-mir-4677-3p	0	21.288	0	0	10.8645	15.7256	4.64752	49.6242	0	9.43726	0	0	5.02458	12.0655	8.03841	5.17779	4.04009	0	7.64592	0	0	12.9716	0.931037	0	0	7.26017	0	5.99891	1.13115	0	5.52443	2.90831	22.8202	16.4608	12.0411	0	0	11.1828	2.83996	2.8509	0	0	23.6931	12.8998	0	5.11883	0	11.8085	4.78944
hsa-mir-4677-5p	0	0	0	0	0	0	0	26.7207	0	0.349528	0	0	0	0	3.82781	1.03556	1.44289	0	0	0	0	1.33042	1.86207	0	0	0.605014	0	0.461454	0	0	0	3.23146	4.84065	0	1.92657	0	0	4.26011	0.946655	1.62909	0	0	0	0.243392	0	0	0	0	0
hsa-mir-4678	0	0.967636	0	0	0	0	0	0	0	0	0	0	0	0	0	0	0	0	0	0	0	0	0	0	0	0	0	0	0	0	0	0	0	0	0	0	0	0	0	0	0	0	0	0.243392	0	0	0	0	0
hsa-mir-4679	0	0.967636	0	0	0	2.24651	1.0725	0	0	0	0	0	0	0.219373	0	0	0	0	0	0	0	0	2.32759	0	0	1.81504	0	0.922909	0.565574	0	0	5.17033	0	0	4.09397	0	0	1.59754	0	2.03636	0	0	0	2.19053	0	0	11.4112	0	0
hsa-mir-4680-3p	11.2833	9.67636	0	4.09287	5.43223	0	2.50251	0	0	0	0	0	0	1.31624	0.382781	0	0	0	0	0	0	0.332605	1.86207	0	9.48583	1.81504	0	1.38436	0	0	0	0	0	0	0	0	0	2.66257	1.41998	3.25818	0	0	0	0	0	0	0	0	0
hsa-mir-4680-5p	0	5.80581	0	0	0	0	0	0	0	0	0	0	0	0	0	0	0	0	0	0	0	0	0	0	0	0	0	0	0	0	0	0	0	0	0	0	0	0	0	0	0	0	0	0	0	0.465348	0	0	0
hsa-mir-4681	0	0	8.82178	0	0	0	0	0	0	0	0.483317	0.431576	0	1.09686	0.765563	0	0	0	0	0	0	0	0	0	0	0	0	0	0	0	0	0	0	0	0	0	0	0	0	0	0	0	0	0	0	0	0	0	0
hsa-mir-4682	0	4.83818	0	0	0	0	0	0	0	0	0	0	0	0	0	0	0	0	0	3.45497	0	0	0	0	0	3.63008	0.399188	0.922909	0	0	0	0.646292	0	0	0	0	0	0	0	0	0	0	0	0	0	0	0	0	0
hsa-mir-4683	4.51331	2.90291	0	0	0	0	1.0725	0	0	0	0	0	0	0.219373	0.382781	4.14223	0	0	0	10.3649	0	2.66084	0	0	14.2287	0.605014	4.39107	0	1.13115	0	0	0	0	0	0.963287	0	0	2.66257	0	0	0	30.1142	0	0	0	0	0	0	0
hsa-mir-4685-3p	6.76996	5.80581	8.82178	4.09287	0	4.49303	1.0725	0	0	3.84481	4.83317	2.15788	0	3.94871	3.82781	8.28447	4.61724	0	0	17.2749	0	1.66303	1.86207	0	28.4575	1.81504	6.78619	0.922909	5.65574	16.5688	13.4165	0.323146	0.691521	0	2.64904	76.6018	5.05931	0.532514	1.89331	0.814544	0	0	0	0.486784	52.7162	1.39605	0	4.7234	4.42103
hsa-mir-4686	0	0	8.82178	0	0	0	0	0	0	0.524292	0	2.58946	0	0	0	0	0	0	0	0	0	0	0	0	0	1.81504	0	0.922909	0	0	0	0	0	0	0	0	0	0	0	0	0	0	0	0	0	0	0	0	0.368419
hsa-mir-4687-3p	0	1.93527	0	0	0	0	0	0	1.27883	0	0	0	0	0.438745	0	0	1.73147	0	0	0	0	1.33042	0	18.9845	71.1437	1.21003	3.99188	0	0	0	0	0	0	0	0	8.51131	0	0.532514	0	0	0.489698	0	0	0	0	0	0	21.2553	0
hsa-mir-4687-5p	0	0	11.7624	0	0	0	0	0	0	0	4.34985	0	0	0.219373	0	0	1.15431	0	0	0	110.34	3.32605	0	0	0	2.42006	7.58457	0	0	0	0	0	0	0	0.240822	0	0	0	0	0	0	0	0	0	0	0	0	0	0
hsa-mir-4688	6.76996	1.93527	0	0	0	0	0.357501	0	0	0.87382	0	0	0	0.877491	1.91391	0	0	0	0	0	0	2.32824	2.32759	0	0	0	3.59269	0.461454	0	0	2.76222	0	0	0	0.481644	0	0	1.06503	1.41998	0	0	0	0	0.973568	0	1.86139	0	0	0
hsa-mir-4689	0	0	235.248	20.4643	0	0	1.43001	0	0	3.14575	0	0	6.69944	1.97435	0.382781	1.03556	3.46293	0	0	17.2749	0	0	0	6.90345	0	0	0	1.38436	0	0	0.789205	0	0	0	0.722465	0	0	1.06503	4.73327	0	0	0	0	0	0	2.32674	0	0	0
hsa-mir-4690-3p	0	2.90291	2.94059	0	0	0	0	0	39.6438	3.14575	4.34985	0	0	1.09686	1.53113	1.03556	0.288578	0	0	0	0	2.99345	0	0	0	0	0	0	0	0	3.94602	0.969438	0	0	0	0	0	6.39017	0.946655	2.44363	0	0	0	0	0	0.465348	0	0	0
hsa-mir-4690-5p	0	0	0	8.18574	0	0	0	0	0	0	0	9.49467	0	0	0	0	0	0	0	19.0023	0	0.66521	0	0	0	0	0.798376	0	0	0	0	0	3.4576	0	0	0	0	0	0	0	0	0	0	0.486784	0	0	0	0	0
hsa-mir-4693-3p	2.25665	0.967636	0	4.09287	0	0	0	0	0	0	0	0	0	0	0.382781	0	0	0	0	0	0	0	0	0	4.74291	0	0	0	0	0	0	0	0	0	0	0	0	0	0	0	0	0	0	0	0	0	0	0	0
hsa-mir-4693-5p	0	4.83818	0	0	0	0	0	0	0	0	0	0	0	0.219373	0	0	0.577156	0	0	0	0	0	0	0	0	0	0	0	0	0	0	0	0	0	0	0	0	0	0	0	0	0	0	0	0	0	0	0	15.1052
hsa-mir-4695-5p	0	2.90291	0	0	0	0	1.0725	0	0	1.22335	0	0	0	0	0	0	0	0	0	0	0	0	0	0	0	0	0	0	5.09017	0	0	0	0	0	0	0	0	0	0	0	0	0	0	0	0	0	0	0	0
hsa-mir-4698	0	0	0	0	0	0	0	0	0	0	0	0	0	0	0	0	0	0	0	0	0	0	0	0	0	0	0	0	0	0	0	0	0	0	0	0	0	0	0	0	0	0	13.1628	0	0	0.465348	0	0	0
hsa-mir-4699-5p	0	0.967636	0	0	0	0	0	0	0	0	8.69971	0	0	0	0	0	0	0	0	0	0	0	0	0	0	0	0	0	0	0	0	0	0	0	0	0	0	0	0	0	0	0	0	0	0	0	0	0	0
hsa-mir-4700-3p	0	8.70872	2.94059	0	0	0	0	0	0	0.174764	0	0	0	0.219373	0	0	0	0	0	0	0	0	0	0	0	0	0	0	0	0	0	0	0	0	0	0	0	0	0	0	0	0	0	0	0	0	0	0	0
hsa-mir-4700-5p	0	2.90291	0	0	0	0	0	0	0	0	0	0	0	1.31624	0	0	0	0	0	0	0	0	0	0	0	0	0	0	0	0	0	0	0	0	0	51.0679	0	0	0	0	0	0	0	0	0	0	9.50932	0	0
hsa-mir-4701-3p	0	0	0	0	1.81074	0	0	0	0	0	0	0	0	0	0	0	0	0	0	0	0	0	0	0	0	0	0	0	0	0	0	0	0	0	0	0	0	0	0	0	0	0	0	0	0	0	0	0	0
hsa-mir-4703-3p	0	0	0	0	0	0	0	0	0	0	0	0	0	0.658118	0	0	0	0	0	0	0	0	0	0	0	0	0	0	0	0	0	0	0.691521	0	0.240822	0	0	0	0	0	0	0	0	0	0	1.39605	0	0	0
hsa-mir-4704-5p	0	0.967636	0	0	0	0	0	0	0	0	0	0	0	0	0	0	0	0	0	0	0	0	0	0	0	0	0	0	0	0	0	0	0	0	0	0	0	0	0	0	0	0	0	0	0	0	9.50932	0	0
hsa-mir-4705	13.5399	0	8.82178	0	0	4.49303	0	0	0	6.64103	18.3661	0	14.2363	1.75498	1.53113	3.10668	0	62.8894	0	0	0	4.65647	0	0	0	0	0	0.461454	0	0	5.12983	9.37123	2.07456	0	4.57561	0	0	6.92269	8.04657	0	0	0	0	0.243392	0	0	2.8528	0	8.10521
hsa-mir-4706	0	5.80581	0	0	0	0	0	0	0	1.74764	0	0	0	0.658118	0	0	0	0	0	8.63743	0	0	0	0	0	0	0	0	0	0	0	0	0	0	0	0	0	1.06503	1.89331	2.8509	0	0	0	0	0	0.930697	0	0	0
hsa-mir-4707-3p	0	4.83818	0	0	1.81074	0	0	3.81725	0	0.174764	0	8.63152	0	0	0.382781	0	0	0	0	0	22.068	0	0	0	0	0	0.399188	0	0	0	0.789205	0	0	0	0	0	0	3.19509	0	0	0	90.3426	0	0	0	1.39605	0	11.8085	0
hsa-mir-4707-5p	0	0	0	0	1.81074	0	0	0	0	0	0	10.7894	19.2609	0.219373	0.382781	2.07112	0	0	15.929	0	0	0	0	0	66.4008	0	1.19756	0	0	0	0	0	0	0	0	0	0	0	0	0	0	0	0	0	0	0	0	0	0
hsa-mir-4709-3p	6.76996	18.3851	0	4.09287	1.81074	6.73954	0	0	0	0	0	0	0	0.877491	0.765563	0	0.865733	0	0	0	0	0	0	0	0	8.4702	0	0	0	0	3.15682	0	7.60673	0	1.44493	0	0	0	6.62658	3.25818	0	0	0	1.94714	0	0	0	17.7127	0
hsa-mir-4709-5p	4.51331	3.87054	0	0	1.81074	0	0	0	0	1.04858	0	0	0	0.877491	1.53113	2.07112	1.44289	0	0	0	242.748	0.66521	0	0	52.172	3.63008	0	0.461454	0	0	1.18381	0	0	0	0	0	0	0	0	2.03636	0	0	0	0	0	4.65348	0	0	0
hsa-mir-4711-5p	2.25665	3.87054	0	0	0	0	0	0	0	0	0	0	0	0.658118	0	0	0	0	0	0	0	0	0	0	0	0.605014	0	0	0	0	0	0	0	0	0	0	0	1.59754	0	0	0	0	0	0	0	0	0	0	0
hsa-mir-4712-3p	0	3.87054	0	0	0	0	0	0	0	0	0	0	0	0	0	0	0.288578	0	0	0	66.2041	0.332605	0	6.90345	0	0	0	0	0	0	0	0	0	0	0	0	0	0	0	0	0	0	0	0.243392	0	0	0	0	0
hsa-mir-4713-3p	0	0	0	0	0	0	0	0	0	0	0	0	0	0	0	0	0	0	0	0	0	0	0	0	0	0	0	0	0	0	0	0	0	0	0	0	0	0	0	0	0	0	0	0	0	0	0	7.0851	0
hsa-mir-4713-5p	0	1.93527	0	0	0	0	0	0	0	0	0	0	0	0	0	0	0	0	0	0	0	3.99126	0	0	23.7146	0	0	0	0	0	0	0	0	0	0	0	0	2.66257	0	0	0	0	0	0	0	0	0	0	0
hsa-mir-4714-5p	0	0	0	0	0	0	0	0	0	0	0	0	0	0.438745	0	0	0	0	0	0	0	0	0	0	0	0	0	0	0	0	0	0	0	0	0.963287	0	0	0	0	0	0	0	0	0	0	0	0	0	0
hsa-mir-4716-3p	0	0	0	8.18574	1.81074	0	0	0	0	0	0	0	0	0.438745	0	0	0	0	0	5.18246	0	0	0	0	0	0	0	0	0	0	0	0	0	0	1.20411	0	0	0.532514	0.473327	0	0	0	0	0.486784	32.1658	0	0	1.18085	0
hsa-mir-4717-3p	4.51331	0.967636	0	0	0	0	1.0725	11.4517	0	0	0	6.04206	0	0.658118	1.53113	1.03556	1.44289	0	0	0	0	5.32168	0	17.2586	0	0.605014	2.39513	1.38436	0	0	0.789205	0	6.22369	0	0	0	0	0	0	0	0	0	0	0.243392	0	2.32674	0	0	0
hsa-mir-4719	0	0	0	0	1.81074	0	0	7.6345	0	0	0	0	0	1.53561	0	0	0	0	0	0	0	0	0	0	0	0	0	0	0	0	0	0	0	0	0	0	0	0	0	0	0	0	0	0	0	0	0	0	0
hsa-mir-4721	0	9.67636	0	0	0	0	0	0	0	0	0	0	0	0	0	0	0	0	0	0	0	0	0	24.1621	4.74291	0.605014	0	0	0	0	0	0	0	0	0	0	0	0	0	0	0	0	0	0	0	0	0	0	0
hsa-mir-4723-3p	2.25665	1.93527	17.6436	0	1.81074	0	2.14501	0	42.2015	4.71863	0	3.45261	0	2.4131	0	0	4.04009	0	0	13.8199	0	6.3195	2.79311	0	0	1.21003	3.99188	0	0	0	2.76222	0	0	0	0.481644	144.692	0	0	0	1.62909	0	0	0	0	0	0.465348	0	0	0
hsa-mir-4723-5p	0	1.93527	0	0	0	0	0	0	0	0.349528	0	14.242	0	0	1.53113	0	3.75151	0	7.00876	0	0	0	1.39656	0	0	0	0	0.461454	3.39344	0	3.15682	0.646292	0	0	0.240822	0	0	2.66257	0.473327	0.814544	0	0	0	0	0	0	0	5.90425	5.8947
hsa-mir-4725-3p	0	4.83818	0	0	0	0	0	0	0	0	6.28312	0	9.21173	0	0	3.10668	0	0	0	19.0023	0	0	0	0	0	0	0	0.461454	0	0	0	0	0	0	0	4.25566	0	0	0	0	0	0	0.877523	0	0	0	0	29.5212	0
hsa-mir-4725-5p	0	1.93527	0	0	0	0	0	0	38.365	0	0	3.45261	0	0	0	0	0	0	0	0	0	1.99563	0	0	0	0	0	0	0	0	0	0	0	0	0	0	0	0	0	2.8509	0	0	0	0	0	0	0	8.26595	1.10526
hsa-mir-4726-5p	0	0	0	0	0	0	0	3.81725	0	0	0	3.02103	23.448	0	1.53113	0	0.288578	0	0	0	0	2.32824	0	0	0	1.21003	0	0	1.13115	0	3.55142	0	0	0	0.240822	0	0	0	0	0	0	0	0	0.730176	0	0	5.70559	0	0
hsa-mir-4727-3p	2.25665	0	0	0	0	0	0	0	0	0	0	0	0	0.438745	1.91391	7.24891	3.75151	0	0	0	0	3.65866	0	0	0	0	3.99188	0	0	0	5.52443	0.646292	0	0	0	0	0	0	1.41998	0	0	0	0	0.730176	0	0.465348	0	17.7127	10.6841
hsa-mir-4728-3p	0	21.288	5.88119	8.18574	0	0	0.357501	0	37.0862	0.349528	8.21639	0	17.586	1.75498	0.765563	1.03556	1.44289	0	7.00876	17.2749	0	4.65647	4.18967	0	0	6.05014	2.39513	0.461454	1.13115	23.347	1.97301	3.87775	0.691521	0	3.85315	0	0	1.06503	2.36664	0.407272	0	103.727	9.65275	0.243392	10.7219	1.86139	0	167.681	4.05261
hsa-mir-4729	0	0	0	0	0	0	1.0725	0	0	0.174764	0	0	0	1.31624	0	0	0	0	0	0	0	0.332605	1.86207	0	0	0	0	0	0	0	0	0.323146	0	0	0.240822	0	0	0	1.41998	0.814544	0	0	0	0	0	1.39605	0	0	0
hsa-mir-4731-5p	0	0	0	0	0	2.24651	0	0	0	0.524292	0	0	0	0.877491	0	0	0	0	0	0	0	0	0	0	0	0	0	0	2.82787	0	0	0	0	0	1.92657	0	0	0	0.473327	0	0	0	0	0	0	0	0	0	0
hsa-mir-4732-3p	6.76996	0	0	0	0	0	0	0	31.9708	1.22335	0	8.63152	0	3.07122	1.14834	2.07112	0	0	0.63716	0	0	0	2.79311	0	37.9433	1.21003	0	2.30727	0	0	0.394602	1.93888	6.22369	0	9.87369	0	0	3.7276	9.93987	0	0	0	0	1.46035	0	3.25744	0	1.18085	0
hsa-mir-4732-5p	4.51331	0	0	0	1.81074	2.24651	1.0725	0	0	0.87382	0	3.88418	0	2.19373	0.765563	2.07112	0	0	0	0	0	0	0	0	0	0	0	0	0	0	0	1.93888	1.38304	0	2.88986	0	12.0159	30.8858	16.0931	0	0	0	0	0	0	5.58418	0	0	0
hsa-mir-4733-5p	6.76996	0	0	4.09287	0	4.49303	7.86503	0	0	0.699056	0	0	0	1.97435	1.14834	0	4.04009	0	0	0	0	3.32605	1.86207	0	0	3.63008	0	3.23018	2.82787	0	7.49744	0.323146	0	0	0	0	0	0	1.89331	2.03636	0	0	0	0	0	0	0	0	0
hsa-mir-4734	0	3.87054	0	0	0	0	0	0	0	0.699056	0	1.7263	0	0	0	0	0	0	0	0	0	0	0	0	18.9717	0	0	0	0	0	0	0	0	0	0	0	15.1779	0	0	0	0	0	0	0	0	0	0.950932	0	0
hsa-mir-4737	2.25665	2.90291	0	0	0	0	0	0	0	0	0	0	0	0.438745	0	0	0	0	0	0	0	0	0	0	0	0	0	0	0	0	0	0	0	0	0	0	0	0	0	0	0	0	0	0	0	0	0	9.4468	0
hsa-mir-4738-3p	2.25665	6.77345	5.88119	0	3.62149	0	1.0725	0	0	2.79622	0	7.76837	8.3743	0.658118	0.382781	0	2.30862	0	5.09728	8.63743	0	0.332605	0	10.3552	0	1.81504	1.99594	0	0	0	4.34063	0	9.68129	0	0.240822	0	0	2.13006	0	0.814544	39.6655	66.9204	0.877523	0.730176	16.0829	0	19.0186	0	3.31577
hsa-mir-4739	0	4.83818	0	4.09287	0	0	3.21751	0	0	0	0	0	0	1.97435	0	2.07112	0	0	0	0	0	0	0	0	71.1437	2.42006	0	0.461454	3.95902	0	0	0.323146	0	0	0.963287	0	0	1.59754	0.946655	0	0	0	0	1.94714	0	0.465348	0	0	0
hsa-mir-4741	0	0	0	4.09287	0	0	0	0	0	0.174764	0	0.431576	0	0.219373	0	0	2.5972	0	0	0	198.612	1.33042	0	0	18.9717	0	0	0	0	0	0	1.29258	0.691521	0	0.481644	51.0679	0	0	0	0	0.979396	0	0	0.973568	0	1.39605	19.9696	0	7.36838
hsa-mir-4742-3p	0	0	11.7624	0	0	0	0	0	0	5.06816	4.34985	13.8104	2.51229	13.3817	13.3974	4.14223	17.0261	0	0	0	0	20.2889	4.18967	0	0	7.26017	5.98782	1.38436	16.4016	9.79066	18.9409	2.26202	2.07456	0	5.77972	0	39.2096	0.532514	17.5131	7.3309	43.5831	0	0.877523	4.38105	45.5682	3.25744	0	63.7659	28.7367
hsa-mir-4742-5p	2.25665	0	2.94059	0	0	0	2.14501	0	0	8.21391	15.4662	2.15788	0	5.04557	8.42119	0	11.8317	0	5.73444	0	0	12.3064	12.1035	0	9.48583	7.86518	8.38294	5.99891	13.0082	0	13.4165	9.69438	10.3728	0	8.18794	0	0	3.7276	3.78662	10.1818	10.2837	0	0	2.67731	24.1243	0.930697	0	24.7978	0
hsa-mir-4743-5p	0	0	5.88119	0	0	0	0	0	0	0	0	3.88418	0	0.877491	0.765563	1.03556	0	0	0	0	0	0	0	0	0	0	2.79431	0.461454	0	0	0	0	0	0	0	0	0	0	0	4.07272	0	0	0	1.46035	0	2.32674	0	0	5.52628
hsa-mir-4745-3p	2.25665	0	0	0	0	0	0	0	2.55767	0	0	0.863152	0	0	1.14834	1.03556	0	0	0	0	132.408	0.66521	0	0	18.9717	0.605014	0	0	0	0	0.394602	0	0	0	0	0	0	1.06503	0	0	0	0	0	0	0	0	0	0	7.36838
hsa-mir-4746-5p	4.51331	5.80581	2.94059	0	0	0	1.0725	0	0	0.87382	0	0	5.02458	0.658118	2.29669	0	2.5972	0	0	0	0	0.66521	0	0	0	0	0	0.461454	0	0	9.07585	0	3.4576	0	0	0	9.4862	1.59754	1.89331	0	0	0	0	0.730176	0	1.39605	0	16.5319	0
hsa-mir-4747-3p	0	0	0	0	0	0	0	0	0	0	0	0	0	0	0	0	0	0	0	0	0	0	0	0	0	0	0	0	0	0	0	0	0	0	0	0	0	0	0	0	0	0	0	0	0	0	0	0	0
hsa-mir-4748	0	0	0	0	0	0	0	0	0	0.174764	0	0	5.02458	0.877491	0	0	0	0	0	0	0	0.997815	0	0	0	1.21003	3.1935	0	0	0	2.36761	0	0	16.4608	0	0	0	2.13006	4.25995	0	0	0	0	0	0	0.465348	0	0	0
hsa-mir-4749-3p	0	0	2.94059	0	0	0	0.357501	0	46.038	1.57288	0	6.47364	0	0	0	0	0	0	0	0	154.476	0.66521	0	0	0	0	2.39513	0	0.565574	0	0	0	0	0	0	0	0	0	0	0	0	0	0	0	0	0	0	0	0
hsa-mir-4749-5p	0	3.87054	0	0	0	0	0.357501	0	0	0	0	0	0	0	0	0	0.288578	0	0	0	0	0	0	0	0	0	0	0	0	0	0	0	0	0	0	0	0	0	0	0	0	113.765	0	0	0	0	0	10.6276	0
hsa-mir-4750-5p	0	0	0	0	0	0	0	0	0	1.04858	0	0	5.02458	3.07122	0.765563	1.03556	2.30862	0	12.7432	0	0	0	5.12071	0	0	0	0	0	5.65574	0	10.2597	1.29258	0	18.5184	0	114.903	0	6.92269	0	0	0	0	0	0.243392	0	0.465348	8.55839	0	19.1578
hsa-mir-4751	2.25665	0	0	0	1.81074	0	0	0	0	0	0	0	0	0	0	0	0	0	0	0	0	0	0	25.8879	94.8583	0	0	0	2.2623	0	1.57841	0	0	0	0	0	0	0	0	0	0	0	0	0	41.1007	0	0	14.1702	0
hsa-mir-4753-5p	0	0	0	4.09287	0	0	0	0	0	0	0	0	0	0	0	0	0	0	0	0	0	0	0	0	0	0	0	0	0	0	0.789205	0	0.691521	0	0.240822	0	0	0	1.89331	0	0	0	0	0	0	0.930697	0	0	0
hsa-mir-4754	0	0	0	0	7.24298	0	0	0	0	0	0	0	0	1.75498	0	0	0	0	0	1.72749	0	1.66303	0	0	0	0	0	0	0	0	0	0.323146	0	0	1.44493	0	0	1.06503	0	0.407272	0	0	0	0	0	0	0	0	0
hsa-mir-4755-3p	0	4.83818	2.94059	4.09287	0	8.98606	2.50251	0	0	0.87382	12.5662	0	7.53687	0	0.382781	0	0	0	12.7432	20.7298	0	0	0	0	0	0.605014	0	0	0	0	0.394602	0	0	0	0.240822	0	0	0	0	0	0	0	0	0	0	0	0	5.90425	0
hsa-mir-4755-5p	0	0	0	0	0	0	0.357501	0	0	0	0	0	0	0.219373	0	0	0	0	0	0	0	0	0	0	0	0	0	0	0	0	0	0	0	0	0.481644	0	0	0	0	0	0	0	0	0	0	0	0	0	0
hsa-mir-4757-5p	0	0	0	0	0	0	0.715003	0	0	0	0	0	0	0	0	1.03556	1.73147	0	0	0	0	4.32387	0	0	0	0.605014	0	0	5.09017	0	1.57841	0	0	0	0.481644	0	0	0	0	0	0	46.8443	0	1.46035	0	0.930697	0	0	0
hsa-mir-4758-3p	0	0	0	4.09287	0	0	1.0725	0	0	1.9224	0	12.9473	0	5.48432	6.1245	2.07112	4.90582	0	0	17.2749	0	16.2977	2.79311	0	18.9717	6.65515	0	4.61454	0.565574	0	1.97301	2.26202	0	0	0.722465	46.8122	18.34	0	0	10.1818	0	0	8.77523	0.973568	25.9113	1.86139	0	38.968	22.1051
hsa-mir-4758-5p	0	0	0	4.09287	1.81074	0	0	0	0	0	10.633	0	0	0	0	0	1.15431	0	0	0	0	0	0	0	0	2.42006	0	0	0	0	0	0	0	0	0	0	0	0	0	0	0	0	0	0	0	0	0	0	4.05261
hsa-mir-4759	0	0.967636	0	0	0	0	0	0	0	0	0	0	0	1.09686	0	0	0	0	0	0	0	0	0.931037	0	0	0	0	0	0	0	0	0	0	0	0	0	0	0	0	0	0	0	0	0	0	0	0	0	1.10526
hsa-mir-4761-3p	2.25665	0	0	0	0	0	0	0	0	0	0	0	0	0	0	0	0	0	0	0	88.2721	0	0	0	0	0	0	0	0	0	0	0	0	0	0	0	0	0	0	0	0	0	0	0	0	0	0	0	0.368419
hsa-mir-4762-5p	0	0	0	0	0	4.49303	0	0	0	0.174764	0	0	0	0	2.29669	0	0	0	0	0	0	0.332605	0	0	0	0	0	0	0	0	0	0	0	0	0	0	0	0	0	0	0	0	0	0.243392	0	0	0	0	0
hsa-mir-4763-3p	6.76996	0	0	0	0	0	0	11.4517	12.7883	1.39811	0	4.31576	0	1.97435	0.765563	0	3.75151	0	0	0	66.2041	0.332605	0	6.90345	33.2004	1.21003	0	0	0	0	0	0.969438	0	0	0	0	0	0	1.41998	0	0	26.7682	0	0	0	0	5.70559	0	0
hsa-mir-4763-5p	0	8.70872	0	0	1.81074	0	0.357501	0	0	0.699056	0	0	0	3.29059	1.91391	1.03556	0	0	0	0	0	2.99345	1.86207	0	0	1.81504	0	0	2.82787	0	7.49744	0	0.691521	0	0	34.0453	0	0	0	0.814544	0	0	0	0	0	0.465348	25.6752	0	0
hsa-mir-4764-5p	0	2.90291	0	0	0	0	0.715003	0	0	0	0	1.7263	0	0.877491	0	0	0	0	0	0	0	0	0	0	0	0	0	0	0	0	0	0	0	0	0	0	0	0	0	0	0	0	0	0	0	0	0	0	0
hsa-mir-4766-5p	0	0	0	0	3.62149	0	0	0	0	0	0	0	0	0.219373	0	0	0	0	0	0	0	0	0	0	0	0	0	0	0	0	0	0	0	0	0.240822	0	0	0	0	0	0	0	0	0.730176	0	0	0	0	0
hsa-mir-4767	0	9.67636	0	0	0	0	0	0	0	0.87382	0	3.02103	0	0	0	2.07112	0	0	0	0	0	0	0	0	0	0	3.1935	0	0.565574	0	0	0	0	0	0	4.25566	0	0.532514	0	0	0	3.34602	0	0	0	0	0	0	0
hsa-mir-4769-3p	0	3.87054	0	0	0	0	0	0	0	0.349528	0	0	0	0	0	0	1.15431	0	0	0	0	0	0	0	0	0	0	0	0	0	0	0	0	0	0	0	0	0	0	0	0	0	0	0	0	0	0.950932	0	0
hsa-mir-4769-5p	0	0	0	0	0	0	0	0	0	0	0	0	0	0	0	0	0	0	0	0	0	0	0	0	0	0	0	0	0	0	0	0	0	0	0.240822	0	0	0	0	0	0	0	0	0	0	0	0	0	0
hsa-mir-4772-3p	0	0	0	0	9.05372	0	4.64752	0	0	0	0	0	0	0.438745	1.53113	11.3911	0	0	0	0	0	0	0	0	0	0	0	0	0	0	0	0	1.38304	0	20.9515	0	0	2.66257	2.83996	4.47999	0	0	0	3.40749	0	6.04953	0	7.0851	0
hsa-mir-4772-5p	0	1.93527	0	0	0	0	0	0	0	0	0	0	0	0	0	0	0	0	0	0	0	0	0	0	0	0	0	0	0	0	0	0	5.53217	0	6.98383	0	0	2.66257	1.41998	0	0	0	0	0	0	1.39605	0	0	0
hsa-mir-4773	0	15.4822	0	0	0	0	0	0	0	0	0	0	0	2.19373	1.53113	0	0.865733	0	0	0	0	0.66521	0	0	0	0	0	2.76873	0	0	0	0	3.4576	0	0.481644	0	0	0	4.25995	0	0	0	0	0	0	0	0	12.9893	0
hsa-mir-4775	0	0.967636	0	4.09287	0	0	0	0	0	0.174764	0	0	5.86201	1.31624	1.14834	3.10668	0	0	0	0	0	3.65866	1.86207	0	0	0	0	0.922909	0	0	3.15682	0	0	0	0.963287	0	0	2.66257	0.946655	0	0	0	0	1.21696	0	4.65348	0	0	0
hsa-mir-4776-5p	0	0	0	0	1.81074	0	0	0	0	0	0	0	0	0	0	0	0	0	0	0	0	0	0	0	0	0.605014	0	0	1.69672	0	0	0	0	0	0	0	0	0	0	0	0	0	0	0	0	0	0	0	0
hsa-mir-4777-3p	0	0.967636	0	0	0	0	0	0	0	0	0	0	0	0	2.67947	0	0	0	0	0	0	0	0	0	0	0	0	1.38436	0	0	0	0	0.691521	0	0	0	0	0	0	0	0	0	0	0.486784	0	1.39605	0	0	0
hsa-mir-4777-5p	0	0	0	0	0	2.24651	0	0	0	0	0	0	0	0	0.382781	0	0	0	0	0	0	0	0	0	0	0	0	0	0	0	0	0	0	0	0	0	0	0	0	0	0	0	0	0	0	0	0	0	0
hsa-mir-4778-3p	0	0	0	4.09287	0	0	0	0	0	0	0	0	0	0	0	0	0	0	0	0	0	1.99563	0	0	0	0	0	0	0	0	0	0	0	0	0	0	0	0	0	0	0	0	0	0	0	0	0	3.54255	0
hsa-mir-4778-5p	0	0.967636	0	4.09287	0	0	0	0	0	0	0.483317	0	0	0	0	0	0	0	0	0	0	0	0	10.3552	0	0	0	0	0	0	0	0	0	0	1.20411	0	0	1.06503	0	0	0	0	0	0	0	0	0	0	0
hsa-mir-4779	2.25665	0	0	0	0	0	0	0	0	0	0	0	0	0	0.382781	4.14223	0	0	0	0	0	0	0	0	0	1.81504	1.59675	0	0	0	1.57841	0	0.691521	0	0	0	0	2.66257	0	0	0	0	0	0	0	0	0	0	0
hsa-mir-4780	0	0	0	0	0	0	0	7.6345	0	0	0.483317	0	0	0	0	0	0	0	0	0	0	0	0	1.72586	0	0	0	0	0	0	0	0	0	0	0	0	0	0	0	0	0	0	0	0	0	0	0	0	0
hsa-mir-4781-3p	2.25665	0	44.1089	0	1.81074	0	3.21751	3.81725	0	11.7092	0	10.7894	0	10.3105	11.1007	0	12.1203	0	0	19.0023	0	12.639	16.2932	0	0	6.05014	10.3789	6.92182	16.9672	0	15.3895	15.8341	24.2032	0	7.94712	0	5.05931	5.32514	14.1998	7.3309	0	100.381	10.5303	10.2225	0	6.98023	0	0	0
hsa-mir-4781-5p	0	0.967636	0	0	0	0	0	0	0	0.349528	0	0	2.51229	1.75498	3.06225	1.03556	2.88578	0	0	0	0	0	0	0	0	1.21003	11.5764	0.461454	2.2623	0	0	0	2.76608	14.4032	0.963287	0	0	0.532514	3.78662	4.88727	0	0	0	1.46035	0	0	3.80373	0	0
hsa-mir-4782-5p	0	0.967636	0	4.09287	0	0	0	0	0	0	0	0	0	0	0	0	0	0	0	0	0	0	0	0	0	0	0	0	0	0	0	0	0	0	0	0	0	0	0.473327	0	0	0	0	0	0	0	0	0	0
hsa-mir-4783-3p	0	3.87054	0	0	0	0	1.0725	0	0	1.9224	13.0496	2.58946	1.67486	0.438745	0.382781	0	0	0	0	0	0	0	0	0	0	0	1.59675	0.461454	5.09017	0	1.57841	0.969438	0	0	0	0	4.42689	0	0	0	0	0	0	0	0	0	0	12.9893	0
hsa-mir-4783-5p	2.25665	0	0	0	0	0	0	0	0	0	0	0	0	0	0	0	0	0	0	0	0	0	0	0	0	0	0	0	0	0	0	0	0	0	0	0	0	0	0	0	0	0	0	0	0	0	0	1.18085	0
hsa-mir-4784	0	0.967636	0	0	0	0	0	0	0	0.174764	0	0	0	0	0	0	0	0	0	0	0	0	0	0	0	0	0	0	0	0	0	0	0	0	0	0	0	0	0	0	0	0	0	0	0	0.930697	0	0	0
hsa-mir-4786-3p	0	10.644	0	4.09287	0	0	0	0	0	0	0	0	0	0	0	0	0	0	0	0	0	0	0	0	0	0	0	0.922909	0	0	0	0	0	0	0	0	0	0	0	0	0	0	0	0	0	0	0	0	0
hsa-mir-4787-3p	65.443	41.6083	35.2871	65.4859	30.7827	22.4651	8.58003	15.269	226.353	6.2915	4.83317	8.63152	1.67486	1.31624	1.14834	12.4267	16.7375	0	45.2384	0	0	0.332605	1.86207	0	9.48583	29.0407	7.58457	5.076	2.2623	0	57.6119	9.69438	5.53217	0	3.61233	263.851	0	5.85766	2.83996	19.5491	0	187.377	42.1211	3.40749	2.68048	6.51488	7.60746	8.26595	5.15786
hsa-mir-4787-5p	0	1.93527	0	0	1.81074	0	0	0	0	1.22335	3.38322	0	51.0832	0.438745	3.44503	0	0	0	0	8.63743	110.34	0.332605	0	1.72586	678.237	0.605014	6.78619	0	2.2623	0.753128	2.36761	0.323146	0	0	0.481644	4.25566	0	2.13006	3.31329	0.407272	0	0	0	0	0	0	41.841	0	13.2631
hsa-mir-4788	0	0	0	0	0	0	0	30.538	0	0	0	0	0	0	0	0	0	0	0	0	0	0	0	0	0	0	0	0	0	0	0	0	0	0	0	0	0	1.59754	0	0	0	0	0	0	0	0	0	0	0
hsa-mir-4789-5p	0	0.967636	0	0	0	0	0	0	0	0	0	0	0	0	0	0	0	0	0	0	0	0	0	0	0	0	0	0	0	0	0	0	0	0	0	0	0	0	0	0	0	0	0	0	0	0	0	0	0
hsa-mir-4790-3p	0	0	0	0	0	0	1.78751	0	0	0	0	0	0	0	0	0	0.865733	0	0	0	0	0	0	0	0	0	0	0	0	0	0	0	0	0	0	0	0	0	0	1.62909	0	0	0	0	0	0	0	30.7021	0
hsa-mir-4791	83.4962	2287.49	167.614	20.4643	157.535	107.833	76.5053	183.228	88.2395	89.3044	106.33	231.325	298.125	230.78	60.8622	119.089	81.6675	76.8648	215.36	264.305	1522.69	73.1731	70.2933	212.281	512.235	214.175	122.151	108.903	62.7787	271.879	85.6287	58.4894	217.138	176.954	78.5079	212.783	131.542	118.751	291.57	34.6181	11.7528	458.405	527.391	138.977	151.894	470.933	64.6634	106.276	130.052
hsa-mir-4792	0	89.9901	0	442.03	298.773	2.24651	0	0	31.9708	0.87382	9.18303	119.547	22.6106	3.07122	10.3351	30.0312	0	150.236	28.6722	117.469	66.2041	0	0	786.993	758.866	6.65515	11.1773	0	2.82787	0	2.36761	0.646292	4.14913	0	0.240822	0	0	7.98771	39.2862	0.814544	0	260.99	21.0605	2.9207	0	2.32674	142.64	115.723	0
hsa-mir-4793-3p	0	0	0	8.18574	0	0	1.78751	0	0	0.349528	0	0	0	0.877491	0	0	0	0	0	0	0	0	0	0	0	0	0	0.461454	0	0	1.18381	0.646292	0	0	0	0	0	0	1.41998	0	0	0	0	0	0	0	0	0	0
hsa-mir-4794	0	0.967636	0	0	0	0	0	0	0	0	0	0	0	0	0	0	0	0	0	0	0	0	0	0	0	0	0	0	0	0	0	0	0	0	0	0	0	2.66257	0	0	0	0	0	0	0	0	0	0	0
hsa-mir-4795-3p	0	0	0	0	0	0	1.78751	0	0	0.174764	0	0	0	0	1.53113	0	0	0	0	0	0	0	0	0	0	3.02507	0	0	0	0	0	0	0	0	1.20411	0	0	0	0.473327	0	0	0	0	0.486784	0	0	0	0	0
hsa-mir-4795-5p	0	0.967636	0	0	0	0	0	0	0	0	0	0	0	0.877491	0	0	0	0	0	0	0	0	0	0	0	0	0	0	0	0	0	0	0	0	0.240822	0	0	0	0	0	0	0	0	0	0	0	0	0	0
hsa-mir-4796-3p	0	0	0	0	10.8645	2.24651	4.29002	3.81725	0	7.16532	0	0	0	4.16808	0.382781	0	5.1944	0	0	0	0	2.32824	0	0	0	3.02507	5.18944	8.76763	1.69672	0	1.97301	2.26202	6.22369	0	1.68575	0	0	1.59754	0	2.8509	0	0	0	1.21696	0	0.465348	22.8224	0	0
hsa-mir-4797-5p	2.25665	0	0	0	0	0	0.357501	0	5.11533	0	2.8999	4.31576	31.8223	0	0	1.03556	0	0	0	5.18246	0	0	0	0	0	0	2.39513	0	0	0	0	0	0.691521	0	0.240822	0	0	0	0	0	0.489698	0	0	0	0	0	0	1.18085	0
hsa-mir-4798-5p	0	0	0	0	0	2.24651	0	0	0	1.39811	0	1.7263	0	0.219373	0	0	0	0	0	0	0	0	0	0	0	1.21003	0	0.922909	0	0	0	0	0	0	0.963287	0	0	0	2.83996	1.62909	0	0	0	0.243392	0	0	0	0	0
hsa-mir-4799-5p	0	0	0	0	1.81074	0	0	0	0	0	0	0	0	0	0	0	0	0	0	0	0	0	0	0	4.74291	0	0	0	0	0	0	0	0	0	0	0	0	2.66257	0	0	0	0	0	0	0	0	0	0	0
hsa-mir-4800-3p	0	9.67636	0	0	0	0	0.357501	0	560.129	0.174764	32.3823	24.5998	6.69944	1.75498	0.765563	3.10668	0.577156	139.754	8.28308	20.7298	264.816	1.99563	0	445.273	2893.18	0	1.99594	0.461454	21.4918	0.753128	2.36761	2.26202	0	0	0.481644	4.25566	0	1.59754	0	0	0	30.1142	0	0.486784	0	0	1803.92	105.096	0.368419
hsa-mir-4800-5p	4.51331	11.6116	0	24.5572	9.05372	0	0	0	0	0	0.966634	0	0	2.63247	0	3.10668	2.5972	0	5.73444	17.2749	0	0	0	0	71.1437	0.605014	0	0	0	0	0	0	0	6.1728	0.240822	119.158	0	1.59754	6.15326	0	0	0	0	0	0	13.4951	0	0	8.10521
hsa-mir-4801	0	0	0	0	0	0	0	0	0	0	0	0	0	0.438745	0	0	0	0	0	0	0	0	0	0	0	0	0	0	0	0	0	0	0	0	0	0	0	0	0	0	0	0	0	0	0	0	0	0	0
hsa-mir-4802-3p	0	1.93527	0	0	0	0	0	0	0	0.699056	0	0	0	2.63247	0.382781	0	0	0	3.82296	0	0	1.33042	2.32759	0	0	1.21003	0	0	1.13115	0	0.789205	2.58517	0	0	0.240822	0	0	0	0	0.814544	0	0	0	0	0	0	0	0	0
hsa-mir-4802-5p	0	0	0	0	0	2.24651	2.50251	0	0	0.87382	13.0496	0	0	0	1.91391	0	0	0	12.7432	0	0	0.332605	1.39656	0	0	0	3.59269	0	1.69672	0	2.76222	0	0	0	0	0	0	0.532514	0	0	0	0	0	0.486784	0	0	0	9.4468	0
hsa-mir-4803	0	0	0	0	0	6.73954	0	0	0	0	0	0	0	0	0.382781	0	0	0	0	0	0	0	0	0	0	0	0	0.922909	0	0	0	0	0	0	0	0	0	0	0	0	0	0	0	0	0	0	0	0	0
hsa-mir-4804-3p	0	0	5.88119	0	0	0	2.14501	0	0	0.87382	0	0	0	0.438745	1.91391	0	0	0	0	0	0	1.33042	0	0	0	0	0	0	1.13115	0	0	0.323146	1.38304	0	0	0	0	0	1.89331	0	0	0	0	0.243392	0	0	0	0	0
hsa-mir-4804-5p	0	0.967636	17.6436	0	1.81074	0	1.43001	3.81725	0	6.8158	0	0	0	1.97435	3.06225	1.03556	3.46293	0	0	0	0	1.99563	0	10.3552	0	0	4.39107	0	7.91804	0	1.18381	6.46292	0.691521	0	3.61233	0	9.4862	1.06503	0	6.10908	0	0	0	0.730176	0	3.25744	0	21.2553	5.15786
hsa-mir-483-3p	0	0.967636	0	0	10.8645	0	42.5427	72.5277	33.2497	239.601	30.9323	120.41	16.7486	3.29059	1.91391	1.03556	20.7776	0	0	31.0948	0	0.332605	5.58622	122.536	56.915	6.65515	5.18944	1.84582	13.5738	1.50626	0	2.90831	4.84065	1100.82	9.39205	0	32.8855	12.2478	14.6731	0.814544	0	0	0	2.67731	9.82844	3.72279	53.2522	3933.41	0.368419
hsa-mir-483-5p	0	1.93527	0	8.18574	72.4298	13.4791	36.1076	3.81725	0	162.705	18.8494	20.2841	0	0.658118	1.53113	3.10668	4.32867	0	0	22.4573	0	0	0.465519	0	56.915	17.5454	0	0.922909	6.78689	0	0	0.969438	2.76608	172.838	11.3186	0	183.4	90.5274	8.04657	0	0	0	0	1.70374	15.1894	5.11883	11.4112	448.723	1.47368
hsa-mir-484	805.625	1262.76	1979.02	732.623	881.833	611.052	923.784	839.795	3887.65	1211.46	1794.07	2283.9	2077.66	957.342	952.36	1215.75	1082.17	3280.73	968.484	3114.66	10725.1	1515.02	592.14	1598.15	924.868	1264.48	1841.85	446.226	1080.81	2184.82	917.056	490.212	892.062	1211.93	329.685	7477.19	1036.53	1646	933.402	632.086	1126.8	2797.27	1932.31	611.887	1316.12	1270.4	3117.16	1170.22	1242.68
hsa-mir-485-3p	329.471	0	20.5842	421.565	237.208	101.093	351.066	213.766	6693.41	334.498	39.632	407.408	25.9603	86.6522	176.079	113.911	2120.47	0	68.8133	5.18246	198.612	364.535	364.501	0	0	214.78	161.272	278.718	537.861	305.017	329.098	478.902	41.4913	534.976	102.831	16546	414.863	279.037	101.292	271.65	638.077	6.69204	1311.02	200.068	2279.3	51.1883	6.65652	80.2978	1163.83
hsa-mir-485-5p	3439.14	10.644	8.82178	392.915	1285.63	305.526	442.944	446.618	8701.18	678.084	82.6472	806.184	51.0832	69.9799	396.179	217.467	3007.56	1.74693	727	153.746	353.088	460.991	933.831	0	4.74291	281.937	148.498	241.341	777.099	243.26	372.899	1047.32	65.003	1938.26	98.9778	7519.75	752.572	1147.57	363.989	510.719	1319.25	926.848	2060.42	249.72	2756.43	348.081	77.0255	46.0531	2120.62
hsa-mir-486-3p	40.6198	8.70872	120.564	49.1144	9.05372	13.4791	24.3101	30.538	783.925	144.006	250.358	225.714	266.303	100.034	263.736	328.272	132.169	195.656	11.4689	492.334	1257.88	75.834	843.054	635.117	14.2287	75.0217	210.771	54.9131	154.402	231.21	3193.91	23.5897	150.752	310.698	59.2422	357.475	387.669	211.408	159.511	16.2909	668.438	324.564	107.935	44.2973	76.8405	223.367	741.727	25.9787	270.051
hsa-mir-486-5p	4488.48	670.572	8368.93	6303.02	992.288	633.517	6911.57	1904.81	23927	2662.7	5433.45	10171.4	3432.63	3592.67	3285.41	4650.69	4006.9	1771.39	1227.17	14714.7	6024.57	1560.58	10272.1	7079.49	2029.97	3517.55	6428.52	2071.47	3615.71	6327.78	42945.8	1824.48	7186.98	5660.46	10143.4	33147.3	45148	25372.2	17274.6	2613.06	13640	18041.7	4707.03	2105.58	10355.6	21116.6	9906.81	3940.49	8940.42
hsa-mir-487a-3p	144.426	0	0	175.993	173.831	4.49303	56.1277	38.1725	292.853	64.8374	4.83317	93.2204	0	32.6865	41.3404	113.911	292.041	0	42.0526	0	0	90.136	56.3278	0	0	38.1159	10.7781	81.6774	60.5164	0	38.671	108.577	3.4576	2.0576	28.1762	187.249	0	196.498	69.1058	63.5344	0	0	10.5303	79.3458	46.4617	33.0397	0	0	62.6312
hsa-mir-487a-5p	248.232	0.967636	0	20.4643	139.427	17.9721	53.9827	22.9035	882.395	62.216	5.79981	194.641	0	28.2991	35.2159	110.805	189.018	0	99.397	20.7298	0	46.5647	78.2071	0	0	71.3916	20.3586	38.3007	165.148	61.0033	24.0707	97.9132	4.14913	135.802	22.1556	536.213	142.925	158.157	124.485	95.7089	288.922	3.34602	355.397	47.7048	275.196	97.2578	0	17.7127	332.314
hsa-mir-487b-3p	13289.4	20.3204	70.5743	5648.16	22473.2	680.694	3511.74	1473.46	22852.7	10353.7	559.198	8110.17	103.004	3927.43	7652.95	7736.66	32962.2	83.8526	4459.49	516.518	0	13823.7	12981.5	141.521	85.3724	6569.24	1478.19	6432.21	15874.5	1812.78	4575.02	14270.1	878.923	13674.8	2200.15	32926	3081.12	18627.9	11017.6	7000.6	7626.07	779.623	9726.46	10437.6	17039.8	6939.28	511.601	538.467	17131.5
hsa-mir-487b-5p	67.6996	0.967636	0	8.18574	43.4579	2.24651	4.64752	0	354.237	30.9332	0	71.6416	0	7.67804	19.9046	11.3911	93.2106	0	15.929	0	0	47.5625	38.6381	0	0	18.1504	0	15.228	72.9591	0	11.4435	28.4368	0	74.0736	4.33479	323.43	33.5179	47.9263	33.1329	23.2145	8.81456	23.4222	18.428	17.7676	74.16	15.3565	5.70559	0	110.526
hsa-mir-488-3p	76.7262	0	32.3465	16.3715	3.62149	29.2047	70.0703	0	14.0672	34.778	20.7826	25.0314	35.1721	1.31624	0.765563	0	59.7356	0	15.2918	69.0994	0	2.32824	0	0	0	0	1.19756	17.9967	0	0	11.4435	3.87775	0	0	0.240822	0	0	0.532514	0	0	0	0	0	1.46035	0	0	39.9391	0	0
hsa-mir-488-5p	0	1.93527	8.82178	0	3.62149	2.24651	12.155	0	12.7883	5.76721	30.9323	9.49467	30.9849	0	0	0	4.04009	0	0	5.18246	0	0	0	0	0	0	0	0	0	0	0.789205	0	2.07456	26.7488	0	0	0	0	0	0	0	0	0	0	0	0	0	0	0
hsa-mir-489-3p	6.76996	0.967636	2.94059	90.0431	5.43223	11.2326	11.44	11.4517	0	0.174764	1893.15	2705.12	2143.82	12.0655	4.2106	21.7467	0.577156	2520.82	16.5662	1008.85	0	19.6237	9.31037	1620.59	9.48583	5.44513	2094.14	5.53745	2.2623	7.53128	5.52443	2.26202	6.91521	41.152	13.7268	0	0	10.1178	1.41998	10.1818	0	0	0	4.13766	0	9.77232	698.935	30.7021	11.0526
hsa-mir-490-3p	0	0	0	0	10.8645	2.24651	0	0	0	1.22335	48.815	0	0	0	0	0	0	0	0	0	0	2.66084	0	0	9.48583	0	0	0.461454	2.2623	0	33.5412	0	0	0	0	0	0	0	0	0	0	0	24.5706	1.21696	0	1.86139	101.75	28.3404	0
hsa-mir-490-5p	0	0	0	0	41.6471	0	0	0	0	1.74764	42.5319	0	0	0	0	1.03556	1.73147	66.3833	0	0	0	0	0	0	0	1.21003	0	0.922909	5.65574	0	18.9409	2.26202	0	0	0	268.106	0	0	0.473327	0	0	0	22.8156	0.243392	0	0.465348	161.658	0	0
hsa-mir-491-3p	0	0.967636	0	0	1.81074	6.73954	0	0	0	2.09717	0	0	0	4.8262	0.765563	5.17779	2.88578	0	0	0	0	0.66521	9.77589	0	0	3.02507	1.59675	5.99891	0	0	1.57841	1.29258	0	0	2.40822	0	0	1.59754	2.83996	0	0	0	0	1.70374	0	1.86139	0	0	0
hsa-mir-491-5p	31.5932	59.0258	38.2277	0	21.7289	0	18.2326	26.7207	112.537	27.6127	33.8322	91.9257	4.18715	18.8661	16.4596	30.0312	18.7576	90.8403	29.3094	167.566	154.476	17.9607	54.9312	96.6483	52.172	22.3855	146.901	25.8414	22.623	28.6189	25.6492	29.4063	11.7559	0	10.837	0	25.2965	11.1828	30.293	51.3163	95.9808	0	59.6716	18.7412	0	14.8911	12.3621	31.8829	23.9472
hsa-mir-492	0	0	5.88119	0	0	0	0	0	0	0	16.4328	0	0	1.09686	0	0	0	0	0	0	22.068	2.99345	0	0	0	0	0	0	0	0	0	0	0	0	0	0	0	0	0	0	0	0	0	0	0	0	0	10.6276	0
hsa-mir-493-3p	60.9297	11.6116	14.703	102.322	139.427	74.135	76.8628	339.735	416.9	189.444	39.632	70.7784	5.02458	57.695	39.8093	209.183	607.745	0	31.2209	12.0924	242.748	454.006	212.277	25.8879	47.4291	53.2412	38.322	60.4505	63.3443	9.79066	31.5682	131.52	5.53217	211.933	89.1041	114.903	0	132.596	223.411	42.7636	144.461	97.0346	40.3661	98.3303	226.054	81.436	0	79.1169	110.157
hsa-mir-493-5p	828.192	35.8025	17.6436	405.194	778.62	332.484	514.802	1755.93	4207.36	1925.55	103.43	309.871	104.679	473.187	275.22	1388.68	6069.95	283.002	133.167	107.104	0	3166.07	1629.78	12.081	265.603	387.814	392.402	520.521	538.427	163.429	297.53	1076.72	89.2062	3662.53	817.831	1753.33	774.706	972.904	1715.81	514.385	972.051	378.1	754.67	845.787	2730.52	689.181	134.081	708.51	1461.89
hsa-mir-494-3p	1726.34	25.1585	0	879.967	1320.03	709.899	235.236	763.45	1262.21	797.798	84.5805	1111.31	20.9358	365.914	431.395	740.424	1401.62	82.1056	328.138	105.377	0	708.782	790.916	63.8569	42.6862	550.563	77.0433	657.111	634.009	69.2877	273.854	993.027	81.5995	238.682	379.054	651.115	217.55	1092.72	725.138	580.77	129.77	391.485	311.521	813.172	327.019	508.16	42.7919	74.3935	456.102
hsa-mir-494-5p	6.76996	0	0	0	5.43223	2.24651	0	19.0862	0	2.4467	0	12.5157	0	0.219373	1.14834	2.07112	3.17436	0	0	0	0	0	0	0	0	2.42006	0	3.23018	0	0	0	2.26202	0	0	0.481644	0	0	1.06503	0	1.22182	0	0	0	1.94714	1.78699	0	0	0	0
hsa-mir-495-3p	557.393	8.70872	5.88119	2165.13	2468.05	707.652	543.402	366.456	1452.75	1145.93	40.5986	221.83	16.7486	336.737	735.323	1270.63	6067.35	0	259.324	74.2819	0	1174.76	910.089	1.72586	0	968.022	123.349	950.135	1350.59	76.0659	529.951	1820.6	156.975	397.117	610.965	1719.29	196.681	3427.79	914.942	730.646	747.769	110.419	1156.58	1039.53	1521.62	801.795	57.0559	101.553	1058.47
hsa-mir-495-5p	4.51331	0	0	4.09287	19.9182	2.24651	1.78751	19.0862	0	5.76721	0	3.02103	0	2.63247	1.91391	13.4623	10.6774	0	0	0	0	2.99345	0	0	0	9.07521	0	4.15309	7.91804	0	0	8.72494	0	0	0.240822	0	11.3834	23.4306	14.1998	1.62909	0	0	0	8.27533	0	2.79209	0	0	9.94731
hsa-mir-496	112.833	0	0	225.108	108.645	40.4373	49.6927	19.0862	29.4132	67.1094	0	83.7257	0	41.2421	81.9152	107.698	156.986	0	8.28308	0	0	91.1338	162.932	0	0	88.332	4.79025	40.1465	123.861	0	58.0065	134.752	28.3524	4.1152	16.3759	25.5339	0.632413	372.76	143.418	67.1999	0	0	97.405	104.659	41.9942	114.941	0	0	66.6838
hsa-mir-497-3p	0	2.90291	0	0	0	0	0	0	1.27883	0	5.79981	4.74733	0	4.16808	3.44503	0	0	0	0	0	0	1.33042	0	1.72586	0	1.21003	0	0	6.78689	0	0	0.646292	0	0	0	0	0	0	0	0	0	0	0	0.243392	0	0	0	1.18085	0
hsa-mir-497-5p	157.966	746.047	17.6436	392.915	396.553	332.484	331.404	194.68	99.749	189.794	570.314	97.5361	348.371	625.651	217.803	559.202	181.227	270.774	379.748	122.652	22.068	299.345	317.949	310.655	61.6579	220.225	152.889	258.414	259.598	57.9908	54.4551	210.045	290.439	119.341	547.147	80.8575	64.5061	456.365	337.956	221.149	0	0	183.402	271.869	52.7162	272.694	496.387	256.244	65.947
hsa-mir-498	4.51331	7.74109	0	0	0	0	0	0	0	0.699056	0	0	0	0.658118	0	0	0	0	0	0	0	0	0	0	0	0	0	0.922909	0	0	0	0	0	0	0	0	0	0	0	0	0	0	0	0	0	0	5.70559	0	0
hsa-mir-4999-5p	0	0	0	0	0	0	0	0	0	2.27193	0	0	9.21173	1.97435	0	9.32003	8.36876	235.835	0	0	0	7.64992	0	0	0	0	0	0	3.95902	0	2.36761	0	6.91521	0	3.13068	0	0	3.19509	3.31329	0	0	0	61.4266	2.43392	0	0	0	0	0
hsa-mir-499a-3p	0	0	0	0	0	6.73954	0	0	0	2.27193	0	0	0	0.438745	0.765563	0	0	0	0	0	0	2.66084	1.86207	0	0	0	0	0.922909	0	0	0.789205	0.969438	0	0	0	0	0	3.19509	0	0	0	257.644	0	0.973568	0	0	0	0	0
hsa-mir-499a-5p	85.7528	185.786	17.6436	204.643	36.2149	139.284	62.9202	49.6242	0	188.745	28.5157	32.3682	36.0095	103.325	117.897	113.911	120.337	0	30.5837	0	0	134.705	84.2589	10.3552	0	98.0123	27.9431	197.964	44.1148	44.4345	103.78	151.232	50.481	0	124.746	55.3235	55.6524	76.1495	72.8924	144.989	102.347	2532.94	68.4468	132.649	40.2072	138.208	9.50932	106.276	62.9996
hsa-mir-499b-3p	0	0	0	0	0	0	1.0725	0	0	0	0	0	0	0	0.382781	0	1.15431	0	0	0	0	0	0	0	0	0	0	0	0	0	0	0.969438	0	0	0	0	0	0	0	1.22182	0	0	0	0	0	0	0	0	0
hsa-mir-5000-3p	0	0	0	0	0	0	0	0	0	0	0	0	0	0	0	0	0	0	0	0	0	0	0	0	0	0	0	1.84582	0.565574	0	0	0	0	0	0	0	0	1.06503	0	0	0	0	0	0	0	0	0	0	0
hsa-mir-5000-5p	0	0.967636	0	0	0	0	0	0	0	0	0	0	0	0.219373	0	0	0	0	0	0	0	0	0	0	0	0.605014	0	0	0	0	0	0	0	0	0	0	0	0	0	0	0	0	0	0	0	0	0.950932	1.18085	0
hsa-mir-5001-3p	27.0798	4.83818	35.2871	0	9.05372	6.73954	7.50753	0	26.8555	9.61202	10.633	42.726	24.2855	6.36181	3.44503	5.17779	2.88578	0	1.27432	22.4573	617.905	2.66084	2.32759	10.3552	0	4.84011	7.18538	8.30618	7.35246	10.5438	4.34063	5.17033	4.14913	0	1.92657	76.6018	0	4.26011	0.473327	3.25818	0	107.073	7.02018	1.94714	0	0.465348	11.4112	8.26595	8.84205
hsa-mir-5001-5p	2.25665	3.87054	17.6436	0	0	0	0	0	0	3.67004	0	0	0	0.658118	0.382781	2.07112	1.44289	0	0	3.45497	0	4.32387	1.39656	0	0	0	2.39513	0.922909	0	0	0.394602	0	0	0	0	0	0	0	0	0	0	0	0	0	0	0	0	30.7021	0
hsa-mir-5002-5p	0	14.5145	29.4059	0	0	2.24651	0	0	0	0	0	0	0	0.877491	0	1.03556	0	0	0	0	0	0.997815	0	0	0	1.81504	1.19756	3.23018	0	0	0	0.646292	0.691521	0	0.722465	0	0	1.59754	2.36664	0.407272	0	0	10.5303	0.730176	0	0.465348	0	16.5319	0
hsa-mir-5003-3p	0	0	11.7624	4.09287	5.43223	0	0.357501	0	26.8555	0	0	8.63152	0	1.09686	0	0	0	0	0.63716	0	0	1.33042	0.931037	0	61.6579	0	0	0	0	0	0	0	0	2.0576	0	0	15.8103	0	0.473327	1.22182	0	60.2284	0	0.486784	0	0.465348	0	0	6.99996
hsa-mir-5003-5p	0	0	0	0	0	0	2.14501	0	0	0.524292	0	0	0	2.63247	1.91391	0	0	0	0	0	0	0	0	0	0	1.81504	0	0	0	0	0	0	0	0	0	0	0	0	0	2.8509	0	0	0	0	0	0	0	0	0
hsa-mir-5004-5p	0	0	2.94059	0	0	0	0	0	0	0.174764	10.1497	0	0	0.219373	0	2.07112	0	0	0	0	0	0	0	0	0	0	0	0.461454	0	0	0	2.26202	0.691521	0	0	0	0	0	0	0	0	0	0	0.243392	0	2.79209	0	0	9.57889
hsa-mir-5006-3p	0	0	0	12.2786	0	2.24651	1.0725	0	19.1825	4.71863	2.8999	8.19994	0	3.50996	4.2106	0	2.30862	0	8.92025	0	0	4.65647	1.86207	27.6138	0	4.84011	3.99188	1.84582	5.65574	4.51877	3.15682	0.323146	4.14913	0	0.240822	0	12.6483	3.7276	0.473327	0.814544	0	0	3.51009	0.973568	0	0	0	0	20.9999
hsa-mir-5006-5p	0	0	0	0	0	2.24651	0	0	0	0	14.4995	0	0	0.219373	0	0	0.288578	0	0	0	0	0	0	0	0	0	0	0	0	0	0	0	0	0	0	46.8122	0	0	0	0	0	0	0	0	0	0.465348	0	0	0
hsa-mir-5007-3p	0	0.967636	0	0	0	0	0	0	0	0	0	0	0	0	0	0	0	0	0	0	0	0	0	0	0	0	0	0	0	0	0	0	0	0	0.240822	0	0	0	0	0	0	0	0	0	0	0	0	0	0
hsa-mir-5009-3p	0	3.87054	0	0	0	0	0	0	0	0	0	0	0	0.438745	0	0	0	0	0	0	0	1.99563	0	0	4.74291	0	2.79431	0	0	0	0	0	0	0	0	0	0	0	0	0	0	0	0	0	0	0	0	0	0
hsa-mir-5009-5p	4.51331	16.4498	20.5842	8.18574	3.62149	0	0	7.6345	0	0.87382	0	3.02103	23.448	3.50996	0	3.10668	0	0	0	0	0	0	0	15.5328	0	9.68022	0.399188	0.922909	0	0	0	0.969438	1.38304	0	2.1674	0	0	1.06503	12.7798	0.814544	0	0	0	0.730176	0	0	0	4.7234	0
hsa-mir-500a-3p	1177.97	461.562	896.881	233.294	296.962	465.028	260.619	156.507	6592.38	624.257	341.222	1083.69	1245.26	243.942	313.498	302.383	521.171	539.801	446.649	1413.08	4237.06	368.194	216.932	783.542	1252.13	248.056	1394.36	272.258	205.303	387.861	339.358	357.723	468.851	366.253	153.163	804.319	264.981	238.566	160.458	378.356	445.625	307.834	349.254	176.216	321.658	178.228	771.206	1633.11	406.734
hsa-mir-500a-5p	15.7966	2.90291	0	0	9.05372	0	0	15.269	0	0	0	0	0	0.219373	0	3.10668	0	0	0	0	0	0	0	0	37.9433	2.42006	0	0	0	0	0	0	0	0	0	0	0	0	1.41998	0	0	0	0	0	0	0.465348	5.70559	0	0
hsa-mir-500b-3p	4.51331	7.74109	5.88119	0	5.43223	0	2.14501	0	39.6438	6.8158	0	7.33679	5.02458	2.4131	3.44503	0	5.48298	0	0	3.45497	0	3.32605	1.39656	22.4362	9.48583	1.21003	21.5561	0.922909	0.565574	0	4.34063	7.43236	2.76608	0	5.29808	0	0	1.59754	0.473327	6.92363	0	0	8.77523	1.21696	0	1.39605	0	0	0
hsa-mir-500b-5p	60.9297	22.2556	108.802	40.9287	45.2686	24.7117	40.3977	72.5277	503.86	57.3226	69.1144	147.599	130.639	37.2934	32.5364	17.6045	34.3408	269.027	87.291	115.742	375.156	36.9192	28.8622	243.347	194.459	19.3604	234.722	23.5342	66.1722	46.6939	37.0926	31.6683	50.481	88.4768	13.7268	59.5792	31.6207	63.9017	27.9263	34.2109	16.6497	46.8443	36.856	32.8579	74.16	20.9407	59.9087	147.606	42.7366
hsa-mir-501-3p	776.289	276.744	791.02	249.665	157.535	256.103	227.013	41.9897	5004.07	442.328	414.203	1025.86	731.076	201.603	275.22	185.365	353.508	903.162	270.793	1121.14	2604.03	410.435	266.277	464.257	521.72	262.576	1033.1	302.253	197.951	401.417	308.184	308.927	629.284	584.358	142.085	2898.1	545.14	178.392	138.212	510.719	639.546	294.45	666.917	116.098	832.737	174.04	564.854	1387.5	771.837
hsa-mir-501-5p	185.046	37.7378	349.931	106.415	77.862	26.9582	81.1528	76.345	920.76	104.159	202.027	431.576	295.613	80.5098	62.3934	89.058	82.8218	0	133.167	564.888	706.177	99.7815	33.9829	257.154	526.463	108.903	333.322	68.7567	47.5082	136.316	103.78	70.4458	38.0337	255.142	24.323	472.378	175.178	126.738	60.1126	92.0435	234.076	257.644	269.4	48.435	109.006	32.5744	304.298	329.457	143.683
hsa-mir-5010-3p	36.1065	25.1585	23.5248	85.9502	28.9719	33.6977	88.3028	15.269	69.057	52.2544	78.2974	97.9677	75.3687	39.2677	52.8238	39.3512	90.0363	158.97	61.1674	233.211	0	63.195	33.0518	58.6793	18.9717	38.7209	192.409	34.6091	72.9591	70.794	110.489	36.8386	20.0541	24.6912	32.0293	157.459	0	32.4834	25.5597	37.469	0	0	106.18	27.7467	76.8405	20.9407	118.867	34.2446	36.105
hsa-mir-5010-5p	2.25665	0	38.2277	8.18574	5.43223	0	2.50251	0	0	6.8158	23.6825	0	0	2.4131	12.6318	10.3556	22.2205	0	0	0	0	4.98908	1.39656	0	9.48583	0.605014	14.77	2.30727	0	25.6063	1.57841	7.7555	0	0	0	25.5339	3.16207	6.92269	1.89331	8.95999	0	0	36.856	1.21696	5.36096	3.25744	6.65652	0	23.5788
hsa-mir-502-3p	751.466	544.779	643.99	429.751	407.418	224.651	232.018	564.953	2464.31	445.124	492.984	1115.19	1455.45	292.424	256.464	374.872	416.995	398.3	602.754	1439	1610.97	261.095	199.708	778.364	1048.18	236.56	1068.23	245.032	223.402	437.567	319.628	312.159	491.671	288.064	212.164	178.738	216.918	363.175	299.143	211.374	398.614	140.533	597.593	200.068	570.049	298.288	691.328	1059.22	685.996
hsa-mir-502-5p	4.51331	0	29.4059	0	14.486	2.24651	6.79253	0	11.5095	14.6802	0	3.02103	20.9358	11.188	4.2106	3.10668	15.5832	17.4693	17.2033	1.72749	0	6.98471	5.58622	0	37.9433	3.63008	24.3505	1.84582	11.3115	0	9.47046	3.5546	15.905	0	7.7063	0	0	9.58526	11.8332	11.8109	0	0	0	2.67731	0	5.58418	0.950932	10.6276	22.842
hsa-mir-503-3p	0	0	2.94059	0	0	0	0.715003	0	0	0.349528	0	0	0	0.658118	0.382781	3.10668	0	0	0	0	0	0	3.72415	0	0	0	0	0	0.565574	0	1.18381	0.323146	0	53.4976	0	0	30.3558	0	2.36664	0.407272	0	0	0	0.243392	0	0	0	23.617	0
hsa-mir-503-5p	225.665	709.277	108.802	175.993	161.156	148.27	170.886	141.238	28.1343	140.335	52.6816	227.009	47.7335	310.412	615.13	463.93	32.6093	0	96.8484	51.8246	286.884	145.016	193.656	260.605	341.49	577.183	43.1123	138.898	355.746	237.235	658.197	221.355	499.97	2109.04	143.289	612.815	3978.51	153.897	1291.71	213.003	172.374	3.34602	35.9784	924.159	235.882	154.496	2.8528	1959.03	457.576
hsa-mir-504-3p	0	0	0	4.09287	0	0	0	0	43.4803	1.04858	0	5.61049	0	2.63247	0.382781	0	0	0	0	0	66.2041	0.66521	1.86207	29.3397	0	0	0	0	0	14.3094	0	1.93888	0	0	0	123.414	0	2.13006	0	2.44363	0	0	0	0.486784	0	0	0	0	0
hsa-mir-504-5p	13.5399	54.1876	55.8713	36.8358	30.7827	78.628	22.5226	3.81725	6348.13	73.2261	690.177	426.829	459.749	156.413	252.253	102.52	747.994	113.55	36.3181	1309.43	2295.07	723.084	182.949	535.017	52.172	58.6864	65.866	122.747	185.508	701.915	45.3793	419.443	66.386	434.154	104.757	4949.33	394.626	168.275	57.7459	191.418	1322.67	254.298	480.005	43.3238	201.93	73.525	913.846	73.2127	193.051
hsa-mir-5047	0	0	0	0	0	0	0	0	0	0.524292	0	0	0	1.09686	0.382781	0	0	0	0	0	44.1361	0	0	0	0	0	0.798376	0	0	0	0	0	0	0	0	4.25566	0	0	0.946655	0.407272	0	0	0	0.730176	0	0	0	0	0
hsa-mir-505-3p	144.426	381.248	317.584	511.609	329.556	808.745	206.993	187.045	1764.79	720.901	1099.55	1682.28	838.267	898.989	1281.55	809.807	612.362	269.027	227.466	2306.19	1941.99	1263.57	689.433	350.35	1740.65	917.806	439.107	486.373	1050.84	1028.77	770.658	565.182	912.808	691.354	614.577	536.213	1837.79	965.981	346.949	786.85	3120.85	662.512	1093.39	642.311	1098.1	772.944	1216.24	1713.41	575.839
hsa-mir-505-5p	6.76996	11.6116	26.4653	4.09287	27.1612	22.4651	4.29002	11.4517	46.038	16.9521	74.4308	38.8418	25.1229	21.2792	40.1921	10.3556	11.5431	90.8403	26.1236	158.929	0	16.2977	26.069	0	18.9717	8.4702	27.9431	3.69164	33.3689	26.3595	24.4653	33.9303	20.7456	0	14.931	225.55	75.2572	31.4183	18.9331	48.0581	208.611	30.1142	13.1628	11.4394	48.2487	29.7823	119.817	59.0425	36.105
hsa-mir-506-3p	0	1.93527	0	4.09287	0	13.4791	0	0	0	1.04858	0	0	0	0.877491	0	0	6.63729	0	0	0	0	4.98908	1.86207	0	0	0	3.59269	0	3.95902	0	0	1.29258	15.2135	8.2304	0.963287	0	0	0	1.41998	2.44363	0	0	0	0.730176	0	0	0	34.2446	5.52628
hsa-mir-507	0	0.967636	0	0	0	0	0	0	0	0	0	0	0	0.877491	0	0	0	0	10.8317	0	0	0	0	0	0	0	0	0	0	0	0	0	0	0	0	0	0	0	0	0	0	0	0	0	0	0	0	0	0
hsa-mir-508-3p	0	16.4498	0	0	0	159.503	1.43001	38.1725	0	7.16532	0	0	0	0	5.74172	17.6045	15.006	0	0	3.45497	0	42.9061	7.91382	0	0	3.02507	3.59269	5.076	8.48361	0	8.28665	20.035	173.572	0	11.8003	55.3235	9.4862	9.05274	3.31329	2.03636	0	0	0	5.11123	0	1.86139	0	11.8085	27.6314
hsa-mir-508-5p	0	0	5.88119	0	0	4.49303	0	0	0	0.349528	0	0	0	0.438745	0	0	3.46293	0	0	0	0	2.99345	3.25863	0	0	0	4.39107	0	0	0	1.57841	2.58517	14.5219	24.6912	0	0	0	0	0	0	0	0	0	1.46035	0	0	0	0	0
hsa-mir-5087	0	1.93527	0	0	0	0	0	0	0	0	0	0	0	0	0	0	0	0	0	0	0	0	0	0	0	0	1.59675	0	0	0	0	0	0	0	0	0	0	0	0	0	0	0	0	0	0	0	0	0	0
hsa-mir-5088-5p	0	0.967636	0	8.18574	0	0	1.78751	0	0	0.87382	0	0	0	0.219373	0.382781	0	0	0	0	0	0	0.66521	0	0	0	0	0	0	1.13115	0	0	0	0	0	0	0	0	1.06503	0	0	0	0	0	0	0	0	0	0	0
hsa-mir-5089-3p	2.25665	0	0	0	0	0	0	0	0	0	0	0	0	0	0	0	0	0	0	0	0	0	0	0	23.7146	0	0	0	0	0	0	0.323146	0	0	0	0	0	0	0	0	0	0	0	0	0	0	0	0	0
hsa-mir-509-3-5p	0	0	0	0	0	4.49303	0	0	0	1.57288	0	0	0	0	0.765563	7.24891	5.77156	0	0	0	0	34.2583	0	0	0	0	4.79025	2.30727	0	0	2.36761	0	29.0439	0	1.92657	0	0	0.532514	4.25995	5.70181	0	0	0	1.94714	0	1.86139	0	0	0
hsa-mir-509-3p	0	5.80581	0	0	0	71.8885	6.43503	0	0	4.01957	0	6.47364	0	1.09686	1.53113	3.10668	10.6774	174.693	0	0	0	18.2933	0	0	0	0	0	0	8.48361	0	0.789205	8.40179	62.2369	18.5184	3.61233	0	1.26483	1.59754	6.62658	4.07272	52.8874	90.3426	31.5908	0.486784	5.36096	0	0	16.5319	4.42103
hsa-mir-509-5p	0	0.967636	0	0	0	4.49303	0.715003	0	0	1.39811	0	0	0	0.877491	0	0	0	0	0	0	0	0	0	0	0	0	0	0	0	0	0	0.323146	10.3728	0	0	0	0	0	0.946655	1.22182	0	0	0	0	0	0	0	0	0
hsa-mir-5090	0	1.93527	0	4.09287	0	0	0.357501	0	3.8365	0.87382	0	0.431576	0	0.219373	0	0	0.577156	0	0	0	0	0.66521	2.79311	0	0	1.81504	0	0.461454	0	0	0	2.90831	0	0	0	0	0	3.19509	0	1.62909	34.7686	0	0	0	0	0	0	0	12.8947
hsa-mir-5091	4.51331	2.90291	0	0	1.81074	2.24651	0	0	0	0.174764	9.66634	0	0.83743	1.09686	0.765563	0	0	0	0	3.45497	0	3.32605	0	0	4.74291	0	2.39513	2.30727	0	0	2.36761	1.61573	1.38304	0	0	0	0	0	0	0	0	0	0	4.13766	16.0829	0	7.60746	0	0
hsa-mir-5092	0	1.93527	0	0	7.24298	0	0	0	0	0	0	0	7.53687	1.53561	0	0	0	0	0	0	0	0.997815	0	0	109.087	0	0	0	0	0	0	0	4.14913	0	0	0	0	0	0	0	0	0	0	0	0	0	0	0	0
hsa-mir-5093	2.25665	0.967636	0	0	0	0	0	0	0	0.174764	0	0	0	0.877491	0	0	0	0	0	0	0	0	0	0	0	1.81504	0	0	0	0	0	0	0	0	0	0	0	0	0	0	0	0	0	0	0	0	0	0	0
hsa-mir-5094	0	4.83818	0	0	0	4.49303	0	0	0	1.22335	0	0	0	1.97435	1.91391	0	0	0	0	0	0	3.32605	0	0	0	2.42006	0	0	0	0	0	0	0	0	0	0	0	6.92269	5.2066	2.03636	0	0	0	0	0	0	0	0	0
hsa-mir-5095	130.886	384.151	126.446	53.2073	34.4042	6.73954	6.43503	103.066	139.393	10.8354	19.816	119.115	40.1966	96.3046	15.3113	24.8534	9.52307	670.82	71.362	96.7392	4568.08	18.9585	6.51726	245.072	2916.89	42.351	43.9107	17.0738	22.623	6.77815	17.3625	7.43236	24.8948	39.0944	3.37151	842.62	0	24.4957	78.5723	3.66545	64.1504	90.3426	188.667	7.30176	21.4439	40.9507	310.004	198.383	5.52628
hsa-mir-5096	765.006	4055.36	608.703	315.151	421.904	65.1489	24.6676	137.421	1804.43	56.0992	237.309	967.593	539.305	727.44	165.744	150.156	32.3207	1304.96	489.976	326.495	26216.8	128.386	54.4657	2825.24	22026.1	721.782	277.036	155.51	232.451	131.797	79.7097	38.4544	85.7486	471.19	28.1762	4264.17	184.032	158.157	843.469	23.6218	56.3153	1013.84	429.986	102.711	58.0771	303.407	2145.3	1530.38	104.263
hsa-mir-510-3p	0	0.967636	0	0	0	0	0	0	0	0	0	0	0	0	0	0	0	0	0	0	0	0	0	0	0	0	0	0	0	0	0	0	0	0	0	0	0	0	0	0	0	0	0	0	0	0	0	0	0
hsa-mir-510-5p	0	0	0	0	0	2.24651	0	0	0	0	0	0	0	0	0	1.03556	0	0	0	0	0	0	0	0	0	0	0	0	0	0	0	0	2.07456	0	1.20411	0	0	0	0	0.407272	0	0	0	1.21696	0	0	0	0	0
hsa-mir-5100	45.1331	145.145	170.554	392.915	191.939	40.4373	280.639	45.807	16005.9	120.412	2532.1	9896.03	2781.11	111.88	305.077	104.591	138.229	25784.7	1271.77	4531.2	816.517	58.5385	90.7762	14692.3	7157.06	82.2819	5948.3	129.669	1921.26	149.119	108.121	33.9303	219.212	4.1152	31.3068	527.701	186.562	26.0932	63.8992	66.7926	212.039	12156.1	269.4	56.4669	132.237	38.6239	8953.03	16341.8	96.1573
hsa-mir-511-3p	9.02661	4.83818	0	8.18574	0	6.73954	6.43503	0	0	0	10.633	0	10.8866	0.658118	0	2.07112	0	0	38.8668	0	0	1.66303	2.32759	0	0	4.84011	0	0	5.09017	0	0	0.323146	1.38304	0	6.02055	0	0	5.85766	0.946655	0	0	20.0761	0	2.19053	0	3.25744	0	0	0
hsa-mir-511-5p	67.6996	7.74109	44.1089	28.6501	1.81074	24.7117	34.3201	15.269	0	5.94198	22.2326	25.463	26.7978	15.1367	3.44503	25.889	0.288578	0	36.9553	38.0047	44.1361	35.5888	24.6725	15.5328	0	9.68022	29.5399	5.99891	10.7459	13.5563	4.34063	12.9258	36.6506	0	145.456	0	5.69172	56.4465	14.6731	12.6254	0	0	0	36.2654	0	13.4951	25.6752	18.8936	0
hsa-mir-512-3p	0	0	0	0	0	4.49303	0	0	0	0	0	0	0	0	0	0	0.577156	0	0	0	0	0	0	0	0	0	0	0	0	0	0	0.969438	0	0	0	0	0	4.79263	1.89331	0	0	0	0	0.486784	0	0	0	0	0
hsa-mir-512-5p	0	9.67636	0	0	0	0	0	0	0	0	0	0	0.83743	0.438745	0	0	0	0	0	0	0	0	0	0	0	0	0	0.922909	0	0	0	0	0	0	0	0	0	0	0	0	0	0	0	0	0	0	0	0	0
hsa-mir-513a-5p	0	2.90291	0	0	0	2.24651	1.0725	0	38.365	0	0	0	0	0.877491	0.382781	0	0.577156	0	3.1858	0	154.476	7.64992	0	0	0	0	0	0	0	0	0	2.58517	39.4167	0	1.20411	0	0	0	0	0	0	0	0	0.730176	0	0	0	0	3.31577
hsa-mir-513b-5p	2.25665	0	0	0	0	6.73954	0.357501	0	0	0	0	0	0	0.219373	1.53113	0	1.15431	0	0	0	0	8.98034	0	0	0	0	0	1.84582	0.565574	0	1.97301	8.72494	33.193	0	0	0	0	0	0	0	0	0	0	3.89427	33.0593	1.39605	0	0	0
hsa-mir-513c-5p	0	0	11.7624	0	0	15.7256	0	0	0	0.349528	0	0	0	0.219373	3.82781	2.07112	0	0	0	0	0	2.32824	3.72415	0	0	0	0	1.38436	2.82787	0	1.57841	5.17033	20.0541	0	0.963287	0	0	0	2.36664	2.44363	0	0	0	0	63.4381	4.18814	0	20.0744	0
hsa-mir-514a-3p	2.25665	9.67636	0	0	9.05372	40.4373	6.07752	19.0862	0	2.4467	0	0	0	1.09686	3.44503	9.32003	8.94591	0	0	0	0	103.773	9.31037	0	0	1.21003	0	0.461454	0	0	5.12983	7.7555	77.4503	0	5.77972	0	0	0	10.4132	2.03636	0	0	0	4.86784	0	0	0	20.0744	0
hsa-mir-514a-5p	2.25665	0.967636	0	0	0	0	0	0	0	1.74764	0	0.431576	0	0	0.765563	2.07112	2.30862	0	0	0	0	14.9672	0	0	33.2004	0	0	0	0	0	0	2.58517	0	0	0.963287	0	0	0	0.473327	0	0	0	0	1.21696	0	0	0	0	0
hsa-mir-515-5p	2.25665	0	0	0	0	2.24651	0	0	0	0	0	0	0	0	0	0	0	0	0	0	0	0	0	0	0	0	0	0	0	0	0	0	0.691521	0	0	0	0	0	0	0	0	0	0	0	0	0	0	0	0
hsa-mir-516a-3p	0	0	2.94059	0	0	0	0	0	0	0	0	1.29473	4.18715	0	0	0	0	0	0	0	0	0	0	18.9845	0	0.605014	0	0.922909	0	0	0	0	0	0	0	0	0	0	1.41998	0	0	16.7301	0	0	0	0	0.950932	2.3617	0
hsa-mir-516a-5p	0	0	0	4.09287	0	0	0	0	0	0	0	0	0	0	0	0	4.32867	0	0	0	0	0	0	0	0	0	0	1.84582	0	0	1.18381	2.90831	0	0	0.963287	0	0	0	9.46655	0	0	0	0	0	0	0	0	0	0
hsa-mir-516b-5p	0	0	0	0	0	2.24651	0.715003	0	0	0	0	0	0	0.219373	0.382781	3.10668	4.32867	0	0	0	0	0	0	0	0	2.42006	0	0.922909	0	0	2.36761	3.87775	4.84065	53.4976	0.722465	0	0	1.06503	12.3065	0	0	0	0	0.486784	0	0.930697	0	0	0
hsa-mir-517a-3p	0	2.90291	0	8.18574	0	0	0	0	0	0	0	0	0	0.438745	0	0	0	0	0	0	0	0	0	0	0	0	0	0	0	0	0	0	0	0	0	0	0	0	0	0	0	0	0	0	0	0	0	0	4.78944
hsa-mir-517b-3p	0	0	0	4.09287	0	35.9442	0	0	0	0.699056	0	6.04206	0	0.438745	1.91391	3.10668	7.50302	0	0	0	154.476	0	0	0	0	0.605014	3.1935	2.30727	0	0	0	1.29258	20.0541	28.8064	1.92657	0	0	1.06503	14.1998	0.407272	0	0	0	1.21696	0	0	0	0	0
hsa-mir-517c-3p	0	0	0	0	0	2.24651	0	0	0	0	0	0	0	0.658118	0.765563	0	0	0	0	0	0	0	2.32759	0	0	0	0	0.922909	0	0	0	0	0	0	0	0	0	0	3.78662	0	0	0	0	0	0	0	0	0	0
hsa-mir-5186	0	3.87054	0	0	0	0	0	0	1.27883	0	0	0.431576	0	0	0	0	0	0	0	0	0	0	0	0	0	0	0	0	0	0	0	0	0	0	0	0	0	0	0	0	0	0	0	0	0	0	0	0	0
hsa-mir-5187-3p	0	3.87054	0	0	0	0	0	0	0	0.174764	9.66634	0	0	0.219373	1.53113	0	0	0	0	0	0	1.99563	0	0	0	0	0	0	0	0	1.18381	0	0	0	0	0	0	0	0	0	0	0	0	0	0	1.39605	0	0	0
hsa-mir-5187-5p	2.25665	7.74109	0	0	1.81074	2.24651	1.0725	0	0	0	0	0	0	0	1.14834	2.07112	0.865733	0	0	8.63743	0	1.66303	0	0	0	2.42006	4.79025	0	0	12.8032	0	2.26202	0	0	0.722465	0	0	1.06503	0	0	0	0	28.9583	0	0	1.86139	0	0	34.9998
hsa-mir-518a-3p	0	1.93527	0	0	0	0	0	0	0	0	0	0	0	0	0	0	0	0	0	0	0	0	0	0	9.48583	1.81504	0	0	0	0	0	0	1.38304	0	0	0	0	4.26011	0	0	15.1806	0	0	0	0	0	0	21.2553	0
hsa-mir-518c-5p	0	0	0	0	0	0	0	0	0	0	0	0	0	0.658118	0.765563	0	0	0	0	8.63743	0	0	0	0	0	0	0	0	0	0	0	0.646292	0	0	0	0	0	0	0	0	0	0	0	0.730176	0	0	0	0	5.15786
hsa-mir-518e-3p	4.51331	0.967636	2.94059	0	0	0	0	0	0	0	0	4.31576	0	0	0	0	0	0	0	0	0	0	0	0	47.4291	0	0	0	0	0	0	0	0	0	0	0	0	0	1.89331	0	0	0	0	0.730176	0	0.465348	0	0	0
hsa-mir-518e-5p	2.25665	0	0	0	0	0	0	0	0	0	0	0	0	0	0	0	0	0	0	0	0	0	0	0	0	0	0	0	0	0	0	0	0	0	0	0	0	0	0	0	0	0	0	0	0	0	0	0	0
hsa-mir-5190	0	0.967636	0	0	0	0	0	0	0	0.174764	0	0	0	0	0	0	0	0	0	0	0	0	0	10.3552	0	6.05014	0	0	0	0	0.394602	0	0	0	0	0	0	0	0	0	0	0	0	0	0	0	0.950932	0	0
hsa-mir-5191	2.25665	0	0	0	0	0	0	0	1.27883	0	0	0	0	0.658118	0	0	0	0	0	0	0	1.66303	0	0	18.9717	1.21003	2.79431	0	2.82787	0	0.789205	0	0	0	0	0	0	0	0.473327	0	0	0	0	0	0	0	0	0	0
hsa-mir-5192	2.25665	1.93527	8.82178	4.09287	0	0	1.78751	0	0	0	0	0	0	2.63247	4.59338	0	0	0	0	0	0	0	4.65519	0	4.74291	2.42006	0	1.84582	0	0	0	0	0	0	0	0	0	1.06503	3.31329	0	0	0	0	4.38105	0	0	5.70559	0	0
hsa-mir-5193	0	11.6116	5.88119	0	1.81074	0	0.357501	0	0	0.699056	12.0829	0	5.02458	0.438745	3.44503	3.10668	0.577156	0	0	6.90994	0	0.997815	2.32759	0	33.2004	4.2351	4.39107	1.38436	1.13115	28.6189	3.94602	1.93888	3.4576	0	2.88986	85.1131	0	1.06503	0.946655	2.8509	0	0	5.26514	0	0	0.930697	0	3.54255	0
hsa-mir-5194	0	0	0	0	0	0	1.0725	0	0	0.174764	0	0	0	0.219373	0	0	0	0	0	3.45497	0	0	0	0	0	0	0	0	0	0	0	0	0	0	0	0	12.0159	0	0	0	0	0	0	0	0	0	0	0	0
hsa-mir-5195-5p	0	0	0	0	3.62149	0	0	0	0	0	0	0	0	0.219373	0	1.03556	0	0	0	0	0	0	0	0	0	0	0	0	0	0	0	0	0.691521	0	0	0	0	0	0	0	0	0	0	0	0	0	0	0	0
hsa-mir-5196-3p	9.02661	0	0	0	0	0	0	0	0	0	0	0	0	0	0	0	0	0	0	0	110.34	0	0	0	0	0.605014	0	0	0	0	3.15682	0	24.2032	0	0.240822	0	0	0	0	0	0	0	0	0	0	0	0	0	0
hsa-mir-5196-5p	2.25665	12.5793	2.94059	0	3.62149	0	0	0	0	1.04858	0	0	0	0.219373	0	2.07112	0	0	0	6.90994	0	0	0	22.4362	0	0	0	0	0	0	0	0	0	0	0	119.158	0.632413	0	3.31329	2.03636	0	0	0	0	0	0	0	0	0
hsa-mir-5197-5p	0	0.967636	0	0	0	0	0	0	0	0	0	0	0	0.877491	0	0	0	0	0	0	0	0	0	0	0	0	0	0	0	0	0	0	0	0	0	0	0	0	0	0	0	0	0	0	0	0	0	0	0
hsa-mir-519a-3p	2.25665	2.90291	0	0	0	0	0	0	0	0	0	0	0	0	0	0	1.44289	0	0	0	0	0	0	0	0	0	0	0	0	0	0	0	0	0	0	0	0	0	0	0	0	26.7682	7.89771	0	0	0	0	0	0
hsa-mir-519b-3p	0	0	0	0	0	0	0.357501	0	0	0	0	0	0	0	0	0	0	0	0	0	0	0	0	0	0	0	0	0	0	0	0	0	0	0	0	0	0	0	0.473327	0	0	0	0	0	0	0	0	0	0
hsa-mir-519c-3p	0	0	0	0	0	6.73954	0	0	0	0.524292	0	0	0	0	0	0	0	0	0	0	0	0	0	0	0	0	0	0	0	0	0	0	0	0	0	0	0	0	1.41998	0	0	0	0	0	0	0	0	0	0
hsa-mir-520a-3p	0	2.90291	0	8.18574	0	0	0	0	0	0.87382	0	0	0	0	0	0	1.15431	0	0	0	0	0	0	0	0	0	0	0	1.69672	0	0	0	0	0	0	0	0	0	2.83996	0	0	0	0	0	0	0	0	0	0
hsa-mir-520e	0	2.90291	0	0	0	0	0	0	0	0	0	5.17891	0	1.09686	0	0	0	0	0	0	0	0	0	0	0	0	3.59269	0.461454	0	0	0	0	0	0	0	0	0	0	0	0	0	0	0	0	0	0.930697	0	0	0
hsa-mir-520f-3p	0	2.90291	0	0	0	0	0	0	0	0	0	0	0	0	0	0	0	0	0	0	0	0	0	0	0	0	0	1.38436	0	0	0	0	0	0	0	0	0	0	0	0	0	0	0	0	0	0	0	1.18085	0
hsa-mir-520f-5p	0	0.967636	0	0	0	0	0	0	0	0	0	0	0	0	0	0	0	0	0	0	0	0	0	0	52.172	3.63008	0	0	0	0	0	0	0	0	0	0	0	0	0	0	0	0	0.877523	0	0	0	0	0	0
hsa-mir-520h	0	7.74109	0	0	0	0	0	0	0	0	0	0	0	0	0	0	0	0	0	0	0	0	0.931037	0	0	0	0	0	0	0	0	0	0	0	0	0	0	0	0	0	0	0	0	0	0	0	1.90186	0	0
hsa-mir-521	0	1.93527	0	0	0	0	0	0	0	0	0	0	0	0.438745	0	0	0	0	0	0	0	0	0	0	47.4291	0	0	0	0	0	0	0	0	0	0	0	0	0	0	0	0	0	0	0	0	0	0	1.18085	0
hsa-mir-522-3p	0	0	0	4.09287	3.62149	2.24651	0	0	0	0	0	0	0	0.219373	1.91391	4.14223	1.73147	0	14.6547	0	0	0	0	0	9.48583	2.42006	0	0	3.39344	0	0	1.93888	11.0643	0	0	0	0	0	1.89331	0	0	0	0	0	0	3.25744	0	9.4468	0
hsa-mir-523-3p	0	2.90291	0	0	0	0	0	0	0	0	0	0	0	0.877491	0	0	0	0	0	0	0	0	0	0	0	0	0	0	0	0	0	1.29258	0	0	0	0	0	0	0.473327	0	0	0	0	0	0	0	0	0	0
hsa-mir-524-3p	2.25665	0	0	0	0	0	1.0725	0	0	0	0	0	0	1.31624	0	0	0	0	0	0	0	0	2.32759	31.0655	0	0	0	0	0	0	0	0	0	0	0.722465	0	0	2.13006	0	0	0	0	0	0	0	0	0	0	0
hsa-mir-524-5p	0	0.967636	0	0	0	0	0	0	0	0	0	0	0	0.219373	0	0	0	0	0	0	0	0	0	0	0	0	0	0	0	0	0.394602	0	0	0	0	0	0	0	0	0	0	0	0	0	0	0	0	0	0
hsa-mir-525-3p	0	0	0	0	0	0	0	0	0	0	0	0	0	0	0	0	0	0	0	0	0	0	0	0	0	0	0	0	0	0	0	0	0	0	0	0	0	0	0	0	0	0	0	0	0	0	0	0	0
hsa-mir-525-5p	0	0	0	0	0	6.73954	0.357501	0	0	0	0	0	0	0.438745	0	1.03556	0	0	0	0	220.68	0	0	0	0	0	0	0	0	0	0	0	0	0	0	0	0	0	0.946655	0	0	0	0	0	0	0	0	0	0
hsa-mir-526a	2.25665	0.967636	0	0	0	0	0	0	0	0	0	0.431576	0	0	0	0	0	0	3.82296	0	0	0	0	0	0	0	0	0	0	0	0	0	0	0	0	0	0	0	0	0	0	0	0	0	0	0.930697	0	0	0
hsa-mir-526b-5p	0	0.967636	0	0	0	8.98606	0	0	0	0.174764	0	0	0	0	0	0	0	0	0	0	0	0	0	0	0	1.81504	0	0	0	0	0	0.323146	0	0	0	0	0	0	0	0	0	0	0	0	0	0	0	0	0
hsa-mir-527	0	4.83818	0	0	0	0	0	0	0	0	0	0	0	0	0	0	0	0	0	0	0	0	0	10.3552	0	0	0	0	0	0	0	0	0	0	0	0	0	0.532514	0	0	0	0	0	0	0	0	0	0	0
hsa-mir-532-3p	241.462	74.508	341.109	45.0216	65.1868	53.9163	102.96	183.228	1058.87	98.5669	212.66	302.103	175.023	85.1166	57.4172	42.4579	85.9962	345.892	219.183	340.315	970.993	80.1578	51.2071	417.659	322.518	122.213	749.675	52.6058	115.377	200.332	115.224	87.8957	87.1316	82.304	49.3685	1174.56	177.076	92.125	51.1194	129.105	67.5783	63.5744	164.097	60.848	240.35	40.9507	382.275	704.967	257.525
hsa-mir-532-5p	1737.62	647.348	1629.09	785.831	840.186	1363.63	900.904	1168.08	2792.97	678.434	635.079	1901.52	1814.71	544.483	385.078	744.567	743.088	665.58	1282.6	969.12	1655.1	675.188	414.312	1420.38	1655.28	561.453	2746.01	648.805	725.066	1211.78	462.079	633.043	1174.89	1504.11	551.723	251.084	756.366	1113.49	577.459	737.57	877.049	602.284	1368.94	520.129	1360.79	745.954	1182.01	1842.13	1216.89
hsa-mir-539-3p	189.559	0	0	208.736	282.476	166.242	62.5627	15.269	56.2687	171.793	0	18.1262	0	57.4756	122.49	123.231	720.579	0	45.2384	0	0	141.357	126.156	0	0	101.037	0	137.513	73.5246	10.5438	47.7469	143.154	7.60673	26.7488	40.9397	0	16.4427	324.834	50.1727	50.0945	89.125	0	43.8761	162.586	65.2251	94.4657	7.60746	0	30.2103
hsa-mir-539-5p	345.268	0	0	85.9502	315.07	24.7117	100.815	64.8932	310.756	167.773	0	231.756	0	78.316	77.3219	125.303	440.37	0	93.6626	27.6398	0	97.4533	210.88	0	0	125.238	31.935	134.745	215.484	18.8282	49.3253	365.478	28.3524	238.682	65.9852	200.016	44.2689	377.02	198.797	217.891	308.999	113.765	375.58	181.57	765.724	114.01	23.7733	8.26595	404.524
hsa-mir-541-3p	24.8232	0	0	8.18574	18.1074	2.24651	0.715003	11.4517	48.5957	15.2045	0	79.41	0	3.72934	11.4834	18.6401	22.7976	0	0	10.3649	0	2.99345	24.6725	0	0	29.0407	3.99188	4.61454	18.0984	0	8.68125	29.0831	5.53217	32.9216	0.240822	0	29.091	96.3851	8.51989	4.88727	4.40728	46.8443	63.1816	12.6564	12.5089	8.84162	0	1.18085	5.15786
hsa-mir-541-5p	2.25665	0	0	12.2786	7.24298	0	8.22253	0	0	1.57288	0	20.2841	0	2.4131	0.382781	10.3556	7.50302	0	0	0	0	2.99345	2.79311	0	0	12.1003	0	3.69164	1.13115	0	2.36761	4.2009	0	0	0.481644	0	0	38.8735	2.83996	2.44363	0	0	56.1615	6.81497	23.2308	11.6337	0	14.1702	1.47368
hsa-mir-542-3p	63.1863	1021.82	17.6436	270.129	94.1587	343.717	66.8528	76.345	0	117.791	11.5996	21.5788	6.69944	230.561	518.669	526.064	39.8237	174.693	35.681	0	198.612	158.32	205.759	1.72586	0	237.77	21.157	124.131	125.557	70.0409	644.386	223.617	288.364	495.882	231.189	34.0453	275.1	91.5925	1070.67	154.763	0.489698	83.6505	29.8358	1109.62	24.1243	92.6043	0.950932	400.308	98.7362
hsa-mir-542-5p	0	17.4174	0	0	0	0	0	15.269	2.55767	1.22335	0	2.58946	0	4.8262	0.382781	7.24891	0	0	5.09728	3.45497	0	1.66303	0	0	0	3.02507	3.1935	0	10.1803	3.01251	10.6543	1.93888	2.07456	74.0736	1.20411	0	19.6048	2.13006	23.193	0	0	0	0	11.9262	0	6.98023	38.9882	159.415	0
hsa-mir-543	449.074	5.80581	8.82178	515.701	753.27	186.461	296.369	324.466	8900.68	587.032	54.1315	544.649	38.5218	176.595	380.485	313.774	3056.9	1.74693	100.671	5.18246	0	577.07	578.174	0	66.4008	239.586	183.227	416.693	873.246	105.438	317.655	1011.12	87.8232	1205.75	215.776	1561.83	412.966	907.937	251.337	384.872	815.837	83.6505	1369.81	426.179	1722.66	282.001	84.633	131.074	1449.36
hsa-mir-544a	0	3.87054	0	4.09287	3.62149	0	0	0	0	3.84481	0	17.6946	0	2.4131	0.765563	5.17779	6.92587	0	7.00876	0	0	0.66521	3.25863	20.7104	14.2287	3.63008	2.39513	1.38436	9.61476	0	1.57841	0	0	0	1.20411	0	0	9.05274	5.2066	0.407272	26.9334	0	0	0.486784	0	2.79209	0	0	12.5262
hsa-mir-544b	0	0.967636	0	0	0	0	10.3675	3.81725	0	0	0	0	0	10.9686	16.4596	7.24891	0	0	0	0	0	0	0	0	0	9.68022	0	9.22909	6.78689	0	0	0	0	10.288	0	0	0	9.05274	4.25995	0	51.908	0	0	0	0	8.84162	0	0	0
hsa-mir-545-5p	2.25665	6.77345	0	0	5.43223	0	1.0725	0	0	4.71863	0	0	0	6.36181	1.91391	1.03556	1.15431	0	0	0	0	3.65866	0.465519	5.17759	0	3.02507	0	4.15309	0.565574	0	5.91904	0.323146	0	0	0.722465	0	9.4862	0	0.473327	1.62909	0	0	0	1.70374	0	0.930697	0	0	0
hsa-mir-548a-3p	2.25665	0	0	0	0	13.4791	3.93252	0	0	8.91296	0	0	0	7.2393	6.89007	10.3556	13.2746	0	0	0	0	0	0	0	0	10.2852	0	10.6135	0	0	12.2327	2.26202	2.07456	0	0.722465	0	0	10.6503	5.2066	0.814544	0	0	0	0.243392	0	5.11883	0	0	23.2104
hsa-mir-548a-5p	2.25665	1.93527	0	0	1.81074	2.24651	0	0	0	0.349528	0.483317	0	0.83743	1.09686	1.53113	2.07112	0.288578	0	0	0	0	0.997815	0.465519	0	0	0	1.99594	0	0	0	0	0	2.76608	0	2.40822	0	6.32413	1.59754	4.25995	0	0	0	0	1.21696	0	3.25744	0	17.7127	0
hsa-mir-548aa	6.76996	3.87054	0	16.3715	0	0	1.43001	0	0	1.39811	0	2.15788	13.3989	6.14244	3.06225	2.07112	0.577156	0	0	5.18246	0	18.6259	8.37934	0	14.2287	1.81504	0	2.30727	0	0	9.07585	2.26202	3.4576	37.0368	5.05726	0	0	3.7276	7.09991	0	0	0	0	1.46035	0	1.86139	3.80373	0	0
hsa-mir-548ab	0	2.90291	0	0	1.81074	4.49303	1.43001	15.269	0	0.524292	0	0	0	0.877491	0.765563	2.07112	5.1944	0	15.2918	0	0	0	1.86207	0	0	0.605014	0	2.30727	0	0	0	4.84719	0.691521	0	2.40822	0	0	5.32514	0.946655	3.25818	0	0	0	0	0	0	0	0	0
hsa-mir-548ac	0	0	0	0	7.24298	0	2.50251	3.81725	0	2.97099	0	0	0	2.4131	2.29669	1.03556	2.02004	0	0	0	331.02	9.31294	0.931037	22.4362	0	6.05014	0	0	0	0	0	2.58517	0	0	2.1674	0	0	9.05274	6.15326	1.22182	0	0	0	0	0	2.32674	10.4603	0	34.9998
hsa-mir-548ad-3p	0	2.90291	0	0	0	0	0	0	0	0.174764	0	0	0	0.438745	0	0	0	0	0	0	0	0	0	0	0	0	0	0	0	0	0	0	0	0	0	0	0	0	0	0	0	0	0	0	0	0	0	0	0
hsa-mir-548ad-5p	11.2833	7.74109	0	12.2786	3.62149	4.49303	8.58003	3.81725	0	1.39811	0	0	14.2363	3.94871	1.53113	3.10668	1.44289	0	0	1.72749	0	8.64773	8.37934	0	0	0	3.59269	5.99891	10.7459	0	5.52443	7.10921	20.7456	0	7.46548	0	0	8.52023	7.57324	4.47999	0	0	0	3.65088	0	13.4951	28.528	0	0
hsa-mir-548ae-5p	11.2833	8.70872	0	0	3.62149	2.24651	1.0725	3.81725	0	4.01957	0	5.17891	0	1.75498	0.765563	0	12.4088	0	14.6547	3.45497	0	3.65866	4.18967	0	94.8583	0	0.798376	1.84582	2.2623	0	0	0.969438	4.14913	0	4.33479	63.8349	0	1.59754	4.25995	0.814544	0	0	0	0.730176	0	0	0	5.90425	0
hsa-mir-548ag	0	0	0	0	1.81074	6.73954	0	0	0	3.49528	0	0	0	4.60683	0	2.07112	0.288578	0	0.63716	8.63743	0	0.332605	0.465519	1.72586	14.2287	0	0	0.922909	0	0	3.94602	0	0	0	1.92657	0	0	1.59754	0	0	0	0	0	0	0	0.930697	0	0	9.94731
hsa-mir-548ah-5p	0	0	0	8.18574	0	0	0	0	0	1.22335	0	0	0	0.438745	0	0	0	0	0	0	0	0	0	0	0	0	0	4.15309	0.565574	0	0	5.81663	0.691521	0	2.1674	0	0	0	0	0	0	0	0	1.21696	0	0.465348	0	5.90425	0
hsa-mir-548ai	0	4.83818	0	8.18574	0	0	0	0	0	0	0	1.7263	0	2.4131	0	5.17779	0.288578	0	0	0	0	1.66303	1.86207	0	0	2.42006	0	0	0	0	0	2.26202	0	0	3.13068	0	0	3.19509	0.946655	0	0	0	0.877523	0.730176	0	0	0	23.617	8.47363
hsa-mir-548aj-5p	9.02661	15.4822	0	0	12.6752	0	1.0725	0	0	1.39811	0	0	0	2.4131	2.29669	0	0	0	8.92025	0	0	6.98471	0	0	0	1.81504	0	0.922909	0	0	0	0.646292	4.14913	0	0.240822	0	0	1.59754	4.25995	0.814544	0	0	0	0.730176	0	2.32674	0	0	0
hsa-mir-548ak	0	4.83818	0	4.09287	1.81074	0	4.29002	0	0	0.524292	0.483317	6.90521	0	3.07122	0.382781	4.14223	0.577156	0	0	0	0	0.66521	1.86207	0	0	0	4.39107	2.30727	0	0	0.789205	1.61573	34.576	0	1.92657	0	0	1.06503	2.36664	1.22182	0	0	0	1.21696	0	3.25744	0	0	0
hsa-mir-548al	0	3.87054	2.94059	0	1.81074	4.49303	0.715003	0	0	4.71863	6.28312	2.15788	0	5.70369	4.2106	9.32003	4.04009	0	7.64592	38.0047	0	16.9629	0.931037	0	0	0.605014	0	2.30727	0	5.27189	5.91904	0.323146	0.691521	0	4.81644	0	0	4.26011	3.31329	2.44363	0	0	0	1.70374	0	1.39605	0	0	6.26312
hsa-mir-548am-3p	2.25665	0	0	0	3.62149	0	1.43001	0	0	0.524292	0	0	0	0.438745	0	0	0.288578	0	0	0	0	0.997815	0	0	0	0	0	0.461454	0	0	0	0.969438	0	0	1.44493	0	0	0.532514	0.946655	0.814544	0	0	0	1.21696	0	0	0	0	0
hsa-mir-548am-5p	0	0	0	0	0	0	2.14501	0	0	1.22335	0	0	0	1.75498	1.53113	4.14223	4.61724	0	0	0	0	0	0.931037	0	0	2.42006	0	1.84582	0.565574	0	0	0	15.905	0	2.88986	0	0	6.92269	4.73327	2.8509	48.4801	0	0	1.70374	0	8.37627	0	0	9.57889
hsa-mir-548an	22.5665	1.93527	0	12.2786	3.62149	0	0	0	0	1.57288	0	0	0	0	2.29669	0	0	0	0	5.18246	0	1.33042	0	0	0	0.605014	0	0	1.69672	0	3.15682	0	0.691521	0	0	0	0	0	0	1.22182	0	0	0	0.973568	0	0.465348	0	0	0
hsa-mir-548ao-3p	0	2.90291	0	0	0	0	0	0	0	0	0	0	0	0.219373	1.91391	0	0	0	0	0	0	1.99563	0	0	0	0	0	0	0	0	0	0	0	0	0	0	0	0	0	0	0	23.4222	0	0	0	0	0	0	0
hsa-mir-548ap-3p	0	0.967636	0	0	0	0	0	0	0	0	0	0.431576	0	0.658118	1.14834	0	0	0	0	0	0	0	0	0	0	0	0	1.38436	0	2.25938	0	2.58517	0	2.0576	0	0	0	3.19509	0	0	0	0	1.75505	0.243392	0	0.465348	0.950932	0	1.47368
hsa-mir-548ap-5p	0	0	0	8.18574	1.81074	0	1.78751	22.9035	0	2.62146	0	0	0	1.97435	0.382781	2.07112	2.88578	0	0	0	0	5.98689	0	0	0	0.605014	0.399188	2.76873	1.69672	0	0	0.323146	8.29825	0	0.963287	0	0	2.13006	0.946655	0	0	0	0	0.730176	0	5.58418	0	0	0
hsa-mir-548aq-3p	2.25665	0	0	0	0	2.24651	2.14501	0	0	1.57288	0	0	0	0	1.53113	1.03556	1.73147	0	0	0	0	1.33042	1.86207	0	0	0	0	1.38436	0	0	2.76222	0.646292	6.22369	0	0.481644	0	0	2.13006	0.946655	0	0	0	0	1.46035	0	3.72279	27.577	0	0
hsa-mir-548aq-5p	0	0	0	0	0	0	0	7.6345	0	0	0	0	0	1.09686	0	0	0	0	0	0	0	0	0	0	0	0	0	0	0	0	0	0.646292	0	0	0.481644	0	0	0	0	0	0	0	0	0.243392	0	0.930697	0	0	0
hsa-mir-548ar-5p	0	0	0	0	0	2.24651	5.00502	0	0	0.524292	0	0	0	1.97435	1.14834	6.21335	1.73147	0	0	0	0	2.99345	0	0	0	0	0	2.76873	0	0	4.73523	2.26202	12.4474	0	3.61233	0	0	3.7276	0.473327	6.92363	0	0	0	0.730176	0	1.39605	0	0	0
hsa-mir-548as-5p	0	0	2.94059	0	0	6.73954	0	11.4517	0	2.97099	0	6.04206	0	0.438745	3.44503	0	8.36876	0	0	41.4597	0	2.66084	3.25863	37.969	0	1.81504	0	0	10.7459	0	2.36761	0.646292	0.691521	0	0.481644	0	0	0	3.78662	0	7.83517	0	0	2.43392	31.2723	0.930697	0	0	0
hsa-mir-548at-5p	0	1.93527	0	12.2786	3.62149	2.24651	0	3.81725	0	3.49528	0	0	0	4.8262	8.42119	0	0.865733	0	0	0	0	2.32824	2.32759	0	0	9.07521	0	0.461454	0	0	5.52443	1.61573	10.3728	0	1.68575	0	0	13.8454	0	4.88727	0	0	13.1628	0.486784	0	2.79209	0	0	0
hsa-mir-548au-5p	0	0	14.703	12.2786	16.2967	29.2047	2.86001	49.6242	0	2.97099	6.76644	6.04206	12.5615	12.7236	3.82781	8.28447	8.08018	0	4.46012	31.0948	0	5.65429	4.18967	0	23.7146	4.2351	2.79431	6.92182	9.04918	10.5438	5.52443	7.43236	65.003	0	13.486	0	0	22.3656	8.99322	0.814544	0	0	0	9.49228	0	26.0595	0	0	15.842
hsa-mir-548aw	4.51331	0.967636	0	12.2786	0	11.2326	0	0	0	3.14575	10.633	0	0	1.53561	4.59338	14.4978	3.17436	0	10.1946	0	0	3.65866	2.79311	0	0	3.02507	0	4.61454	0	0	1.57841	2.26202	1.38304	0	9.39205	0	0	3.7276	0	1.22182	0	0	0	3.40749	0	0.930697	0	0	0
hsa-mir-548ax	0	10.644	0	8.18574	0	0	0	0	0	0.524292	7.24976	0	2.51229	1.31624	0	0	1.73147	0	0	0	0	0.332605	0	0	0	0	0	1.84582	1.69672	0	0	5.17033	0	0	2.88986	0	0	5.32514	1.41998	0	0	0	0	1.46035	0	0.930697	0	0	0
hsa-mir-548ay-3p	2.25665	0	0	0	0	2.24651	1.0725	45.807	0	3.67004	5.31649	0	0	4.60683	4.59338	2.07112	14.4289	0	0	12.0924	0	3.32605	3.25863	0	0	1.81504	0	8.30618	2.82787	0	7.10284	13.249	8.29825	0	1.92657	0	0	0	3.31329	2.44363	6.85577	0	7.89771	1.21696	0	1.39605	0	3.54255	2.94735
hsa-mir-548ay-5p	22.5665	31.932	17.6436	16.3715	14.486	53.9163	16.4451	26.7207	0	27.9622	28.999	7.33679	0	31.3703	39.8093	23.8178	23.3748	0	0	0	132.408	69.5145	36.3105	0	94.8583	30.8557	13.1732	43.8382	27.7131	29.372	25.6492	26.8211	55.3217	0	31.3068	0	1.26483	63.9017	75.7324	18.7345	27.4231	123.803	14.9179	26.5297	0	48.8616	13.313	21.2553	1.10526
hsa-mir-548az-3p	2.25665	0.967636	0	4.09287	0	0	0.715003	0	0	0	0	0	0	0.658118	1.14834	1.03556	1.44289	0	0	0	0	0	1.39656	0	0	0	0	1.38436	0	0	0	1.61573	0	0	0.240822	0	0	0	6.15326	4.47999	0	0	0	0.730176	0	0	0	0	0
hsa-mir-548az-5p	0	3.87054	26.4653	8.18574	1.81074	2.24651	4.29002	7.6345	0	9.08773	0	4.74733	0	4.38745	4.2106	7.24891	12.1203	0	6.3716	6.90994	0	1.99563	0	32.7914	0	5.44513	1.99594	3.23018	0	16.5688	7.89205	7.10921	7.60673	0	5.5389	0	0	5.85766	2.36664	4.07272	0	0	0	3.40749	0	3.72279	0	12.9893	0
hsa-mir-548b-3p	0	0	0	4.09287	0	0	0.715003	11.4517	0	0.699056	3.38322	7.76837	15.9112	2.85184	0.765563	2.07112	0	0	0	0	0	0.997815	0	0	0	0	0	0	0	0	2.76222	0	0	0	0.240822	0	0	0.532514	0.473327	2.44363	0	0	0	0.486784	0	0	0	0	6.26312
hsa-mir-548b-5p	6.76996	8.70872	0	8.18574	1.81074	6.73954	7.86503	15.269	0	4.3691	11.1163	26.3261	40.1966	7.67804	3.06225	12.4267	0	0	38.8668	15.5474	264.816	2.32824	0.931037	75.938	80.6295	10.8903	0	4.61454	1.69672	0	11.4435	7.43236	7.60673	0	1.68575	0	0	1.59754	2.36664	7.73817	0	0	0	4.62445	0	2.79209	16.1658	0	0
hsa-mir-548ba	9.02661	0	0	4.09287	0	6.73954	0	0	0	1.39811	7.24976	5.17891	0	0.219373	2.29669	5.17779	4.04009	0	0	0	0	1.99563	1.86207	0	0	5.44513	0	2.76873	0	0	1.57841	1.93888	1.38304	0	12.0411	0	0	3.7276	5.67993	0.407272	0	0	0	1.46035	0	2.79209	0	0	0
hsa-mir-548bb-3p	2.25665	1.93527	0	0	0	0	0	0	0	1.57288	0	0	0	1.31624	2.67947	3.10668	0.288578	0	0	0	0	0	0	0	0	0	0	0.922909	0	0	1.57841	0	0	0	1.68575	0	25.2965	0	0	0.814544	11.7528	0	0	0.730176	58.0771	0	0	0	0
hsa-mir-548bb-5p	2.25665	0	0	0	1.81074	0	0	7.6345	0	0	0	0	0	0.658118	0.382781	2.07112	0	0	0	0	0	0	0	0	0	0	0	0	0.565574	0	0	0	0	0	0.481644	0	0	0.532514	0	0	0	0	0	0	0	0	0	2.3617	0
hsa-mir-548c-3p	0	0	0	0	0	0	0	0	0	0	0	0	0	0.877491	0	1.03556	0	0	0	0	0	0	0	0	0	0	0	0.461454	0	0	0	0	0	0	0	0	0	2.13006	2.83996	0	0	0	0	0.243392	0	3.72279	0	0	0
hsa-mir-548c-5p	0	0	0	0	0	0	1.0725	0	0	0.524292	0	0	0	0.877491	0	0	0	0	0	0	0	0	0	0	0	1.81504	0	0	0	0	0	0	0	0	0	0	0	0.532514	0	0	0	0	0	0	0	0	0	0	0
hsa-mir-548d-3p	0	3.87054	0	0	0	0	0	0	0	0	0	0	0	0	0	0	0	0	0	0	0	0.997815	0	0	0	0	0	0	7.35246	0	0	0	0	0	0	0	0	0	0	0	0	0	0	0.973568	0	0.465348	0	0	0
hsa-mir-548d-5p	0	0	0	0	0	0	0.715003	0	0	1.57288	0	0	0	0.438745	0.765563	0	5.1944	0	0	0	0	4.98908	0	0	0	2.42006	0	1.38436	0	0	0	0.323146	2.07456	0	0.963287	0	0	0	1.89331	1.62909	0	0	0	1.21696	0	2.32674	0	0	0
hsa-mir-548e-3p	11.2833	7.74109	0	4.09287	5.43223	6.73954	8.93754	53.4415	0	12.0587	19.816	1.29473	0	14.698	19.5219	6.21335	21.0662	0	6.3716	0	0	22.6171	25.138	0	0	6.05014	3.59269	21.6884	15.8361	0	26.833	17.773	58.0878	8.2304	26.2496	0	0	13.3129	15.1465	4.07272	0	0	0	9.0055	28.5918	17.6832	0	0	16.2104
hsa-mir-548e-5p	2.25665	3.87054	0	0	3.62149	4.49303	1.43001	0	0	0	0	0	4.18715	0	0.382781	0	0	0	5.73444	0	0	1.33042	0	0	0	0	0	0.922909	0	0	0	0	3.4576	0	1.92657	0	0	0	2.36664	0	0	0	0	0.730176	0	1.86139	0	0	0
hsa-mir-548f-3p	0	4.83818	0	0	1.81074	0	0	0	0	0	0.483317	0	0	1.75498	1.53113	2.07112	0	0	0	0	0	0	3.72415	0	0	1.21003	0	0.922909	0	0	0	0	1.38304	0	0.240822	0	0	0	0.473327	0	0	0	0	0	0	0.465348	0	28.3404	0
hsa-mir-548f-5p	0	2.90291	0	0	0	2.24651	0.357501	0	0	0.699056	0	0	0	0.877491	0.382781	1.03556	0	0	0	0	0	0	0	0	0	5.44513	0	0.461454	0	0	0	0	1.38304	0	1.68575	0	0	0	0	0	0	0	0	0.243392	0	2.79209	0	0	0
hsa-mir-548h-3p	0	0	2.94059	0	3.62149	0	0	0	0	0	0	0	0	0.438745	0.382781	0	0	0	0	0	0	0.332605	0	0	0	1.81504	4.79025	0.922909	0	0	0	0.969438	0	0	0.481644	0	0	0	0	0	0	0	0	0	0	0	0	0	0
hsa-mir-548h-5p	11.2833	2.90291	0	0	5.43223	0	0.357501	0	15.346	0.349528	0	4.74733	0	2.19373	0	0	0	0	0	0	0	2.32824	0	0	14.2287	0.605014	0	1.84582	0	0	0	1.93888	11.0643	0	1.20411	0	0	0	1.89331	0.814544	0	0	0	0.243392	0	0	0	0	0
hsa-mir-548i	0	0	8.82178	0	0	4.49303	0	3.81725	0	0.524292	0	0	0	0.877491	1.14834	0	1.73147	0	0	0	0	0	0	0	0	0	0	2.76873	1.69672	0	2.36761	3.5546	4.84065	0	5.77972	0	0	1.59754	0.473327	1.62909	0.489698	0	0	5.11123	0	0.930697	0	1.18085	0.368419
hsa-mir-548j-5p	9.02661	2.90291	0	0	5.43223	6.73954	18.2326	41.9897	0	0	0	0	12.5615	5.92306	1.91391	0	0	0	0	0	0	0	0	31.0655	18.9717	5.44513	0	5.53745	0	0	4.34063	3.5546	11.7559	0	11.8003	0	0	6.39017	9.93987	0	0	0	0	2.43392	0	6.04953	0	0	0
hsa-mir-548k	0	4.83818	79.396	0	12.6752	2.24651	6.79253	38.1725	0	15.3792	14.9828	20.2841	30.1475	18.2079	22.2013	3.10668	19.9119	0	0.63716	38.0047	0	10.976	0.931037	0	0	19.3604	16.3667	11.9978	7.91804	0	13.0219	12.9258	27.6608	0	13.0044	0	6.32413	17.573	17.0398	20.7709	25.4643	0	0	11.6828	0	18.6139	0	24.7978	0
hsa-mir-548l	0	0.967636	0	0	5.43223	4.49303	0.357501	0	0	3.67004	11.5996	3.88418	2.51229	4.16808	1.53113	0	1.15431	0	9.55741	0	0	7.64992	0.465519	25.8879	18.9717	4.84011	3.59269	8.76763	0	0	0	2.90831	8.98977	4.1152	3.37151	0	0	2.66257	4.73327	3.66545	0	0	0	2.9207	33.0593	9.30697	0	0	11.421
hsa-mir-548m	0	3.87054	0	0	0	0	0	0	0	0	0	0	0	0.219373	0	0	0	0	0	0	0	1.99563	0	0	0	0	0	0.461454	2.82787	0	0	0	0	0	0.240822	0	0	0	0	0	0	0	0	0	0	0	0	0	0
hsa-mir-548n	2.25665	6.77345	0	0	0	2.24651	2.14501	0	0	5.41768	0	0	0	0.877491	0	0	0	0	0	0	0	0	0	0	0	0	0	0	0	0	0.789205	0.969438	2.76608	0	2.40822	0	0	0	0	0	0	210.799	0	0.486784	0	0.930697	0	0	0
hsa-mir-548o-3p	2.25665	1.93527	0	0	0	0	6.43503	11.4517	0	2.27193	0	1.29473	0	9.87177	7.65563	15.5334	6.92587	0	0	0	0	5.98689	5.12071	22.4362	52.172	7.86518	1.99594	1.84582	1.13115	0	1.18381	4.2009	44.2573	0	10.837	0	0	7.98771	6.62658	1.62909	0	0	0	4.13766	0	10.703	0	30.7021	5.52628
hsa-mir-548o-5p	11.2833	10.644	0	0	0	0	0	0	1.27883	0.699056	0	0	0	2.4131	0	0	0.288578	0	0	0	0	0	1.39656	0	0	1.81504	0	0	0	0	1.18381	0.969438	6.22369	0	1.92657	0	0	0	0	0	0	0	0	2.19053	0	0.930697	0	0	0
hsa-mir-548p	0	0.967636	2.94059	0	0	0	0	0	0	0	0	0	0	0	0	0	0.577156	0	0	0	0	0.66521	0	0	0	3.02507	0	0	0	0	0	0	0	0	0.963287	0	0	1.59754	1.89331	0	0	0	0	0	0	0	0	0	0
hsa-mir-548q	20.3099	17.4174	29.4059	49.1144	9.05372	29.2047	22.1651	95.4312	19.1825	9.08773	3.38322	15.1052	0	5.04557	24.8808	20.7112	15.006	0	49.0613	13.8199	0	16.2977	22.8104	27.6138	23.7146	7.86518	21.157	16.6124	5.65574	0	14.6003	13.8953	40.7997	34.9792	19.5066	38.3009	1.89724	23.9631	18.4598	25.2509	0	0	17.5505	11.6828	0	16.2872	17.1168	31.8829	10.3157
hsa-mir-548s	0	0	0	0	0	0	3.21751	0	0	1.57288	0	1.29473	0	3.07122	4.2106	2.07112	1.15431	0	0	0	0	6.98471	6.98278	0	0	0	0	1.38436	2.2623	0	3.94602	3.87775	9.68129	0	1.68575	0	0	3.7276	2.83996	1.62909	0	0	0	0.730176	0	0	11.4112	0	0
hsa-mir-548t-3p	0	4.83818	0	0	0	0	0	0	0	0	0	0	0	0.219373	0	0	0	0	0	0	0	0	0	0	0	0	0	0	0	0	0	0	0	0	0	0	0	0	0	0	0	0	0	0	0	0	0	0	0
hsa-mir-548t-5p	0	3.87054	0	0	0	0	0	0	0	0.699056	0	0	0	0	0	0	0	0	0	0	0	1.66303	0	0	0	0	0	1.38436	0	0	0	0	1.38304	0	1.44493	0	0	1.06503	0.473327	0	0	0	0	0	0	0	0	0	0
hsa-mir-548u	0	3.87054	0	0	0	0	0	0	0	0.699056	0	0	0	1.75498	0.382781	0	0	0	0	0	0	1.66303	1.86207	0	61.6579	0.605014	0	0.922909	0	0	1.97301	0	0	0	1.44493	0	0	4.26011	0.946655	0	0	0	0.877523	0	0	0.465348	0	0	0
hsa-mir-548v	0	0	0	0	0	0	2.14501	0	0	8.56344	0	0	0	8.99428	3.44503	15.5334	17.8918	0	0	0	0	9.64555	16.7587	0	0	3.02507	1.99594	1.84582	5.65574	0	6.31364	1.61573	10.3728	0	2.40822	0	6.95655	7.98771	1.89331	2.44363	26.9334	0	15.7954	1.21696	0	3.72279	0	0	0
hsa-mir-548w	0	0.967636	0	8.18574	3.62149	2.24651	4.29002	34.3552	0	3.49528	13.0496	2.58946	0	6.14244	2.29669	6.21335	3.75151	0	1.91148	0	0	1.66303	0	0	61.6579	1.81504	1.19756	0.922909	8.48361	0	5.91904	5.49348	13.8304	0	5.29808	0	0	2.13006	2.83996	0.814544	0	0	0	0.730176	0	2.79209	0	0	1.84209
hsa-mir-548x-5p	0	0	5.88119	0	0	0	0	0	0	0.524292	0	0	0	0	1.53113	2.07112	1.44289	0	0	0	0	0	0	0	0	0	0	0.461454	0	0	3.15682	0	0	0	0.240822	0	0	0.532514	0	0.814544	0	0	0	0	0	0	0	0	0
hsa-mir-548y	4.51331	10.644	0	0	0	0	2.50251	0	0	1.22335	0	0	0	2.63247	1.53113	0	5.1944	0	0	0	0	6.3195	6.05174	15.5328	0	3.63008	0	1.38436	0	0	1.57841	1.29258	13.1389	0	4.81644	0	0	9.05274	8.04657	0.814544	0	0	0	1.70374	0	6.98023	0	0	6.26312
hsa-mir-548z	0	1.93527	0	0	7.24298	0	1.78751	0	0	0.87382	18.8494	0.431576	2.51229	2.85184	0.382781	4.14223	0.865733	0	0	0	0	0	4.18967	0	0	1.21003	0	4.15309	0	0	1.18381	0	1.38304	0	0.481644	0	0	1.59754	1.89331	6.10908	0	0	0	2.43392	0	1.86139	0	0	1.84209
hsa-mir-549a	0	0	0	0	3.62149	0	0	0	0	0	0	0	14.2363	0.219373	0	2.07112	11.5431	0	0	0	0	0	6.51726	39.6948	0	0	0	4.61454	0	0	1.57841	10.987	0	0	2.1674	0	15.8103	6.92269	0.473327	0	0	0	0	4.86784	0	7.44557	0	0	4.42103
hsa-mir-550a-3-5p	6.76996	0	5.88119	4.09287	1.81074	6.73954	5.36252	3.81725	39.6438	1.39811	0	13.3789	20.9358	3.29059	0	6.21335	0	0	1.27432	3.45497	0	0.66521	0	17.2586	4.74291	6.05014	9.18132	0.461454	3.95902	25.6063	1.57841	0	3.4576	10.288	0.481644	0	0	0	6.62658	2.03636	0.489698	0	0.877523	0.243392	65.2251	0	0	4.7234	0
hsa-mir-550a-3p	0	0	0	0	0	0	0	7.6345	1.27883	0	0	0	0	0.438745	0	0	0	0	0	5.18246	0	0	0	1.72586	0	0	0	0.461454	0	0	0	0	0	0	0.722465	0	0	0	0.946655	0	0	10.0381	0	0	0	0	0	10.6276	0
hsa-mir-550a-5p	0	0	2.94059	0	0	2.24651	2.86001	3.81725	1.27883	0.524292	0	0.863152	0.83743	0	0	0	0.577156	0	3.1858	8.63743	0	0.66521	0.465519	0	0	0.605014	0.399188	0	0	0	0.789205	0	2.07456	0	0	4.25566	0	0	0	0	1.46909	10.0381	0.877523	0	0	0.465348	0	0	0
hsa-mir-550b-2-5p	0	0	0	0	5.43223	0	1.0725	0	10.2307	0	10.1497	1.7263	0	0.658118	1.14834	0	0	0	0	0	0	0	0	32.7914	0	0	14.77	2.30727	0	0	0	0.323146	0	0	0	0	0	0	0	0	0	0	0	0	0	0	24.7242	14.1702	0
hsa-mir-551a	0	1.93527	0	0	0	0	0	0	0	0	0	0	0	0.219373	0	0	0	0	0	0	0	0	0	0	0	0	0	0	0	0	0	0	0	0	0	0	0	0	0	0	0	63.5744	0	0	0	3.72279	0	14.1702	0
hsa-mir-551b-3p	49.6464	0	0	4.09287	39.8364	26.9582	36.8226	0	0	0	16.4328	7.33679	51.9207	0.219373	0	0	45.0181	0	100.034	107.104	0	2.32824	0	46.5983	0	0	0	0	0	0	3.55142	0.646292	2.76608	0	0.963287	0	0	7.4552	0	1.22182	0	20.0761	0	0	0	1.39605	28.528	0	0
hsa-mir-551b-5p	47.3897	0	0	0	21.7289	26.9582	3.93252	0	0	0	8.21639	3.88418	8.3743	0	0	0	11.5431	0	18.4777	100.194	0	0	0	0	0	0	0	1.38436	0	0	2.76222	0	0.691521	0	0	0	0	0	0	0	0	0	0	1.21696	0	0	28.528	0	0
hsa-mir-552-3p	0	8.70872	0	0	0	2.24651	0	0	0	6.46627	0	0	33.4972	7.89742	6.89007	1.03556	15.006	0	0	15.5474	0	60.5341	16.7587	0	0	0	0	24.9185	3.39344	0	0	1.61573	0.691521	0	1.68575	0	3.16207	51.6539	37.8662	4.47999	0	0	0	3.40749	0	5.11883	0	0	1.84209
hsa-mir-552-5p	0	0	0	0	0	11.2326	0	0	0	16.9521	55.0982	0	35.1721	15.1367	17.6079	4.14223	27.4149	0	0	65.6445	0	155.659	18.6207	0	0	4.2351	0	32.3018	27.1476	0	3.55142	3.23146	6.22369	8.2304	2.40822	0	0	88.9299	69.1058	10.1818	10.7734	384.792	0	1.94714	0	8.84162	25.6752	0	1.10526
hsa-mir-553	0	0	2.94059	0	0	0	0	0	0	0	0	0	6.69944	0.658118	0	0	0	0	0	0	0	0	0	0	0	1.21003	0	0	0	0	0	0	0	0	0	0	0	0	0	0	0	0	0	0	0	0	0	0	0
hsa-mir-555	0	3.87054	0	0	0	0	0	0	29.4132	0.524292	0	0	0	0.658118	0	0	0	0	0	0	0	0	0	13.8069	33.2004	0	0	0	0	0	0	0	0	0	0	0	0	1.59754	0	0	0	0	0	0.243392	0	0	0	0	0
hsa-mir-556-3p	0	0	2.94059	8.18574	0	0	0	0	0	15.7288	0	7.33679	0	2.85184	1.14834	2.07112	0	0	0	0	0	6.3195	0.465519	0	0	0	0	5.076	0	0	15.7841	0	3.4576	0	0.481644	0	0	0.532514	0	0	48.4801	0	0	2.9207	0	3.25744	0	0	6.26312
hsa-mir-556-5p	0	5.80581	0	0	1.81074	0	0	0	0	12.0587	0	11.221	0	1.53561	2.29669	0	0	0	0	0	0	1.66303	0	0	0	1.21003	0	0.922909	2.82787	0	22.8869	1.61573	1.38304	0	1.92657	80.8575	0	2.66257	5.2066	0	0	0	0	0.730176	0	1.39605	0	0	0
hsa-mir-557	4.51331	3.87054	2.94059	4.09287	0	0	0	0	0	0	0	0	0	1.31624	0	0	0	0	0	0	0	0	0	0	0	0	0	0	0	0	0	0	0	0	0	0	0	0	0	0	0.489698	0	0	0	0	0	0	0	0
hsa-mir-5572	4.51331	2.90291	0	0	0	0	0	0	0	0	0	4.74733	0	0.877491	0.382781	0	0	0	0	0	0	0	0	0	23.7146	0	0	0	0	0	0	0	0	0	0	0	0	0	0	0	0	43.4983	0	0	0	0	0	0	0
hsa-mir-5579-3p	0	0	8.82178	0	0	0	1.78751	0	0	0	0	0	0	0.658118	0.382781	2.07112	0	0	0	0	0	0	0	0	0	0	0	0.922909	0	0	1.57841	0	0.691521	0	0	0	0	0	0	0	0	0	0	0.486784	0	0.465348	0	0	0
hsa-mir-558	15.7966	65.7992	0	0	9.05372	2.24651	2.86001	0	56.2687	0.349528	11.5996	30.2103	15.0737	10.5299	1.14834	3.10668	0.288578	0	27.3979	20.7298	463.429	0	1.39656	182.941	251.374	13.3103	9.58051	2.30727	1.13115	0	1.97301	0.969438	0	0	0.481644	191.505	15.8103	2.66257	23.193	0	0	184.031	0	0.973568	0	3.72279	55.1541	50.7765	11.0526
hsa-mir-5581-3p	2.25665	0	0	0	0	0	1.78751	7.6345	0	3.49528	0.483317	3.02103	0	4.8262	1.14834	6.21335	0.577156	0	0	5.18246	0	1.33042	0	0	52.172	2.42006	4.79025	0.922909	3.39344	0	0	2.26202	3.4576	0	0	0	0	3.19509	5.67993	1.62909	0	0	0	2.9207	0	0	0	0	3.31577
hsa-mir-5582-3p	0	0	0	4.09287	0	0	0	0	0	0	0	0	0	0.219373	0	1.03556	0	0	0	0	0	0	0	0	0	0	0	0	0	0	0	0	2.07456	0	0.240822	0	0	0	1.89331	0	0	0	0	0	0	0	0	0	0
hsa-mir-5584-5p	0	1.93527	44.1089	0	1.81074	0	0	0	0	0	0	0	0	0.438745	0	0	0	0	0	0	0	0	2.32759	0	37.9433	0	0	0	0	0	0	0	0	0	0	0	0	0	0	1.22182	0	0	0	0	0	0.465348	0	0	0
hsa-mir-5585-3p	65.443	152.886	17.6436	28.6501	19.9182	8.98606	5.00502	11.4517	10.2307	6.11674	0.483317	15.9683	17.586	80.9485	7.65563	7.24891	1.44289	118.791	0	22.4573	1633.03	17.2955	20.4828	29.3397	891.668	10.8903	4.79025	5.99891	9.04918	0	6.70824	1.61573	0	0	0.963287	212.783	0	5.32514	16.5665	1.22182	26.9334	207.453	13.1628	4.62445	0	7.91092	44.6938	53.1382	2.21051
hsa-mir-5585-5p	0	0.967636	0	0	0	0	0.357501	0	0	0	0	0	6.69944	0	0	0	0	0	6.3716	0	154.476	0	0	15.5328	0	0	0.798376	0	0	0	0	1.93888	0	0	0	0	0	1.06503	0.946655	0	0	0	0	0	0	0	0.950932	0	0
hsa-mir-5587-3p	0	4.83818	0	0	0	0	2.86001	0	21.7402	0.699056	0	0	17.586	0	0	0	1.44289	0	0	0	0	2.32824	0	0	0	0	0	0	0	0	0	0	0	0	0	0	0	0	0	0	0	0	0	0	0	0.930697	0	9.4468	0
hsa-mir-5588-3p	2.25665	5.80581	0	0	0	6.73954	0	0	0	0	0	0	0	0.658118	1.14834	0	0.865733	0	0	0	0	0	0	1.72586	0	0	0.798376	0.461454	1.13115	0	0	0	0	0	0.240822	0	0	0	0	0	0	0	0	0	0	0	0	0	0
hsa-mir-5588-5p	9.02661	36.7702	8.82178	0	7.24298	0	2.14501	0	5.11533	1.57288	11.1163	20.7156	15.0737	6.80055	1.14834	0	1.44289	20.9631	14.6547	10.3649	88.2721	0.332605	0.931037	67.3086	137.544	2.42006	7.18538	0.922909	2.82787	6.02502	3.55142	1.29258	0	37.0368	0.963287	17.0226	0	2.13006	0.946655	3.66545	7.34547	137.187	6.14266	0.243392	5.36096	0	40.8901	31.8829	1.10526
hsa-mir-559	6.76996	7.74109	0	0	1.81074	2.24651	2.14501	22.9035	0	5.41768	0	3.88418	0	8.11679	3.82781	0	3.17436	0	0	0	0	9.64555	0	0	0	7.26017	3.99188	4.15309	0	0	4.34063	4.2009	2.76608	0	1.20411	0	5.69172	2.66257	2.36664	1.22182	0	0	0	5.35462	0	0	0	0	0
hsa-mir-5591-3p	0	1.93527	0	0	0	0	0	0	0	0	0	0	0	1.53561	0	0	0	0	0	0	0	0	0	0	0	0	0	0	0	0	0	0	0	0	0	0	0	0	0	0	0	0	0	0	0	0	0	0	0
hsa-mir-561-5p	2.25665	0.967636	0	0	0	4.49303	0	0	0	0	0	0	0	0	0	1.03556	0	0	0	0	0	0	0	0	4.74291	1.81504	0	1.38436	0	0	0	0	0	0	0	0	0	1.06503	0	0	0	0	0	0	0	0	0	0	0
hsa-mir-562	2.25665	10.644	2.94059	0	0	0	0	0	0	0	0	0	0	3.50996	0	0	0	0	0	0	0	0	0	0	0	5.44513	1.59675	0	0	0	0	0	0	0	0	0	0	0	0	0	0	0	0	0.243392	0	2.32674	0	0	0
hsa-mir-564	0	0	0	0	0	0	0	0	0	0.699056	0	6.47364	0.83743	0	0.382781	0	0	0	0	0	0	1.66303	0	0	4.74291	0	3.99188	0.461454	0	24.1001	3.55142	0	0	0	0	0	0	0	0	1.62909	0	0	0	0	0	0	0	0	0
hsa-mir-566	288.852	640.575	323.465	397.008	286.098	67.3954	14.3001	99.2484	899.02	13.9811	93.2802	326.271	217.732	137.985	60.4795	73.5247	15.2946	742.445	185.414	397.322	9114.09	26.2758	22.3449	773.186	11420.9	197.84	114.966	33.2247	54.2951	291.46	35.5142	17.1267	20.0541	203.702	13.0044	2034.2	4.42689	117.153	293.936	2.03636	20.5673	1077.42	244.829	24.3392	14.2959	173.575	1024.15	490.053	44.5787
hsa-mir-567	2.25665	6.77345	0	4.09287	0	0	1.43001	0	3.8365	1.04858	1.44995	8.19994	2.51229	1.09686	2.67947	1.03556	2.02004	5.24078	5.09728	3.45497	22.068	0.332605	1.39656	6.90345	18.9717	1.21003	1.19756	0	1.13115	11.2969	2.76222	2.58517	0.691521	0	2.40822	0	2.52965	1.59754	6.15326	0	0.489698	13.3841	1.75505	1.70374	16.0829	1.39605	10.4603	51.9574	1.10526
hsa-mir-568	0	0.967636	0	0	0	0	0	0	0	0	0	0.431576	0	0	0	0	0	0	0	0	0	0	0	0	0	0	0	0	0	0	0	0	0	0	0	0	0	0	0	0	0	0	0	0	0	0	0	0	0
hsa-mir-5680	2.25665	0.967636	0	0	1.81074	0	1.43001	0	21.7402	6.11674	0	0	0	9.6524	12.6318	9.32003	8.36876	0	0	0	0	20.6215	6.51726	0	0	13.9153	2.39513	4.61454	10.1803	24.1001	3.55142	7.43236	2.76608	0	2.40822	0	0	4.79263	7.09991	5.29454	0	0	0	11.196	34.8463	5.58418	0	8.26595	0
hsa-mir-5682	9.02661	25.1585	8.82178	0	1.81074	0	6.07752	0	0	16.4278	18.8494	23.7367	2.51229	4.16808	1.53113	0	0.865733	0	17.2033	17.2749	0	0	0.465519	0	28.4575	0.605014	15.9675	5.53745	0	32.3845	1.97301	7.43236	0	0	1.68575	0	0	0	0.473327	0	0	0	0	1.21696	16.9764	0	15.2149	0	2.57893
hsa-mir-5683	6.76996	0	5.88119	0	7.24298	4.49303	0	0	0	0.699056	0	0	0	0.219373	0.765563	0	3.75151	0	0	0	0	1.33042	0	0	0	0	0	1.84582	0	0	1.18381	0	10.3728	0	1.20411	0	13.9131	13.8454	18.4598	1.62909	0	0	0	0	0	0.930697	0	12.9893	0
hsa-mir-5684	60.9297	227.394	44.1089	53.2073	30.7827	4.49303	1.78751	7.6345	430.967	2.79622	63.7979	213.198	112.216	51.1138	17.9907	5.17779	3.17436	36.6855	141.45	46.6421	3486.75	6.6521	8.37934	390.045	2053.68	29.0407	178.836	9.22909	78.0492	25.6063	11.8381	1.93888	13.8304	4.1152	4.57561	438.333	1.26483	7.98771	61.0592	2.44363	0	76.9585	177.26	9.49228	16.0829	17.2179	593.382	452.265	6.26312
hsa-mir-5685	0	0	0	0	0	0	0	0	0	0	0	0	0	0	0	0	0	0	0	0	0	0	0	0	0	0	0	0	0	0	0	0	0	0	0	0	0	0	0	0	0	0	0	0	0	0	0	0	0
hsa-mir-5687	0	0	0	0	1.81074	0	0	0	0	0.349528	0	0	0	0	0.765563	0	0.577156	0	0	0	0	0	0	0	0	0	0	0	0	0	0	0	0	0	0	0	0	0	0.946655	0	0	0	0	0	0	0	0	0	0
hsa-mir-5688	2.25665	1.93527	0	0	0	0	0	0	0	0.174764	0	0	0	0.658118	0	0	0	0	0	0	0	0	0	0	0	0	0	0	0	0	0	0	0	0	0	0	0	0	0	0	0	0	0	0	0	0	0	0	0
hsa-mir-5689	27.0798	53.22	11.7624	0	0	0	0	0	0	0.349528	4.34985	3.88418	14.2363	9.43303	3.44503	2.07112	2.02004	0	8.92025	44.9146	110.34	0	1.39656	44.8724	156.516	1.81504	8.38294	0.461454	2.82787	0	1.18381	0.323146	0	0	0.481644	0	0	1.59754	6.62658	0.407272	0	0	0	0.486784	0	2.32674	38.9882	3.54255	0
hsa-mir-5690	0	0	0	0	0	0	2.14501	0	0	0	0	0	0	1.31624	1.14834	3.10668	1.44289	0	0	0	0	0	0	0	4.74291	0	11.9756	0	0	0	3.15682	0	11.0643	0	4.81644	0	0	2.66257	0.473327	0	0	0	0	0.243392	0	1.86139	0	0	0
hsa-mir-5692a	0	3.87054	5.88119	20.4643	0	0	1.0725	0	0	1.9224	0	0	0	4.60683	0.765563	0	1.15431	0	0	0	0	5.98689	2.32759	0	0	0	0	12.9207	4.52459	0	2.76222	0.969438	6.91521	0	1.92657	0	0	0.532514	0	4.07272	0	0	0	0.973568	0	0.465348	0	0	0
hsa-mir-5692c	2.25665	0	0	0	0	0	2.14501	0	0	0	0	0	0	2.19373	0.765563	0	0.577156	0	0	0	0	0	0	18.9845	0	0	0	0	0	0	0	2.26202	0.691521	0	0	0	0	0	0.473327	0	0	0	0	0.486784	0	0	0	25.9787	0
hsa-mir-5694	0	27.0938	0	0	1.81074	0	0	7.6345	0	0	0	0	0	0	0	0	0	0	0	0	0	7.31731	0	0	0	0	0	0.461454	0	0	0	0	0	0	0	0	0	0	0	0	0	0	0	0.730176	0	0	0	0	0
hsa-mir-5695	11.2833	11.6116	2.94059	4.09287	0	0	0	3.81725	0	1.57288	14.4995	0	0	4.38745	2.29669	1.03556	0.288578	0	0	0	0	10.6434	0	0	0	0	2.39513	0.922909	0.565574	0	3.94602	2.58517	4.14913	0	1.68575	0	0	5.32514	1.89331	3.66545	0	0	0	1.46035	0	4.65348	0	12.9893	0
hsa-mir-5696	0	7.74109	0	0	0	2.24651	2.50251	0	0	1.39811	3.38322	0	0	2.19373	1.14834	0	0	0	0	0	0	3.65866	0	0	0	0	0	0	0.565574	0	1.57841	3.23146	0	0	0.481644	0	0	0	0	0	0	0	0	0.243392	0	0	0	0	2.94735
hsa-mir-5698	2.25665	5.80581	0	0	0	0	0	0	0	0	0	0	15.0737	0	0	1.03556	0	0	0	0	0	0	0.465519	0	0	0	0	0	0	0	1.18381	0	0	0	0	0	0	0	0.946655	0	0	0	0	0.486784	0	0	0	0	0
hsa-mir-5699-5p	0	0	0	0	0	0	3.57501	0	0	0.524292	0	14.242	0	0	0.765563	1.03556	0	0	0	0	0	0	0	0	0	4.2351	0	0	0	0	0	0	1.38304	0	0	0	0	0	0	0	0	0	0	1.70374	0	0	0	0	0
hsa-mir-570-3p	2.25665	0	0	0	0	6.73954	0.357501	0	0	0.349528	2.8999	1.29473	0	0	1.53113	0	0	0	0	0	0	0	0	0	0	1.81504	0	0	2.82787	0	1.18381	0.646292	1.38304	0	0.240822	0	0	0	2.36664	2.8509	0	0	0	0.973568	0	4.65348	0	0	0
hsa-mir-5700	0	1.93527	0	0	0	0	0	0	0	0	0	0	0	0	0	0	0	0	0	0	0	0	0	0	0	0	0	0	0	0	0	0	0	0	0	0	0	0	0	0	0	0	0	0	0	0	0	0	0
hsa-mir-5701	148.939	334.802	61.7525	8.18574	68.8083	11.2326	224.511	202.314	864.491	58.5459	231.026	1131.59	1102.06	330.814	65.8384	20.7112	32.3207	1039.42	378.473	996.76	838.585	50.2234	42.3622	1097.65	2727.18	59.8964	889.79	69.6796	93.3197	74.5596	65.504	31.6683	177.029	388.886	61.6504	212.783	111.305	34.0809	208.264	55.389	102.837	1201.22	127.241	49.652	191.208	45.1388	722.708	852.573	55.9997
hsa-mir-5702	0	0.967636	0	0	0	0	0	0	0	0	0	0	0	0	0	0	0	0	0	0	0	0	0	0	0	0	0	0	0	0	0	0	0	0	0	0	0	0	0	0	0	0	0	0	0	0	0	0	0
hsa-mir-5706	0	2.90291	0	0	0	0	0	0	0	0.349528	0	0	0	0.219373	0	0	0	0	0	0	0	0	0	0	0	0	0	0	0	0	0	0	0	0	0	0	0	0	0	0	0	0	0	0	0	0	0	0	0
hsa-mir-5708	33.8498	160.628	38.2277	12.2786	9.05372	0	0	11.4517	42.2015	1.9224	11.5996	6.47364	25.1229	25.2279	1.53113	2.07112	2.5972	0	36.3181	0	1015.13	13.6368	0	48.3242	246.631	9.68022	4.39107	2.76873	10.1803	0	0	0	8.29825	0	0	0	0	9.05274	20.3531	1.62909	0	0	8.77523	1.94714	20.5504	2.32674	58.0069	44.8723	2.57893
hsa-mir-571	2.25665	0	0	0	0	0	0	0	0	0	0	0	0	0	0.382781	0	0	0	0	0	0	0	0	0	0	0	0	0	0	0	0	0	0	0	0	0	0	0	0	0	0	0	0	0	0	0	0	0	0
hsa-mir-572	0	0	0	4.09287	0	0	0	0	0	0.699056	0	0	0	0	0.382781	0	3.46293	0	0	24.1848	0	0	0	0	0	0	0	0	0	0	5.52443	0	0	0	0	0	0	0	0	0	0	0	0	0.486784	0	0	0	0	0
hsa-mir-573	2.25665	2.90291	0	0	0	0	0	0	0	0	0	0	0	0	0	0	0	0	0	0	0	0	0	0	0	0	0	0	0	0	0	0	0	0	0.722465	0	0	0	0	0	0	0	0	0	0	0	0	0	0
hsa-mir-5739	0	1.93527	0	0	0	0	0	0	0	1.04858	0	0	0	0	0	0	0	0	0	0	0	0	3.25863	0	0	0	3.99188	0	0	0	0	0	0.691521	0	0.481644	0	0	0	1.41998	0	0	0	0	0	0	0	0	0	0
hsa-mir-574-3p	1954.26	988.924	3634.57	3069.65	1171.55	889.62	2323.4	2194.92	4748.31	772.107	2241.63	714.69	1015.8	1442.59	1595.05	2908.88	1961.46	1145.98	1391.56	995.032	17345.5	871.093	2698.15	1244.35	6583.16	1139.24	1072.22	1383.44	887.951	4167.06	7454.83	2020.31	509.651	2325.09	2277.93	32155.7	2519.53	1089.52	864.769	4282.06	2050.86	876.658	5467.84	1030.76	4264.65	1275.05	2155.76	5065.84	4992.07
hsa-mir-574-5p	629.606	384.151	967.455	1326.09	1283.82	833.457	372.874	4034.83	3252.07	144.006	1607.03	364.682	1928.6	228.806	199.046	804.629	967.313	1280.5	909.865	3930.03	9158.23	46.5647	610.761	2656.1	10567.2	688.506	334.919	239.033	172.5	1144	496.015	391.653	124.474	938.266	297.656	8600.68	552.729	380.215	530.127	503.796	322.711	11754.6	1268.02	148.956	2915.47	345.289	2787.18	2745.47	2089.67
hsa-mir-575	4.51331	2.90291	0	0	5.43223	0	0	0	0	0	0.966634	0	0	0	0	0	0	0	0	0	0	0	0	0	0	0	0	0	0	0	0	0	0	0	0	0	0	0	0	0	0	0	0	0	0	0	0	0	0
hsa-mir-576-3p	20.3099	45.4789	8.82178	24.5572	18.1074	103.34	37.1801	57.2587	0	8.21391	24.1659	12.5157	60.295	17.5498	13.3974	23.8178	13.2746	0	34.4067	55.2796	44.1361	21.6193	16.2932	0	109.087	21.7805	8.78213	20.7655	10.7459	0	24.8599	14.2184	74.6843	24.6912	25.2863	0	12.6483	27.1582	32.6596	26.88	0	0	17.5505	28.9636	0	33.0397	14.264	25.9787	37.9471
hsa-mir-576-5p	29.3365	15.4822	20.5842	16.3715	5.43223	26.9582	11.7975	26.7207	0	13.6316	19.816	13.3789	30.9849	26.1053	12.249	18.6401	6.06013	0	1.27432	19.0023	0	32.2627	14.4311	0	42.6862	45.9811	22.3545	17.0738	20.9262	39.1626	20.9139	11.3101	58.0878	47.3248	40.9397	0	57.5496	38.341	37.8662	7.73817	159.642	177.339	0	14.3601	0	37.2279	15.2149	11.8085	60.4207
hsa-mir-577	13.5399	9.67636	61.7525	4.09287	14.486	8.98606	31.4601	61.076	0	3.32052	0	19.8525	25.1229	0	0	0	0	0	13.3804	12.0924	0	0	0	0	28.4575	0	13.9716	0	2.82787	2.25938	20.1247	2.90831	8.29825	0	0.240822	0	0	0.532514	0	0	0	0	0	1.94714	13.4024	0	0	0	13.2631
hsa-mir-578	11.2833	2.90291	8.82178	0	0	0	0	0	0	0.699056	0	0	0	4.38745	3.82781	0	4.90582	0	0	0	0	3.99126	4.65519	5.17759	0	3.63008	8.78213	0.922909	0	0	3.15682	0	0	37.0368	0.722465	0	30.9882	0	0	1.22182	14.6909	0	0	0.730176	0	1.86139	0	0	0
hsa-mir-5787	0	0	0	0	0	0	0.357501	0	0	0.174764	0	0	0	0	0	0	0	0	0	0	0	0	0	0	4.74291	0	0	0	0	0	0	0	0	0	0	0	0	0	0	0	0	0	0	0	0	0	0	0	0
hsa-mir-579-3p	0	0	0	0	0	0	2.50251	0	0	1.39811	0	0	0	1.97435	0	3.10668	2.02004	0	0	0	0	0	0	0	0	1.81504	0	1.84582	2.2623	0	0.789205	0	0.691521	0	0	0	6.95655	1.59754	0	0	0	0	0	0.243392	0	2.79209	0	0	0
hsa-mir-579-5p	0	0	0	0	0	0	0	26.7207	0	0	0	0	0	0	0	1.03556	0	0	0	0	0	0	0	0	0	0	0	0	0	0	1.57841	0.646292	2.76608	0	0	0	0	0	0	0	0	0	0	0	0	0	0	0	0
hsa-mir-580-3p	0	0	0	0	1.81074	0	0	0	0	0	0	4.74733	0	0.658118	0.765563	0	0	0	0	0	0	0	0	0	0	0	0	0	0	0	0	0.323146	0	2.0576	0	0	0	0	0	0	0	0	0	0	0	0	0	0	0
hsa-mir-581	0	2.90291	0	0	3.62149	0	4.64752	0	0	0	0	0	2.51229	0.877491	0.382781	3.10668	0	0	0	0	0	3.99126	0	0	0	3.02507	2.39513	0	0	0	0.789205	1.61573	0.691521	0	0.240822	0	0	1.59754	0	0	0	0	0	3.89427	0	0	0	0	0
hsa-mir-582-3p	69.9563	2.90291	61.7525	20.4643	30.7827	107.833	60.7752	11.4517	0	19.0493	4.34985	9.06309	41.8715	20.4017	13.7801	27.9601	7.50302	0	42.0526	20.7298	220.68	70.5123	33.0518	0	9.48583	6.05014	0	22.6113	2.82787	19.5813	23.6761	45.8867	24.2032	39.0944	22.1556	0	0	13.8454	12.7798	9.77453	0	0	3.51009	12.1696	9.82844	25.1288	24.7242	0	0
hsa-mir-582-5p	144.426	24.1909	182.317	61.393	38.0256	240.377	180.181	0	71.6147	67.2841	58.9647	47.9049	61.1324	73.4898	33.6848	23.8178	33.7636	0	70.0876	164.111	242.748	131.046	83.7934	41.4207	0	56.2663	0	70.1411	17.5328	0	52.4821	48.795	69.1521	57.6128	36.6049	0	161.265	53.2514	60.1126	37.8763	92.0632	0	21.0605	34.3183	36.6333	32.5744	19.9696	55.4999	0
hsa-mir-583	0	0.967636	0	0	0	0	0	0	0	0	0	0	0	0	0	0	0	0	0	0	0	0	0	0	0	0	0	0	0	0	0	0	0	0	0	0	0	0	0	0	0	0	0	0	0	0	0	0	0
hsa-mir-584-3p	2.25665	0	5.88119	0	0	0	0	0	0	0	0	0	0	0.219373	0	0	0	0	0	0	0	0	0	0	33.2004	0.605014	0	0	0	0	2.36761	0	0	0	0	0	0	0.532514	0	0	0	0	0	0	0	0.930697	0	0	0
hsa-mir-584-5p	40.6198	87.0872	11.7624	40.9287	14.486	74.135	28.2426	7.6345	17.9037	34.778	62.8312	68.189	50.2458	28.7378	6.89007	14.4978	107.928	0	44.6012	96.7392	0	4.32387	23.2759	22.4362	2689.23	82.2819	14.77	17.9967	35.6312	17.3219	6.31364	17.1267	45.6404	364.195	52.0175	0	143.558	93.19	100.819	47.2436	35.2583	184.031	141.281	13.1432	5.36096	100.981	24.7242	119.266	21.3683
hsa-mir-585-3p	6.76996	422.857	8.82178	0	12.6752	0	9.65254	3.81725	0	16.2531	33.8322	2.58946	5.86201	24.131	19.5219	2.07112	23.3748	0	0	53.5521	0	29.9345	19.5518	31.0655	0	16.9404	2.39513	7.38327	42.9836	34.6439	13.4165	56.2274	11.0643	0	55.389	212.783	2.52965	12.2478	11.8332	14.6618	80.8002	0	44.7537	16.794	23.2308	1.39605	50.3994	133.436	34.6314
hsa-mir-585-5p	0	2.90291	0	0	14.486	0	0	11.4517	0	1.74764	9.18303	6.04206	0	3.07122	0.382781	12.4267	4.90582	0	0	0	0	4.65647	0	0	0	3.63008	0	1.38436	0.565574	0	0	1.93888	0	0	10.1145	0	0	7.98771	8.51989	2.44363	10.2837	0	0	1.46035	0	0.465348	0	0	1.84209
hsa-mir-589-3p	13.5399	22.2556	17.6436	20.4643	5.43223	8.98606	35.3926	0	0	6.46627	2.8999	15.9683	5.02458	1.97435	4.2106	11.3911	2.88578	0	0	0	0	1.66303	6.51726	0	33.2004	5.44513	15.1691	4.61454	3.95902	0	9.47046	2.58517	2.76608	0	2.88986	0	16.4427	8.52023	3.31329	6.92363	0	0	24.5706	2.9207	0	5.58418	33.2826	27.1595	22.4735
hsa-mir-589-5p	58.673	66.7669	88.2178	90.0431	79.6728	114.572	110.11	118.335	98.4702	42.8172	12.5662	88.0415	23.448	19.7435	19.1391	48.6713	16.7375	0	42.0526	70.8269	2692.3	14.9672	18.6207	110.455	66.4008	50.2162	43.5115	19.3811	19.7951	41.422	54.8497	8.40179	38.0337	0	21.674	723.462	3.79448	34.0809	8.04657	29.3236	40.6449	117.111	0	20.9317	8.04145	32.5744	98.8969	131.074	3.68419
hsa-mir-590-3p	63.1863	82.249	47.0495	20.4643	88.7265	148.27	175.176	156.507	0	153.792	22.2326	5.17891	0	131.404	109.475	82.8447	88.882	0	98.7599	0	220.68	121.733	62.845	10.3552	28.4575	68.3666	8.38294	101.981	15.8361	15.0626	97.0722	39.7469	340.92	45.2672	143.048	0	62.6089	118.751	70.0524	116.073	14.6909	0	38.611	98.8171	15.1894	87.4855	4.75466	8.26595	59.3154
hsa-mir-590-5p	0	0	0	0	0	4.49303	1.43001	0	54.9898	1.39811	0	0	0	1.75498	1.53113	2.07112	0	0	0	0	0	0	1.39656	13.8069	0	0	0	0	1.13115	0	0	1.29258	3.4576	0	2.88986	0	0	6.39017	0	2.8509	0	0	0	1.70374	0	0.465348	44.6938	0	0
hsa-mir-592	205.355	40.6407	173.495	49.1144	25.3504	33.6977	109.395	30.538	24.2978	2255.15	0	0	0	1532.76	714.653	452.539	186.998	0	33.1323	0	0	55.8777	487.398	0	37.9433	1239.07	4.79025	682.03	294.099	72.3003	1277.72	583.602	2.07456	537.034	190.972	0	216.918	327.496	236.664	1616.46	302.144	779.623	890.686	653.021	348.463	812.033	0	0	659.838
hsa-mir-595	0	0	0	0	0	0	0	0	0	0	0	0	0	1.31624	0	0	0	0	0	0	0	1.66303	0	0	42.6862	0	0	0	0	0	0	0	0	0	0	0	0	0	1.41998	0	0	0	0	0	0	0	0	0	0
hsa-mir-596	2.25665	1.93527	0	0	0	0	0	0	0	0.349528	0	0	0	0	0	0	0	0	0	0	0	0	0	0	0	0	0	0.461454	0	0	0	0	0	0	0	0	0	0	0	0	0	0	0	0	0	0	0	0	0
hsa-mir-597-3p	18.0532	1.93527	0	0	1.81074	2.24651	1.0725	0	0	4.01957	0	0	12.5615	1.09686	3.06225	2.07112	0.288578	0	0	10.3649	0	5.65429	5.58622	0	0	5.44513	6.78619	0.461454	3.95902	0	7.49744	0.323146	0	0	0	0	0	0	0	3.66545	0	0	39.4885	0.730176	0	0	0	0	0
hsa-mir-598-3p	60.9297	211.912	17.6436	695.788	277.044	312.265	68.9978	217.583	291.574	621.636	152.245	337.492	230.293	1055.18	1215.33	869.869	513.38	303.966	171.396	171.021	1103.4	382.163	323.07	274.412	275.089	943.217	133.728	582.356	517.5	741.831	539.816	385.19	150.06	868.307	166.89	1029.87	602.057	637.42	664.552	519.272	544.544	709.357	757.302	597.527	1152.61	779.924	180.677	80.2978	683.785
hsa-mir-599	0	0	0	0	0	0	0	0	0	1.04858	0	0	0	0.438745	1.91391	2.07112	4.04009	0	0.63716	10.3649	0	0	0	0	0	6.05014	0.798376	0	0	0	275.432	1.93888	33.193	0	0.722465	0	0	0	0	0.814544	9.79396	8097.37	0	0	0	1.86139	0	0	0
hsa-mir-600	0	0	2.94059	0	1.81074	0	0	0	0	0.349528	0	0	0	0	0.382781	0	0	0	0	0	0	0	0	0	0	0	0	0	0	0	0	0	0.691521	0	0	0	0	0	0	0	0	0	0	0	0	0.465348	0	0	0
hsa-mir-601	0	2.90291	0	4.09287	1.81074	0	0	0	1.27883	0	0	0	0.83743	0.438745	1.91391	0	0.288578	0	0.63716	0	0	0.332605	0	1.72586	42.6862	1.21003	0.399188	0	0	0	0.394602	0	0	0	0	4.25566	0	0.532514	1.89331	0	0.489698	0	0.877523	0.486784	0	0.930697	1.90186	0	0.736838
hsa-mir-602	0	0.967636	8.82178	0	0	0	0	0	6.39417	0.524292	0	0	0	0	1.14834	0	0	0	0	0	0	0	0	0	0	0.605014	0	0	0	0	1.18381	1.29258	0	0	0	0	0	0	0	0	0	0	0	0	0	0	0	0	0
hsa-mir-603	0	5.80581	0	0	0	0	0	0	0	0	0	0	0	0.658118	0	0	0	0	0	0	0	0	2.32759	0	9.48583	0	0	0	0	0	0	0	0	0	0	0	0	0	0	0	0	0	0	0	0	0	0	0	0
hsa-mir-605-3p	0	7.74109	0	0	1.81074	2.24651	0.357501	11.4517	0	0.87382	5.31649	3.45261	0	5.92306	1.14834	0	1.44289	0	0	15.5474	0	2.66084	4.18967	0	0	6.05014	10.7781	2.30727	0	0	1.97301	3.5546	0.691521	0	6.26137	0	0	2.13006	4.73327	0	0	0	0	3.89427	0	4.65348	0	0	0
hsa-mir-605-5p	2.25665	0	0	4.09287	3.62149	0	0	3.81725	57.5475	0	0	1.29473	0	1.31624	0	4.14223	4.61724	0	7.00876	0	0	1.99563	0	0	0	3.02507	6.38701	0.922909	0	0	0.394602	0	0	0	3.61233	0	5.69172	0	0	0	0	0	0	2.9207	0	0.465348	0	0	0
hsa-mir-606	0	10.644	0	0	0	0	0	0	0	0	0	0	0	0	0	0	0	0	0	0	0	0	0	0	0	0	0	0	0	0	0	0	0	0	0	0	0	0	0	0	0	0	0	0	0	0	0	0	0
hsa-mir-6068	0	0	0	4.09287	0	0	0	0	0	0	0	0	0	0	0	0	0	0	0	0	0	0	0	0	0	0	0	0	0	0	0	0	0	0	0	0	0	0	0	0	0	0	0	0	0	0	0	0	0
hsa-mir-6069	0	1.93527	0	0	0	0	0	0	0	0	0	0	0	0	0	0	0	0	0	0	176.544	0	0	0	0	0	0	0	0	0	0	0	0	0	0	0	0	0.532514	0	0	0	0	0	0	0	0	0	0	0
hsa-mir-607	0	10.644	0	0	0	0	1.0725	0	1.27883	1.04858	0	0	0	3.29059	0	1.03556	0	0	0	0	0	6.98471	0	17.2586	18.9717	0.605014	0	3.23018	3.39344	0	2.36761	0	0	0	0.722465	0	0	2.13006	7.09991	0	0	0	0	0.730176	0	1.86139	1.90186	17.7127	0
hsa-mir-6070	4.51331	4.83818	0	0	0	0	0	0	0	0	0	0	0	0.658118	0	0	0	0	0	0	0	0	0	3.45173	85.3724	0	0	0	0	0	0	0	0	0	0	0	0	0	0	0	0	0	0	0	0	0	0	0	0
hsa-mir-6071	0	0.967636	0	0	1.81074	0	0	0	0	0	0	0	0	0.219373	0	0	0	0	0	0	198.612	0	0	0	0	0	0	0	0	0	0	0	0	0	0	0	0	0	0	0	0	0	0	0	0	0	0	0	0
hsa-mir-6073	51.903	87.0872	355.812	0	50.7009	4.49303	2.50251	26.7207	286.459	6.2915	71.0476	50.9259	10.8866	15.3561	10.3351	41.4223	29.4349	5.24078	41.4154	1.72749	2581.96	45.8995	24.6725	41.4207	80.6295	26.0156	28.3423	28.1487	44.1148	23.347	11.0489	25.8517	4.84065	170.781	6.26137	940.5	24.6641	34.6134	36.9195	16.2909	57.2947	23.4222	6.14266	8.76211	8.04145	23.2674	190.186	175.947	14.3683
hsa-mir-6075	2.25665	2.90291	0	0	0	0	0	0	1.27883	0	0	0.863152	0	0.658118	0	2.07112	0	0	0.63716	1.72749	88.2721	0	0	3.45173	4.74291	0	0	0	0	0	0	0	0	0	0	0	0	0	0.473327	0	0	0	0	0	0	0	3.80373	0	0
hsa-mir-6076	0	0	0	0	0	0	0	0	0	0.174764	0	0	3.34972	0	0	0	0	0	0	0	0	0	0	0	0	0	0	0	0	0	0	0	0	0	0	0	0	0	0	0	0	0	0	0.243392	0	0.465348	0	0	0
hsa-mir-6077	0	2.90291	0	0	0	0	0	0	0	0.349528	0	0	0	0.219373	0	0	0	0	0	0	0	0	0	0	66.4008	0	0	0	0	0	0	0	0	0	0	0	0	0	0	0	0	0	0	0	0	0.930697	0	0	0
hsa-mir-6078	2.25665	0	0	0	0	0	0	0	0	0	0	0	0	1.97435	0	0	0	0	0	1.72749	0	0	0	0	0	0	0	0	0	0	0	0	0	0	0	0	0	0	0	0	0	0	0	0	0	0	0	0	0
hsa-mir-6079	0	4.83818	0	0	0	0	0	0	0	0	0	0	0	0	0	0	0	0	0	0	0	0	0	0	0	0.605014	0	0	0	0	0	0	0	0	0	0	0	0	0	0	0	0	0	0.243392	0	0	0	0	0
hsa-mir-6080	0	0	0	4.09287	0	0	0	0	0	0	0	0	0	0	0	0	0	0	0	0	0	0.332605	0	0	0	0	0	0	0	0	0	0	0	0	0	0	0	0	0	0	0	0	0	0	0	0	0	0	0
hsa-mir-6083	0	4.83818	0	12.2786	3.62149	0	0	0	0	0	0	0	0	0	0	0	0	0	0	12.0924	0	0	0	0	9.48583	0	0	0.461454	0	0	0	0	0	0	0	0	0	0.532514	2.36664	0	0	0	0	1.21696	0	0	0	0	0
hsa-mir-6084	0	0.967636	0	0	0	0	0	0	0	1.04858	0	2.15788	0	0	0.382781	0	0	0	0	0	0	0	0	1.72586	14.2287	0	0	0	0	0	0	0	0	0	0	4.25566	0	0	0	0	0	0	0	0	0	0	0	0	0
hsa-mir-6087	65.443	2868.07	47.0495	392.915	418.282	44.9303	17.1601	76.345	1273.72	49.2834	104.88	1019.38	551.029	67.128	245.363	86.9869	65.2186	2484.13	909.228	1304.25	4237.06	9.31294	13.5	6059.5	19170.9	180.294	299.79	9.69054	68.4345	97.9066	10.6543	9.69438	21.4371	12.3456	13.0044	2361.89	55.0199	57.5115	293.463	4.88727	590.086	3600.32	38.611	15.0903	40.2072	92.6043	1875.24	1147.79	67.7891
hsa-mir-6088	0	2.90291	0	0	0	0	0	0	0	0	0	0	0.83743	0	0	0	0	0	0	0	0	0.66521	0	0	61.6579	0	0	0	0	0	0	0	0	0	0	0	0	0	0	0	0	0	0	0	0	0	2.8528	0	0
hsa-mir-6089	0	3.87054	0	0	0	2.24651	0	0	34.5285	0	0	0	11.724	2.63247	0	0	0	0	0	0	66.2041	0.997815	0.465519	29.3397	113.83	0	0	0	0	0	0	0	3.4576	0	0	0	0	0	0.946655	0	0	36.8062	0	0	0	0	28.528	2.3617	2.57893
hsa-mir-609	0	2.90291	0	0	0	0	0	0	0	0	0	0	0	0	0	0	0	0	0	0	0	0	0	0	0	0	0	0.461454	0	0	0	0	0	0	0	0	0	0	0.473327	0	0	0	0	0	0	0	0	0	0
hsa-mir-6090	0	1.93527	0	0	0	0	0	0	0	0	2.41659	0	0	0	0	0	0	0	0	0	0	0	0	0	0	0	0	0	0	0	0	0	0	0	0	80.8575	0	0	0	0	0	0	0	0	0	0	0	0	0
hsa-mir-612	0	32.8996	0	0	5.43223	0	0	0	0	0	0	0	0	9.43303	1.53113	2.07112	0.288578	0	0	0	0	0.997815	0	20.7104	151.773	0	0	1.38436	0	0	0	2.26202	0	0	0	412.799	0	0	8.99322	0	0	0	0	0	0	0	18.0677	3.54255	0
hsa-mir-6124	0	2.90291	2.94059	0	0	0	0	0	0	0	0	0	0	0.438745	0	1.03556	0	0	0	0	0	0	0	0	0	0	0	0	0	0	0	0	0	0	0	0	0	0	0	0	0	0	0	0	0	0	0	0	0
hsa-mir-6125	4.51331	0.967636	0	8.18574	5.43223	0	3.57501	0	1.27883	1.74764	18.3661	0	15.9112	0.877491	3.06225	0	3.17436	0	0	38.0047	176.544	4.32387	0	0	0	3.02507	4.39107	0	7.91804	0.753128	2.36761	0.646292	8.98977	0	0.240822	38.3009	0	4.26011	0.946655	2.03636	13.7115	0	0	2.19053	33.0593	0	0	40.1489	0
hsa-mir-6126	0	2.90291	0	4.09287	3.62149	0	0	0	0	0	0	0	0	0.877491	1.53113	0	0	5.24078	0	0	44.1361	0	0	0	0	0	0	0	0	0	0	0	0	0	0	59.5792	0	0	0	0	0	0	0	0	0	0	0.950932	1.18085	0
hsa-mir-6127	0	5.80581	5.88119	0	0	0	2.14501	0	104.864	0.174764	11.5996	28.484	32.6598	5.04557	0	1.03556	0.865733	3.49386	13.3804	53.5521	198.612	1.33042	0	229.54	2399.91	4.2351	4.79025	0.461454	0.565574	3.01251	3.55142	0.323146	0	0	0	255.339	0	0	3.31329	0.407272	0	63.5744	0	0.730176	0	0	149.296	102.734	2.21051
hsa-mir-6128	0	2.90291	0	0	0	0	0	0	0	0	0	0	0	0	0	0	0	0	0	0	0	0	0	0	0	0	0	0	0	0	0	0.323146	0	0	0.722465	0	0	0	0	0	0	0	0.877523	0	0	0	0	0	0
hsa-mir-6129	0	4.83818	0	0	0	0	0	0	0	0.349528	0.483317	0	0	1.09686	0.382781	0	0	0	1.91148	0	0	0	0.465519	0	0	0	0.399188	0.461454	0	0	0	0	0.691521	0	0.722465	0	0	0	0.473327	0	0	0	0	0	1.78699	0	0	0	0
hsa-mir-6130	11.2833	15.4822	0	0	1.81074	0	0	0	0	1.04858	0	0	0.83743	2.85184	0	0	0.577156	0	1.91148	0	0	1.66303	0.465519	0	0	2.42006	0	0	3.39344	0	0	0.323146	0	0	0.240822	0	0	0.532514	0.946655	0	0.489698	0	0	0	0.893494	0	16.1658	0	0.368419
hsa-mir-6131	363.321	418.986	1770.24	180.086	392.932	40.4373	31.4601	213.766	1282.67	42.6424	62.8312	159.683	127.289	64.0568	68.5179	177.081	120.048	89.0933	113.415	36.2772	9136.16	170.959	114.518	322.736	682.979	108.903	30.7375	138.436	212.656	123.513	78.1313	162.219	31.1184	633.741	17.3392	5872.81	39.2096	162.417	131.112	116.48	37.7067	43.4983	35.1009	45.7577	37.5268	87.0202	765.5	409.755	33.5261
hsa-mir-6132	15.7966	5.80581	0	0	0	0	2.50251	0	0	3.32052	0	2.58946	0	3.94871	1.53113	0	0.288578	0	0	8.63743	0	0	0	0	71.1437	0.605014	9.58051	0.922909	0	0	0	0.323146	0	0	0.481644	0	0	0.532514	0.946655	0	0.489698	0	0	0	0	2.32674	0	0	0
hsa-mir-6133	0	5.80581	0	0	1.81074	0	0	0	0	0.349528	0	0	0	0.658118	0	0	0	0	0	0	0	0.997815	0	0	4.74291	1.21003	0	0	0	0	0	0.646292	0	0	0	0	0	0	0.473327	0	0	0	0	0	0	0	0	0	0.368419
hsa-mir-6134	0	2.90291	8.82178	16.3715	0	13.4791	5.00502	0	0	1.9224	0.483317	0	0	3.07122	0.765563	0	1.73147	0	0.63716	0	0	0.332605	2.32759	1.72586	0	7.26017	0	1.38436	1.69672	0	1.57841	1.29258	4.84065	0	3.61233	46.8122	0.632413	0	1.41998	0.407272	0	0	0	0.973568	4.46747	2.79209	0.950932	0	0.368419
hsa-mir-614	0	5.80581	0	0	0	0	2.14501	0	0	0	0	0	0	1.09686	0	0	0	0	0	0	0	0	0	0	0	0	0	0	0	0	0	0.646292	0	0	0	0	0	0	0	0	0	0	0	0	0	0	0	0	0
hsa-mir-615-3p	2.25665	5.80581	94.099	16.3715	5.43223	78.628	2.50251	7.6345	0	13.1073	6198.06	1445.35	7211.95	31.809	74.6424	98.3781	8.65733	0	6.3716	22688.8	728.245	863.11	87.052	0	208.688	58.6864	4.79025	5.99891	13.0082	10.5438	5.12983	1.61573	57.3962	39.0944	27.9353	251.084	44.9013	60.7066	11.8332	4.88727	0.489698	3289.14	0	7.30176	26.8048	70.733	5801.64	678.988	3.68419
hsa-mir-616-3p	2.25665	11.6116	5.88119	0	12.6752	2.24651	6.79253	49.6242	0	1.9224	24.6492	0	0	3.94871	1.53113	2.07112	0.577156	0	16.5662	0	0	2.99345	1.39656	0	9.48583	7.26017	0	2.30727	5.09017	0	2.36761	0.969438	23.5117	0	1.92657	0	0	0.532514	3.31329	3.25818	0	3.34602	0	1.94714	56.2901	8.84162	12.3621	14.1702	0
hsa-mir-616-5p	0	5.80581	2.94059	0	7.24298	4.49303	1.43001	11.4517	0	2.97099	4.83317	0	0	6.14244	6.1245	9.32003	2.30862	146.742	22.3006	24.1848	0	8.64773	3.72415	0	0	7.26017	0	2.30727	3.95902	0	6.70824	7.10921	17.288	8.2304	9.39205	0	0	11.7153	4.25995	3.66545	0	0	0	7.30176	0	9.77232	0	12.9893	0
hsa-mir-6165	0	2.90291	8.82178	0	0	0	0	0	0	0	0	0	7.53687	1.75498	0	0	0	0	0	0	706.177	0	0	0	23.7146	0	0	0	0.565574	0	0	0	0	0	0	0	0	0	1.41998	0	0	0	0	0	0	0	3.80373	0	0
hsa-mir-617	0	2.90291	0	0	0	0	0	0	0	0	0	0	0	1.31624	0	0	0	0	0	0	88.2721	0	0	0	0	0	0	0	0	0	0	0	0	0	0	0	0	0	0	0	0	0	0	0	0	0	0	0	0
hsa-mir-618	9.02661	24.1909	0	12.2786	3.62149	6.73954	3.93252	0	54.9898	3.67004	23.6825	37.9787	57.7827	9.6524	1.53113	3.10668	4.32867	0	0	22.4573	66.2041	3.99126	11.638	0	0	19.9655	4.39107	10.6135	0.565574	28.6189	7.89205	0.646292	21.4371	41.152	9.63287	0	0	20.2355	5.2066	13.44	0	0	36.856	9.24889	21.4439	9.77232	5.70559	14.1702	3.31577
hsa-mir-619-3p	0	1.93527	0	0	0	2.24651	0	0	0	0	0	0	0	0	0	0	0	0	0	0	0	0	0	0	0	0	0	0	0	0	0	0	0	0	0	0	0	0	0	0	0	0	0	0	0	0	0	0	0
hsa-mir-619-5p	821.422	2005.91	308.762	274.222	222.722	58.4094	21.4501	76.345	498.745	29.8846	83.1306	335.334	236.155	522.107	68.1351	125.303	32.8979	583.474	273.979	226.301	19817.1	38.2496	27.4656	1294.4	8632.1	306.137	130.534	93.2138	114.812	96.4003	44.5901	44.271	39.4167	263.373	22.6372	4132.24	44.9013	148.571	456.288	15.0691	90.1044	736.125	127.241	70.3403	18.7634	157.753	934.766	628.212	44.5787
hsa-mir-620	6.76996	12.5793	0	0	0	0	0	0	0	0	0	0	0	1.31624	0.382781	0	0.577156	0	0	1.72749	0	0.332605	0	0	0	0	2.39513	0.922909	0	0	0	0.323146	0	0	0.481644	0	0	1.59754	0.473327	0.407272	0	0	0	0	0	0.930697	0	14.1702	0
hsa-mir-621	0	12.5793	0	0	1.81074	0	0	0	0	0	0	0	4.18715	2.85184	0	0	0	0	0	0	0	0	0.465519	0	0	0	0	0	0	0	0	0.646292	0	0	0	0	0	0	0.473327	0	0	0	0	0.243392	0	2.79209	0	0	0
hsa-mir-622	0	4.83818	0	0	3.62149	0	0	0	0	0.349528	0	3.45261	0.83743	0.219373	0.382781	0	0	0	5.73444	0	0	0	0	41.4207	118.573	1.21003	0.798376	0	0	0	0	0	0	0	0	0	0	0	0.473327	0	0	0	0.877523	0.486784	0	0	20.9205	11.8085	9.57889
hsa-mir-623	2.25665	0.967636	0	0	0	0	0	0	0	0	0	2.15788	0	0.219373	0	0	0	0	0	0	0	0	0	0	0	0	0	0	0	19.5813	0	0	0	0	0	0	0	0	0	0	0	0	0	0	0	0	0	0	0
hsa-mir-624-3p	0	0	0	0	0	0	2.50251	0	0	2.09717	0	0	0	1.53561	0.765563	0	2.30862	0	0	0	0	0	0	0	0	0	0	0.461454	0	0	0	0	11.0643	0	0.963287	0	0	3.19509	4.73327	0.407272	0	0	0	1.94714	0	0.465348	0	0	0
hsa-mir-624-5p	4.51331	22.2556	0	0	1.81074	0	8.22253	0	0	4.54386	3.38322	0	6.69944	6.80055	2.67947	19.6756	2.30862	0	0	0	0	5.98689	0	0	0	1.21003	0	6.46036	5.09017	5.27189	7.89205	2.26202	11.7559	0	10.1145	0	0	17.573	10.8865	2.8509	0	0	0	4.62445	0	15.3565	0	0	0
hsa-mir-625-3p	29.3365	24.1909	32.3465	69.5788	59.7546	31.4512	68.2828	274.842	154.739	9.78678	102.947	46.1786	56.1078	22.376	11.1007	18.6401	15.8718	87.3464	34.4067	122.652	397.224	8.31513	50.276	113.907	450.577	21.1755	92.2124	36.4549	5.09017	0	159.419	20.3582	254.48	0	77.7854	0	0	37.8085	21.2997	8.95999	0	187.377	44.7537	27.0165	0	27.9209	63.7125	263.329	23.9472
hsa-mir-625-5p	9.02661	0	5.88119	12.2786	10.8645	11.2326	3.57501	61.076	95.9125	3.67004	14.9828	0.431576	19.2609	1.97435	1.14834	9.32003	4.90582	0	0	41.4597	0	0	6.05174	0	0	3.02507	0	0.922909	0.565574	0	7.49744	7.10921	44.9489	18.5184	11.0778	0	0	6.92269	5.67993	5.29454	0	244.26	10.5303	5.84141	0	8.84162	0	14.1702	0
hsa-mir-627-3p	2.25665	6.77345	5.88119	0	5.43223	2.24651	4.29002	7.6345	0	1.9224	0	0	8.3743	5.70369	0.382781	6.21335	0	0	0	8.63743	0	0	2.79311	0	0	1.21003	0	0.461454	1.69672	0	5.12983	1.61573	5.53217	14.4032	2.88986	0	0	7.4552	1.41998	0	19.5879	0	12.2853	2.43392	15.1894	0.465348	0	5.90425	4.78944
hsa-mir-627-5p	4.51331	0.967636	0	4.09287	0	8.98606	0	11.4517	0	1.57288	0	1.29473	10.0492	1.75498	2.29669	5.17779	0	0	0	0	0	0.997815	0	0	0	1.21003	1.59675	2.30727	7.35246	0	2.36761	1.61573	8.29825	0	2.1674	0	0	3.7276	2.83996	0.814544	0	0	0	3.65088	0	1.86139	12.3621	0	0
hsa-mir-628-3p	108.319	95.7959	258.772	135.065	90.5372	107.833	151.223	152.69	345.285	332.751	193.327	168.746	211.032	169.136	123.638	281.672	117.74	438.479	284.174	215.936	0	60.8667	92.1727	153.602	175.488	203.89	139.716	124.593	83.1394	265.101	331.466	137.337	96.1214	242.797	83.806	0	266.246	58.5766	48.7527	223.185	295.288	20.0761	369.437	101.738	202.823	92.6043	218.714	161.776	235.788
hsa-mir-628-5p	115.089	157.725	188.198	61.393	126.752	29.2047	197.341	152.69	125.326	888.325	99.08	20.7156	117.24	261.492	308.139	182.258	220.762	384.324	159.927	27.6398	66.2041	239.808	232.759	100.1	0	291.012	67.4627	192.888	180.418	57.2377	776.972	175.468	121.708	244.854	143.289	0	165.06	131.531	112.179	280.203	295.778	0	236.931	238.524	78.6275	127.505	38.0373	44.8723	236.156
hsa-mir-629-3p	0	0	8.82178	8.18574	1.81074	0	6.79253	15.269	19.1825	4.19434	3.38322	0	15.0737	2.19373	2.29669	3.10668	3.46293	0	8.92025	20.7298	0	2.32824	0	1.72586	9.48583	2.42006	2.79431	0	2.2623	0	15.3895	1.29258	15.905	0	2.64904	0	22.7669	3.19509	0	6.51635	29.3819	46.8443	19.3055	2.43392	0	8.37627	0.950932	0	0
hsa-mir-629-5p	81.2395	214.815	267.594	327.429	85.105	179.721	97.2404	236.669	182.873	182.454	115.513	46.6102	123.94	115.609	154.644	343.805	112.257	253.305	173.945	191.751	573.769	222.18	157.345	214.007	346.233	93.7772	104.587	124.131	116.508	22.5938	231.632	173.852	514.492	32.9216	101.627	187.249	183.4	273.18	159.038	174.312	654.237	2198.34	83.3647	117.315	39.3137	285.259	173.07	240.893	223.63
hsa-mir-631	4.51331	0.967636	2.94059	0	0	0	0	0	0	0	0	0	0	0.438745	0	0	0	124.032	0	0	88.2721	0	0	0	0	0	0	0	0	0	0	0	0	0	0	0	0	0	0	0	0	0	0	0	0	0	0	0	0
hsa-mir-632	18.0532	0.967636	0	0	1.81074	0	0	0	0	2.97099	0	0	0.83743	0	0	3.10668	0	0	0	38.0047	0	0	0	27.6138	28.4575	0	0	0	4.52459	12.8032	0.789205	0.323146	0	0	0	0	0	0	0	0.407272	0	0	0	0.973568	0	0	3.80373	0	0
hsa-mir-633	0	3.87054	0	0	0	0	0	0	0	0	0	0	0	0	0	0	0	0	0	0	0	0	0	0	0	0	0	0	0	0	0	0	3.4576	0	0	0	0	0	0	0	0	0	0	0	0	0	0	0	0
hsa-mir-636	4.51331	6.77345	17.6436	4.09287	5.43223	15.7256	2.86001	0	3.8365	2.4467	4.83317	9.06309	0	3.50996	6.50728	7.24891	2.02004	0	0	8.63743	66.2041	3.99126	0.465519	25.8879	346.233	1.21003	0.399188	0.461454	0	0.753128	3.15682	0.969438	2.07456	0	1.20411	97.8801	5.69172	2.13006	2.83996	4.07272	14.6909	0	0	1.21696	0	0	77.0255	1.18085	0.368419
hsa-mir-637	0	8.70872	0	0	0	0	0	0	0	0	0	0	0	0	0	0	0	0	0	0	0	1.66303	0	0	14.2287	0	0	0	0	0	0	0	0	0	0	0	0	0	0	0	0	0	0	0	0	0	0	0	0
hsa-mir-638	0	0	0	0	1.81074	0	0	0	0	0	0	0	0	0	0	0	0	0	0	0	0	0	0	0	0	0	0	0	0	0	0	0	0	0	0	0	0	0	1.41998	0	0	0	0	0	0	0	0	0	0
hsa-mir-639	36.1065	5.80581	0	12.2786	3.62149	0	8.22253	0	0	1.22335	0	0	0	0	5.35894	0	1.15431	0	0.63716	29.3673	0	10.3108	0.465519	1.72586	109.087	0	12.3748	0	7.35246	0.753128	1.97301	0.969438	0	0	0.722465	8.51131	0.632413	1.06503	0	0.407272	0	0	0	0.486784	0	0	23.7733	21.2553	0
hsa-mir-640	9.02661	8.70872	0	4.09287	0	0	0	0	0	0	0	0	0	2.19373	0	0	0	0	0	0	0	0	1.39656	27.6138	18.9717	0	0	0	1.69672	0	0	0	0	0	0	0	0	0	0	0	0	0	14.0404	0	0	0	0	2.3617	0
hsa-mir-641	31.5932	21.288	35.2871	16.3715	10.8645	22.4651	14.3001	19.0862	0	15.2045	0	105.305	25.1229	11.188	6.1245	14.4978	10.966	0	7.00876	32.8222	0	7.64992	7.91382	24.1621	52.172	1.21003	4.79025	20.304	13.5738	0	13.8111	15.1879	22.8202	0	10.1145	0	9.4862	10.6503	12.3065	17.1054	3.42789	60.2284	0	12.6564	0	13.0298	0	12.9893	0
hsa-mir-642a-3p	9.02661	3.87054	8.82178	4.09287	3.62149	17.9721	19.6626	0	0	5.24292	12.5662	4.31576	10.8866	0.438745	0.765563	1.03556	4.32867	0	5.09728	22.4573	0	2.66084	4.18967	51.7759	0	1.81504	9.9797	0.922909	3.95902	11.2969	1.57841	0	0.691521	0	0.722465	0	4.42689	0.532514	0	1.22182	2.93819	0	5.26514	0.973568	13.4024	0.930697	25.6752	0	4.78944
hsa-mir-642a-5p	0	0.967636	0	0	0	4.49303	0.357501	0	0	0.699056	0	0.863152	20.9358	0.877491	0	1.03556	0.288578	0	0	0	0	1.66303	0	0	0	0	1.19756	1.38436	0	1.50626	0.789205	0	0	0	0	0	0.632413	0.532514	0	0.407272	0	0	2.63257	0	0	0	25.6752	0	0.736838
hsa-mir-642b-3p	15.7966	0.967636	17.6436	45.0216	3.62149	80.8745	36.4651	0	7.673	7.34009	20.7826	44.4523	26.7978	1.75498	8.42119	7.24891	8.94591	0	8.28308	50.0971	0	6.98471	1.86207	79.3897	0	4.84011	13.5724	6.92182	2.82787	2.25938	8.28665	1.29258	2.07456	51.44	1.20411	0	14.5455	1.59754	1.89331	2.8509	19.5879	130.495	7.02018	3.89427	8.04145	6.04953	0	0	82.8942
hsa-mir-642b-5p	38.3631	0	88.2178	32.7429	45.2686	33.6977	64.3503	22.9035	26.8555	17.4764	91.347	86.3152	45.2212	8.99428	6.89007	6.21335	13.8517	3.49386	61.8046	179.659	0	26.6084	14.8966	129.44	4.74291	13.9153	29.1407	12.4593	5.09017	12.05	11.8381	9.04809	0	4.1152	5.77972	4.25566	16.4427	5.32514	5.2066	9.77453	12.2425	3.34602	52.6514	4.38105	170.657	14.8911	99.8479	0	51.5786
hsa-mir-643	0	2.90291	0	0	0	2.24651	2.86001	0	0	4.01957	0	0	0	2.19373	1.14834	4.14223	0	0	0	0	88.2721	0.332605	0	0	33.2004	1.81504	0	0	0	0	1.97301	1.93888	11.0643	0	5.29808	0	0	4.26011	6.62658	2.8509	0	0	0	1.94714	0	3.25744	6.65652	0	0
hsa-mir-644a	2.25665	1.93527	0	4.09287	0	0	0	0	0	0	0	0	0	0.438745	0	0	0	0	0	0	0	0	0	0	0	4.2351	0	0	0	0	0	0	0	0	0	0	0	0.532514	3.31329	0	0	0	0	0	0	0	9.50932	0	0
hsa-mir-645	11.2833	30.9643	0	0	0	0	0	0	0	0.174764	0	0	9.21173	0.438745	0	0	1.15431	0	0	0	154.476	0	0	0	118.573	3.63008	0	0	0	0	0	0.323146	0	0	0.722465	8.51131	0	0	3.31329	2.03636	0	6.69204	34.2234	0	0	0	25.6752	3.54255	0.368419
hsa-mir-646	0	1.93527	0	0	0	0	0	0	0	0	0	0	0	0.438745	0	0	0	0	0	0	0	0	0	0	42.6862	0	0	0	0	0	0	0	0	0	0	0	0	0	0.473327	0	0	0	0	0	0	0	8.55839	0	3.68419
hsa-mir-647	0	0	0	0	1.81074	0	0	0	0	0	0	0	0	1.31624	0	0	0	0	0	0	0	0	0	0	9.48583	0.605014	0	0	1.13115	0	0	0	0	0	0	0	0	0	3.78662	0	0	0	0	0	0	0	0	0	0
hsa-mir-648	9.02661	3.87054	0	0	0	0	0	0	0	0	0	0	0	0	0	0	0	0	0	0	0	0	0	18.9845	0	0.605014	0	0	0	0	0	0	0	0	0	0	0	0	0	0	0	0	10.5303	0	0	0	0	0	0
hsa-mir-649	0	1.93527	0	0	0	0	0	0	0	0	0	0	0	1.09686	0	0	0	0	0	0	0	0	0	0	0	0.605014	0	0	1.13115	0	0	0	0	8.2304	0	0	0	0	0	0	0	0	0	0	0	0.465348	0	0	0
hsa-mir-6499-5p	6.76996	0	0	0	0	0	0	0	0	0	0	0	0	0	0	0	0	0	0	0	0	1.33042	0	0	0	0	0	0	0	0	0	0	0	0	0	0	0	0	0	0	0	0	0	0	0	0	0	0	0
hsa-mir-6500-3p	0	7.74109	0	24.5572	0	0	0	0	1.27883	6.99056	3.86654	0	0	3.72934	1.91391	6.21335	0.865733	0	10.1946	6.90994	0	0	4.18967	0	0	7.86518	1.59675	0.461454	15.2705	0	13.4165	7.7555	4.84065	0	3.13068	0	0	3.19509	3.78662	2.8509	0	0	35.9784	4.62445	0	1.86139	0	30.7021	0
hsa-mir-6501-3p	4.51331	8.70872	0	0	1.81074	0	0	0	7.673	0	0	0	0	1.75498	0	0	3.46293	0	0	0	0	2.66084	0	0	99.6012	0.605014	0	0	1.69672	0	0	0.969438	3.4576	0	1.68575	0	0	2.13006	0.946655	0	0	0	0	0	0	0.465348	0	24.7978	0
hsa-mir-6501-5p	18.0532	0	11.7624	0	0	0	0	0	0	0	0	0	0	0.219373	0	0	0	0	0	0	0	0	0	0	61.6579	0	0	0	0	0	0	0	0	0	1.20411	0	0	0	1.89331	0	0	0	0	0.243392	0	0	0	10.6276	0
hsa-mir-6502-5p	0	0	0	0	5.43223	0	0	0	0	0	0	0	0	0.219373	0	0	0	0	0	0	0	0.66521	0	0	0	0	2.39513	0	0	0	0	0	2.76608	0	0.722465	0	0	1.59754	0.946655	0	0	0	0	0	0	0	17.1168	0	0
hsa-mir-6503-3p	0	0	0	24.5572	3.62149	20.2186	2.50251	38.1725	0	1.57288	13.0496	6.47364	16.7486	8.99428	4.97616	21.7467	0	237.582	8.28308	34.5497	0	16.2977	4.18967	0	0	5.44513	3.1935	5.99891	2.2623	0	0.789205	0	23.5117	0	6.50219	0	0	14.3779	2.83996	4.07272	0	0	0	8.76211	0	10.2377	14.264	0	0
hsa-mir-6503-5p	0	0	0	4.09287	1.81074	8.98606	1.0725	0	0	0	0	0	0	0.219373	0	1.03556	0	291.737	10.8317	22.4573	0	1.33042	0	0	9.48583	0	0	0.461454	0	0	0	0.969438	0	0	1.20411	0	0	0.532514	2.36664	0	0	0	0	1.70374	0	1.86139	0	0	0
hsa-mir-6505-5p	2.25665	4.83818	0	0	1.81074	0	1.43001	0	0	8.91296	0	2.58946	9.21173	2.63247	7.65563	3.10668	2.5972	0	0	0	0	6.3195	5.12071	0	0	2.42006	4.39107	5.99891	7.35246	0	6.70824	14.8647	1.38304	0	4.09397	0	0	2.13006	0	7.73817	0	0	0	3.65088	0	2.79209	0	22.4361	6.99996
hsa-mir-6506-5p	0	0	0	0	1.81074	0	0	0	0	0	0	0	0	0	0	0	0	0	0	0	0	0	0	0	0	0	0	0	0	0	0	0	0	0	1.92657	0	0	0	0	0	0	0	0	1.21696	0	0	0	0	0
hsa-mir-6507-5p	0	0	0	4.09287	3.62149	0	0	0	0	0	14.4995	3.88418	0	2.63247	0	0	0	0	18.4777	38.0047	0	0	0	0	0	0	0.399188	2.30727	5.65574	0	0	1.29258	0	0	0	0	0	0	0	0	0	0	7.02018	0	0.893494	0	0	14.1702	0
hsa-mir-6508-3p	0	0	0	0	0	0	0	11.4517	0	2.62146	0	0	0	0	0.382781	5.17779	0	0	0	0	0	1.33042	0	0	0	0	5.98782	1.38436	2.2623	0	4.73523	0.323146	0	0	1.44493	0	0	0	0	2.44363	0	0	0	0.243392	0	1.39605	19.9696	0	0
hsa-mir-6508-5p	0	11.6116	0	0	0	0	0	0	0	0.87382	3.38322	0	0	1.53561	0	0	1.15431	0	0	0	0	0	0	0	0	0	0	0	5.09017	0	0	0	4.84065	0	0	0	0	0	0	0	0	0	0.877523	1.21696	0	0	0	0	0
hsa-mir-6509-3p	0	0	0	0	0	0	0	3.81725	0	1.9224	0	0	0	0.219373	0	0	1.73147	0	0	0	0	0	1.39656	0	0	0	0	0	3.95902	0	0	0	2.76608	0	0.240822	0	0	0	0	0	0	0	0	0	0	0	0	0	0
hsa-mir-6509-5p	2.25665	3.87054	8.82178	4.09287	0	2.24651	1.0725	0	0	0	0	0	19.2609	1.31624	0.765563	3.10668	0	0	0	0	0	0	1.39656	0	0	0.605014	0	0	1.69672	0	0	0.323146	0.691521	0	0.240822	0	0	1.59754	0.946655	0.407272	0	3.34602	0.877523	1.21696	0	5.58418	1.90186	0	0
hsa-mir-651-5p	31.5932	29.0291	0	53.2073	9.05372	74.135	10.725	30.538	0	20.2726	10.1497	15.5367	0	19.0854	17.9907	33.1379	8.65733	59.3956	5.09728	0	0	35.9214	6.51726	0	4.74291	15.7304	3.99188	16.6124	6.22131	0	24.4653	12.6027	26.2778	39.0944	32.0293	0	0	36.7435	38.3395	2.03636	0	0	36.856	30.6674	6.25446	27.9209	0	0	9.21047
hsa-mir-6510-5p	0	0	0	0	0	0	0	7.6345	0	0	0	0	0	0	0	0	0	0	0	0	0	0	0	0	0	0	0	0	0	0	0	0	0	0	0	0	0	0	0	0	0	0	0	0	0	0	0	0	0
hsa-mir-6511a-3p	4.51331	27.0938	58.8119	16.3715	5.43223	17.9721	28.6001	0	254.488	34.2537	33.8322	66.4627	44.3838	13.3817	37.8954	19.6756	59.1584	0	10.1946	70.8269	0	45.8995	63.7761	120.81	113.83	19.9655	40.318	12.9207	47.5082	119.747	143.241	11.9564	5.53217	14.4032	5.29808	365.986	206.167	7.98771	5.2066	34.6181	131.239	197.415	89.5073	10.2225	347.569	12.0991	70.369	63.7659	201.525
hsa-mir-6511a-5p	4.51331	16.4498	0	12.2786	19.9182	4.49303	9.65254	0	132.999	6.11674	0	31.0735	7.53687	2.63247	6.89007	3.10668	8.94591	26.2039	0	38.0047	0	8.64773	20.4828	0	0	1.81504	6.78619	4.15309	8.48361	0	18.9409	2.58517	4.84065	26.7488	1.20411	59.5792	6.32413	9.58526	4.73327	8.55271	24.4849	0	40.3661	0.730176	51.8227	0	4.75466	1.18085	40.1576
hsa-mir-6511b-3p	2.25665	4.83818	8.82178	8.18574	1.81074	2.24651	15.3726	0	226.353	40.72	20.2993	63.4416	17.586	13.6011	21.053	20.7112	83.6876	17.4693	36.3181	13.8199	88.2721	39.58	51.6726	0	23.7146	19.3604	24.7496	8.76763	33.3689	122.76	102.991	8.72494	8.29825	0	13.7268	451.1	75.2572	3.19509	6.62658	26.0654	199.307	90.3426	0.877523	7.54515	160.829	3.25744	107.455	67.3084	232.104
hsa-mir-6511b-5p	0	0	0	0	0	0	0	0	0	0	0	0	0	0	0	0	0	0	0	0	0	0	0	0	0	0	0	0	0	0	0	0	0	0	0	0	0	0	0	0	0	0	0	0	0	0	0	0	0
hsa-mir-6512-3p	0	7.74109	0	0	0	0	0	0	0	0	0	0	0	1.31624	0	0	0	0	0	0	0	0	0	0	0	0	0	0	0	0	0	0	0	0	0	0	0	0	0	0	0	0	0	0	0	0	0	0	0
hsa-mir-6512-5p	0	0	0	0	0	0	0.357501	0	0	0	0	0	0	0	0.382781	0	0	0	0	0	0	0.66521	0	0	18.9717	0	0	0	0	0	0	0	0	0	0.722465	0	0	0	0.473327	0	0	0	0	0.486784	0	0	0.950932	0	0
hsa-mir-6513-3p	0	4.83818	2.94059	0	12.6752	0	1.43001	22.9035	0	2.62146	0	0	0	0.658118	0.382781	1.03556	0	0	0	0	0	1.33042	0	0	0	3.63008	0	0.461454	2.2623	0	0.789205	2.58517	0	0	5.5389	0	0	3.7276	9.93987	2.44363	0	0	14.0404	1.46035	13.4024	4.18814	0	0	7.73679
hsa-mir-6513-5p	0	0	0	0	0	0	2.14501	0	0	3.32052	4.83317	0	0	0.219373	3.06225	0	1.15431	0	10.1946	0	0	1.99563	0	0	0	0	3.99188	1.84582	0	0	0	2.90831	0	0	0.481644	0	0	0.532514	0.473327	0	0	0	0	0.973568	0	1.39605	0	0	0
hsa-mir-6514-5p	2.25665	0.967636	0	8.18574	5.43223	0	8.58003	11.4517	124.047	8.56344	0	12.9473	2.51229	4.38745	11.1007	1.03556	9.23449	0	10.1946	15.5474	0	15.965	11.1724	8.62931	0	9.68022	15.1691	16.1509	3.95902	0	16.9679	14.2184	2.76608	0	4.57561	0	0	11.7153	16.5665	8.95999	80.3105	0	92.1399	2.43392	0	5.11883	19.0186	74.3935	12.1578
hsa-mir-6515-5p	2.25665	8.70872	0	4.09287	0	0	0	0	21.7402	2.4467	0	0	0	0.877491	2.29669	0	2.02004	0	0	12.0924	0	0	3.72415	0	0	1.21003	3.1935	0	0	0	0	2.90831	0.691521	0	0.240822	0	0	0	0.946655	2.44363	0	0	0	1.94714	0	1.39605	0	47.234	0
hsa-mir-6516-3p	2.25665	10.644	14.703	4.09287	0	13.4791	5.36252	11.4517	102.307	25.6903	6.28312	22.4419	4.18715	28.0797	62.7762	8.28447	9.23449	0	19.1148	6.90994	176.544	64.5254	22.8104	315.833	42.6862	13.3103	61.0757	16.1509	38.459	55.7314	3.15682	13.8953	22.1287	0	7.7063	144.692	5.05931	10.1178	2.83996	4.47999	0	0	0	11.4394	30.3788	4.65348	16.1658	125.17	17.3157
hsa-mir-6516-5p	15.7966	10.644	11.7624	12.2786	10.8645	2.24651	10.3675	0	6.39417	32.1566	12.0829	14.242	0	38.829	42.106	7.24891	16.4489	0	11.4689	0	0	58.5385	31.1898	32.7914	61.6579	16.3354	4.39107	18.9196	19.7951	86.6097	8.68125	21.0045	10.3728	0	8.42876	0	0	7.4552	30.7663	24.8436	46.5213	0	46.5087	16.0639	0	9.77232	0	56.6808	31.684
hsa-mir-652-3p	14295.9	5268.78	4460.88	3912.78	1906.71	3479.85	4066.22	2210.19	16246.3	6145.05	3150.26	7977.68	4296.02	4356.74	6302.5	3833.64	3441.58	6870.67	10130.2	10311.4	8429.99	2616.27	4841.39	3505.23	6170.53	6911.68	4523.6	3247.26	4436.36	3467.4	17204.7	3356.84	2377.45	3541.13	727.282	27338.3	2979.93	2530.51	3324.18	4282.87	7250.96	4640.93	1573.4	3175.53	3339.88	2473.79	5917.65	6180.57	3851.82
hsa-mir-652-5p	15.7966	5.80581	8.82178	8.18574	5.43223	0	2.86001	0	60.1052	17.4764	0	24.1682	44.3838	3.50996	9.18675	0	0.577156	0	0	10.3649	0	3.32605	3.72415	0	0	1.81504	11.1773	6.46036	9.61476	0	28.0168	0.323146	0	0	0.963287	0	0	0	0.946655	0	0	0	0	4.13766	0	2.32674	0	9.4468	4.78944
[truncated: 946 more rows]
[truncated: 14 more columns]
