# Supplementary material for: Identification of functional pathways and molecular signatures in neuroendocrine neoplasms by multi-omics analysis
Source: J Transl Med. 2022 Jul 6;20:306. doi: 10.1186/s12967-022-03511-7 (PMC9258165; doi:10.1186/s12967-022-03511-7)
Supplement: Supplementary file 6 — Additional file 6: Table S5. Targets of common miRNAs. [file 12967_2022_3511_MOESM6_ESM.xlsx]

## Sheet: Foglio1
Table S5: Targets of common miRNAs
miRNAid	genesymbol
hsa-let-7a-3p	ERBIN
hsa-let-7a-3p	S100PBP
hsa-let-7a-3p	CUL3
hsa-let-7a-3p	ZNF451
hsa-let-7a-3p	PPP2R5E
hsa-let-7a-3p	JADE1
hsa-let-7a-3p	FAM177A1
hsa-let-7a-3p	ZBTB8A
hsa-let-7a-3p	MIER3
hsa-let-7a-3p	CREBL2
hsa-let-7a-3p	ANKH
hsa-let-7a-3p	MTPN
hsa-let-7a-3p	FAS
hsa-let-7a-3p	PDZD8
hsa-let-7a-3p	FAM126B
hsa-let-7a-3p	MPRIP
hsa-let-7a-3p	NCKAP1
hsa-let-7a-3p	BRPF3
hsa-let-7a-3p	UNC5D
hsa-let-7a-3p	RIMS3
hsa-let-7a-3p	FEM1B
hsa-let-7a-3p	NECTIN3
hsa-let-7a-3p	SAMD4A
hsa-let-7a-3p	ZBTB20
hsa-let-7a-3p	HEMK1
hsa-let-7a-3p	VGLL3
hsa-let-7a-3p	CRIM1
hsa-let-7a-3p	SIX4
hsa-let-7a-3p	KIF21A
hsa-let-7a-3p	HIF1AN
hsa-let-7a-3p	PPP1R10
hsa-let-7a-3p	PTPRG
hsa-let-7a-3p	ZNF207
hsa-let-7a-3p	PLPP3
hsa-let-7a-3p	EFNB2
hsa-let-7a-3p	TXNL1
hsa-let-7a-3p	CCDC6
hsa-let-7a-3p	IFI44L
hsa-let-7a-3p	ELAVL4
hsa-let-7a-3p	FGD4
hsa-let-7a-3p	NWD1
hsa-let-7a-3p	BTG1
hsa-let-7a-3p	DUSP7
hsa-let-7a-3p	PHKG2
hsa-let-7a-3p	BCL2
hsa-let-7a-3p	SLC25A53
hsa-let-7a-3p	MYCL
hsa-let-7a-3p	IGF1
hsa-let-7a-3p	MAP7
hsa-let-7a-5p	SOAT1
hsa-let-7a-5p	SLC8A1
hsa-let-7a-5p	CDC5L
hsa-let-7a-5p	ERBIN
hsa-let-7a-5p	UQCRB
hsa-let-7a-5p	CCDC88A
hsa-let-7a-5p	PMEPA1
hsa-let-7a-5p	RAB34
hsa-let-7a-5p	ELOVL1
hsa-let-7a-5p	ARHGAP19
hsa-let-7a-5p	PRORP
hsa-let-7a-5p	USP3
hsa-let-7a-5p	BTRC
hsa-let-7a-5p	CEP41
hsa-let-7a-5p	KLHL3
hsa-let-7a-5p	FGF1
hsa-let-7a-5p	IKZF3
hsa-let-7a-5p	TSKU
hsa-let-7a-5p	NFATC2
hsa-let-7a-5p	CLPB
hsa-let-7a-5p	UEVLD
hsa-let-7a-5p	GNAL
hsa-let-7a-5p	URM1
hsa-let-7a-5p	PSME3
hsa-let-7a-5p	GPR155
hsa-let-7a-5p	SRP72
hsa-let-7a-5p	ZNF850
hsa-let-7a-5p	CLOCK
hsa-let-7a-5p	AKAP13
hsa-let-7a-5p	MARCHF6
hsa-let-7a-5p	MCU
hsa-let-7a-5p	BCL2L13
hsa-let-7a-5p	STRIP1
hsa-let-7a-5p	TFAM
hsa-let-7a-5p	JAKMIP2
hsa-let-7a-5p	KLF7
hsa-let-7a-5p	PGR
hsa-let-7a-5p	LRTOMT
hsa-let-7a-5p	DNAJC10
hsa-let-7a-5p	SESN3
hsa-let-7a-5p	MEF2D
hsa-let-7a-5p	SZRD1
hsa-let-7a-5p	NRXN3
hsa-let-7a-5p	WDTC1
hsa-let-7a-5p	MBD4
hsa-let-7a-5p	YOD1
hsa-let-7a-5p	TP53
hsa-let-7a-5p	ZBTB10
hsa-let-7a-5p	CCNT1
hsa-let-7a-5p	STIM1
hsa-let-7a-5p	CXCL12
hsa-let-7a-5p	CLCC1
hsa-let-7a-5p	LRRC20
hsa-let-7a-5p	ZFAND5
hsa-let-7a-5p	E2F6
hsa-let-7a-5p	NUP155
hsa-let-7a-5p	MPP2
hsa-let-7a-5p	SLC38A1
hsa-let-7a-5p	RAB3IP
hsa-let-7a-5p	MDM2
hsa-let-7a-5p	MDM4
hsa-let-7a-5p	PDK1
hsa-let-7a-5p	ALDH6A1
hsa-let-7a-5p	RANGAP1
hsa-let-7a-5p	NFATC1
hsa-let-7a-5p	EOGT
hsa-let-7a-5p	TSPAN6
hsa-let-7a-5p	ANP32E
hsa-let-7a-5p	SURF4
hsa-let-7a-5p	MAP2K4
hsa-let-7a-5p	CNEP1R1
hsa-let-7a-5p	NCAPG2
hsa-let-7a-5p	RFX3
hsa-let-7a-5p	ATP7A
hsa-let-7a-5p	EXOC7
hsa-let-7a-5p	SMG6
hsa-let-7a-5p	BLOC1S2
hsa-let-7a-5p	DFFB
hsa-let-7a-5p	PLXDC2
hsa-let-7a-5p	NFIB
hsa-let-7a-5p	TRPS1
hsa-let-7a-5p	RALGAPB
hsa-let-7a-5p	COPS7B
hsa-let-7a-5p	AP1S1
hsa-let-7a-5p	GTDC1
hsa-let-7a-5p	GUCD1
hsa-let-7a-5p	PITPNB
hsa-let-7a-5p	UTP15
hsa-let-7a-5p	RAB30
hsa-let-7a-5p	MPZL3
hsa-let-7a-5p	STX6
hsa-let-7a-5p	TMEM132B
hsa-let-7a-5p	RALGPS2
hsa-let-7a-5p	PKNOX1
hsa-let-7a-5p	MRS2
hsa-let-7a-5p	RNF217
hsa-let-7a-5p	NME4
hsa-let-7a-5p	SLC22A23
hsa-let-7a-5p	ARHGAP11A
hsa-let-7a-5p	AIG1
hsa-let-7a-5p	ZDHHC20
hsa-let-7a-5p	SLC44A1
hsa-let-7a-5p	MRPS27
hsa-let-7a-5p	RUBCNL
hsa-let-7a-5p	PCMTD1
hsa-let-7a-5p	TNFAIP8
hsa-let-7a-5p	ZKSCAN1
hsa-let-7a-5p	CDK14
hsa-let-7a-5p	TPD52
hsa-let-7a-5p	ICA1L
hsa-let-7a-5p	DCAKD
hsa-let-7a-5p	PDE1B
hsa-let-7a-5p	ZNF585A
hsa-let-7a-5p	IFNAR2
hsa-let-7a-5p	FAM104A
hsa-let-7a-5p	IL17RA
hsa-let-7a-5p	ATL3
hsa-let-7a-5p	CTBP2
hsa-let-7a-5p	ZBTB8A
hsa-let-7a-5p	PPP1R2
hsa-let-7a-5p	REL
hsa-let-7a-5p	TTC39C
hsa-let-7a-5p	MAN2B2
hsa-let-7a-5p	RPA2
hsa-let-7a-5p	COX18
hsa-let-7a-5p	MCTP1
hsa-let-7a-5p	KLF6
hsa-let-7a-5p	DTX4
hsa-let-7a-5p	KIF3A
hsa-let-7a-5p	ZNF562
hsa-let-7a-5p	PGPEP1
hsa-let-7a-5p	LONP2
hsa-let-7a-5p	SRGAP2
hsa-let-7a-5p	PTBP2
hsa-let-7a-5p	HNRNPUL1
hsa-let-7a-5p	MAP3K4
hsa-let-7a-5p	HMGB3
hsa-let-7a-5p	RBSN
hsa-let-7a-5p	PARD3B
hsa-let-7a-5p	TMED4
hsa-let-7a-5p	RAB11FIP4
hsa-let-7a-5p	MLEC
hsa-let-7a-5p	CPD
hsa-let-7a-5p	PPFIA4
hsa-let-7a-5p	SLK
hsa-let-7a-5p	TMEM170A
hsa-let-7a-5p	LNPK
hsa-let-7a-5p	TMEM59
hsa-let-7a-5p	ZADH2
hsa-let-7a-5p	ARPP19
hsa-let-7a-5p	GPX8
hsa-let-7a-5p	ZYG11A
hsa-let-7a-5p	ARID3B
hsa-let-7a-5p	LIPG
hsa-let-7a-5p	EXPH5
hsa-let-7a-5p	TNS1
hsa-let-7a-5p	SENP5
hsa-let-7a-5p	DCUN1D1
hsa-let-7a-5p	EGLN3
hsa-let-7a-5p	PHC3
hsa-let-7a-5p	ZNF24
hsa-let-7a-5p	TGFA
hsa-let-7a-5p	PCNX1
hsa-let-7a-5p	SP140L
hsa-let-7a-5p	CPEB4
hsa-let-7a-5p	EVI5
hsa-let-7a-5p	CHD9
hsa-let-7a-5p	EPHB2
hsa-let-7a-5p	CREBL2
hsa-let-7a-5p	DIAPH1
hsa-let-7a-5p	KCTD10
hsa-let-7a-5p	HEMK1
hsa-let-7a-5p	BCL2L1
hsa-let-7a-5p	TLCD3A
hsa-let-7a-5p	MAPK10
hsa-let-7a-5p	DDHD1
hsa-let-7a-5p	APOL6
hsa-let-7a-5p	WNT4
hsa-let-7a-5p	SNX27
hsa-let-7a-5p	AMMECR1L
hsa-let-7a-5p	PCDHA3
hsa-let-7a-5p	PCDHA6
hsa-let-7a-5p	C1QTNF6
hsa-let-7a-5p	EIF4H
hsa-let-7a-5p	PPP1R12B
hsa-let-7a-5p	KATNAL1
hsa-let-7a-5p	ZNRF3
hsa-let-7a-5p	ZNF644
hsa-let-7a-5p	FYTTD1
hsa-let-7a-5p	YIPF4
hsa-let-7a-5p	SLC25A33
hsa-let-7a-5p	EIF1AD
hsa-let-7a-5p	ING5
hsa-let-7a-5p	LLPH
hsa-let-7a-5p	DDI2
hsa-let-7a-5p	PGAP4
hsa-let-7a-5p	BRMS1L
hsa-let-7a-5p	HOOK3
hsa-let-7a-5p	LCOR
hsa-let-7a-5p	ZNF527
hsa-let-7a-5p	ASPH
hsa-let-7a-5p	ZBTB37
hsa-let-7a-5p	DAB2IP
hsa-let-7a-5p	MAFG
hsa-let-7a-5p	ATOH8
hsa-let-7a-5p	ZNF587
hsa-let-7a-5p	PPP1R15B
hsa-let-7a-5p	WDR73
hsa-let-7a-5p	CGNL1
hsa-let-7a-5p	FBXL20
hsa-let-7a-5p	TMEM128
hsa-let-7a-5p	NEK9
hsa-let-7a-5p	NKD1
hsa-let-7a-5p	B3GALNT1
hsa-let-7a-5p	PURB
hsa-let-7a-5p	LRP8
hsa-let-7a-5p	BMF
hsa-let-7a-5p	LARP1
hsa-let-7a-5p	FBXO21
hsa-let-7a-5p	BRWD1
hsa-let-7a-5p	TRIM13
hsa-let-7a-5p	STARD13
hsa-let-7a-5p	NACC1
hsa-let-7a-5p	GBP4
hsa-let-7a-5p	GIT2
hsa-let-7a-5p	CCNT2
hsa-let-7a-5p	SLC46A1
hsa-let-7a-5p	TRPV1
hsa-let-7a-5p	ZNF280B
hsa-let-7a-5p	DIDO1
hsa-let-7a-5p	STK35
hsa-let-7a-5p	DUSP19
hsa-let-7a-5p	WAC
hsa-let-7a-5p	TOR2A
hsa-let-7a-5p	SNAP23
hsa-let-7a-5p	NSD2
hsa-let-7a-5p	PLCD3
hsa-let-7a-5p	SLC30A7
hsa-let-7a-5p	MED22
hsa-let-7a-5p	SLC12A6
hsa-let-7a-5p	OTULIN
hsa-let-7a-5p	TAF8
hsa-let-7a-5p	MRRF
hsa-let-7a-5p	MSI2
hsa-let-7a-5p	TPCN2
hsa-let-7a-5p	SREK1
hsa-let-7a-5p	SLC39A11
hsa-let-7a-5p	NAP1L1
hsa-let-7a-5p	MAPK1IP1L
hsa-let-7a-5p	TEX261
hsa-let-7a-5p	C15orf40
hsa-let-7a-5p	UHMK1
hsa-let-7a-5p	RFTN2
hsa-let-7a-5p	SLFN13
hsa-let-7a-5p	SMCR8
hsa-let-7a-5p	CXorf38
hsa-let-7a-5p	TOR1AIP2
hsa-let-7a-5p	SDR42E1
hsa-let-7a-5p	STYX
hsa-let-7a-5p	APOBEC3F
hsa-let-7a-5p	OSBPL3
hsa-let-7a-5p	MAP3K7
hsa-let-7a-5p	SEPTIN3
hsa-let-7a-5p	SEPTIN6
hsa-let-7a-5p	HMGA1
hsa-let-7a-5p	TRAF3IP2
hsa-let-7a-5p	NCOA1
hsa-let-7a-5p	CTSB
hsa-let-7a-5p	PANK1
hsa-let-7a-5p	SNX11
hsa-let-7a-5p	TPM3
hsa-let-7a-5p	JMY
hsa-let-7a-5p	AMER1
hsa-let-7a-5p	ZSCAN29
hsa-let-7a-5p	ZNF597
hsa-let-7a-5p	PPM1K
hsa-let-7a-5p	BMT2
hsa-let-7a-5p	SPRED1
hsa-let-7a-5p	SDE2
hsa-let-7a-5p	RNF168
hsa-let-7a-5p	DCP2
hsa-let-7a-5p	ZNF48
hsa-let-7a-5p	TMEM154
hsa-let-7a-5p	SLC25A16
hsa-let-7a-5p	DOK6
hsa-let-7a-5p	MFSD8
hsa-let-7a-5p	ZNF548
hsa-let-7a-5p	ZNF268
hsa-let-7a-5p	STEAP2
hsa-let-7a-5p	N4BP1
hsa-let-7a-5p	CADM2
hsa-let-7a-5p	TNPO1
hsa-let-7a-5p	LRRC57
hsa-let-7a-5p	FBXW8
hsa-let-7a-5p	MDGA1
hsa-let-7a-5p	CREBRF
hsa-let-7a-5p	PANK2
hsa-let-7a-5p	CACUL1
hsa-let-7a-5p	RASAL2
hsa-let-7a-5p	SGK3
hsa-let-7a-5p	KCNN3
hsa-let-7a-5p	RDH10
hsa-let-7a-5p	IFNLR1
hsa-let-7a-5p	APBB2
hsa-let-7a-5p	ST6GAL1
hsa-let-7a-5p	MMGT1
hsa-let-7a-5p	ANAPC16
hsa-let-7a-5p	DCUN1D3
hsa-let-7a-5p	CNKSR3
hsa-let-7a-5p	MCMDC2
hsa-let-7a-5p	KSR2
hsa-let-7a-5p	ARL10
hsa-let-7a-5p	NEGR1
hsa-let-7a-5p	YIPF6
hsa-let-7a-5p	LRATD2
hsa-let-7a-5p	JAZF1
hsa-let-7a-5p	DNMT3A
hsa-let-7a-5p	TMTC1
hsa-let-7a-5p	CD86
hsa-let-7a-5p	C5orf51
hsa-let-7a-5p	GATC
hsa-let-7a-5p	CYP20A1
hsa-let-7a-5p	CSNK2A1
hsa-let-7a-5p	PPM1A
hsa-let-7a-5p	DCX
hsa-let-7a-5p	KY
hsa-let-7a-5p	NAT8L
hsa-let-7a-5p	HM13
hsa-let-7a-5p	MTDH
hsa-let-7a-5p	GPAT4
hsa-let-7a-5p	CMTM4
hsa-let-7a-5p	LCA5
hsa-let-7a-5p	SLC25A45
hsa-let-7a-5p	BCL9L
hsa-let-7a-5p	CYB561D1
hsa-let-7a-5p	EFNA1
hsa-let-7a-5p	TPRG1L
hsa-let-7a-5p	RNF144B
hsa-let-7a-5p	MACC1
hsa-let-7a-5p	CREB5
hsa-let-7a-5p	RLIM
hsa-let-7a-5p	KIF1B
hsa-let-7a-5p	SRRM4
hsa-let-7a-5p	ZBTB41
hsa-let-7a-5p	RNF38
hsa-let-7a-5p	STX2
hsa-let-7a-5p	VAPA
hsa-let-7a-5p	LBR
hsa-let-7a-5p	CLEC7A
hsa-let-7a-5p	VHL
hsa-let-7a-5p	GRHL1
hsa-let-7a-5p	CPM
hsa-let-7a-5p	AURKA
hsa-let-7a-5p	LONRF2
hsa-let-7a-5p	MMS22L
hsa-let-7a-5p	ZNF621
hsa-let-7a-5p	FAM83H
hsa-let-7a-5p	NHLRC2
hsa-let-7a-5p	TSPAN3
hsa-let-7a-5p	DHX57
hsa-let-7a-5p	DZIP1
hsa-let-7a-5p	CCNG1
hsa-let-7a-5p	USP4
hsa-let-7a-5p	CCDC80
hsa-let-7a-5p	MPRIP
hsa-let-7a-5p	SF1
hsa-let-7a-5p	CD59
hsa-let-7a-5p	RAPH1
hsa-let-7a-5p	RBM12B
hsa-let-7a-5p	NCKAP1
hsa-let-7a-5p	NFIC
hsa-let-7a-5p	NR5A2
hsa-let-7a-5p	PPP1CB
hsa-let-7a-5p	PSD3
hsa-let-7a-5p	AP3M1
hsa-let-7a-5p	RNF216
hsa-let-7a-5p	BICDL1
hsa-let-7a-5p	SPRYD4
hsa-let-7a-5p	GREB1
hsa-let-7a-5p	BBX
hsa-let-7a-5p	FXR1
hsa-let-7a-5p	MARVELD2
hsa-let-7a-5p	ZCCHC9
hsa-let-7a-5p	CACNB2
hsa-let-7a-5p	RHOG
hsa-let-7a-5p	SLC1A2
hsa-let-7a-5p	NKIRAS2
hsa-let-7a-5p	KIAA1328
hsa-let-7a-5p	IRGQ
hsa-let-7a-5p	THAP6
hsa-let-7a-5p	RALB
hsa-let-7a-5p	L2HGDH
hsa-let-7a-5p	CHIC2
hsa-let-7a-5p	PBX3
hsa-let-7a-5p	TRIM66
hsa-let-7a-5p	MLXIP
hsa-let-7a-5p	EMP2
hsa-let-7a-5p	GPRC5B
hsa-let-7a-5p	CDC34
hsa-let-7a-5p	CARD8
hsa-let-7a-5p	ZNF793
hsa-let-7a-5p	ZNF329
hsa-let-7a-5p	OPA3
hsa-let-7a-5p	KCNB1
hsa-let-7a-5p	POU2F1
hsa-let-7a-5p	AGAP1
hsa-let-7a-5p	ITGB8
hsa-let-7a-5p	STX17
hsa-let-7a-5p	ATF7IP
hsa-let-7a-5p	ABCC1
hsa-let-7a-5p	RAP1GAP2
hsa-let-7a-5p	RETREG3
hsa-let-7a-5p	PHF12
hsa-let-7a-5p	KCTD15
hsa-let-7a-5p	HIC2
hsa-let-7a-5p	TTC7A
hsa-let-7a-5p	AP5M1
hsa-let-7a-5p	ZNF641
hsa-let-7a-5p	BMPR1A
hsa-let-7a-5p	CLSPN
hsa-let-7a-5p	LUZP1
hsa-let-7a-5p	POGLUT3
hsa-let-7a-5p	GNG4
hsa-let-7a-5p	LZTS1
hsa-let-7a-5p	AKT3
hsa-let-7a-5p	POGK
hsa-let-7a-5p	PRDM2
hsa-let-7a-5p	TMEM127
hsa-let-7a-5p	USF3
hsa-let-7a-5p	TRAK1
hsa-let-7a-5p	SLC4A7
hsa-let-7a-5p	CNOT6L
hsa-let-7a-5p	TTYH3
hsa-let-7a-5p	JAKMIP3
hsa-let-7a-5p	USP6NL
hsa-let-7a-5p	GRAMD1B
hsa-let-7a-5p	SINHCAF
hsa-let-7a-5p	RBMS2
hsa-let-7a-5p	RGS6
hsa-let-7a-5p	NTRK3
hsa-let-7a-5p	TBC1D24
hsa-let-7a-5p	ZNF276
hsa-let-7a-5p	SOCS7
hsa-let-7a-5p	PNPO
hsa-let-7a-5p	KSR1
hsa-let-7a-5p	GOSR2
hsa-let-7a-5p	NEDD4L
hsa-let-7a-5p	PLEKHG2
hsa-let-7a-5p	RNF24
hsa-let-7a-5p	TANGO2
hsa-let-7a-5p	ZFX
hsa-let-7a-5p	MCC
hsa-let-7a-5p	ENAH
hsa-let-7a-5p	ZNF652
hsa-let-7a-5p	YES1
hsa-let-7a-5p	DDA1
hsa-let-7a-5p	TCEA2
hsa-let-7a-5p	LHFPL2
hsa-let-7a-5p	TRAPPC2
hsa-let-7a-5p	HUNK
hsa-let-7a-5p	PPM1F
hsa-let-7a-5p	EDEM1
hsa-let-7a-5p	ULK2
hsa-let-7a-5p	SECISBP2L
hsa-let-7a-5p	SNX17
hsa-let-7a-5p	SERTAD2
hsa-let-7a-5p	EFCAB14
hsa-let-7a-5p	EPM2AIP1
hsa-let-7a-5p	LRIG2
hsa-let-7a-5p	ZBTB40
hsa-let-7a-5p	RNF44
hsa-let-7a-5p	GLS
hsa-let-7a-5p	AAK1
hsa-let-7a-5p	KLHDC10
hsa-let-7a-5p	RAB21
hsa-let-7a-5p	ZNF609
hsa-let-7a-5p	ERP44
hsa-let-7a-5p	TNRC6B
hsa-let-7a-5p	DIP2A
hsa-let-7a-5p	FAM168A
hsa-let-7a-5p	SIK2
hsa-let-7a-5p	ANKS1A
hsa-let-7a-5p	NEMP1
hsa-let-7a-5p	HAUS5
hsa-let-7a-5p	AHCYL2
hsa-let-7a-5p	NSL1
hsa-let-7a-5p	WWTR1
hsa-let-7a-5p	MMACHC
hsa-let-7a-5p	PPP1R16B
hsa-let-7a-5p	ARHGEF26
hsa-let-7a-5p	WIPI2
hsa-let-7a-5p	SERBP1
hsa-let-7a-5p	ZBTB20
hsa-let-7a-5p	RAP1B
hsa-let-7a-5p	UBE2D4
hsa-let-7a-5p	CRLF3
hsa-let-7a-5p	RAB10
hsa-let-7a-5p	IKZF2
hsa-let-7a-5p	LEF1
hsa-let-7a-5p	IPO11
hsa-let-7a-5p	PLCE1
hsa-let-7a-5p	CPA4
hsa-let-7a-5p	DCDC2
hsa-let-7a-5p	RAB9B
hsa-let-7a-5p	GLTP
hsa-let-7a-5p	C1RL
hsa-let-7a-5p	FAM53C
hsa-let-7a-5p	CYRIB
hsa-let-7a-5p	MAPT
hsa-let-7a-5p	CLIC5
hsa-let-7a-5p	F11R
hsa-let-7a-5p	CDON
hsa-let-7a-5p	CPSF2
hsa-let-7a-5p	C21orf91
hsa-let-7a-5p	ADD2
hsa-let-7a-5p	ARID1B
hsa-let-7a-5p	TET2
hsa-let-7a-5p	TENT5A
hsa-let-7a-5p	GDAP2
hsa-let-7a-5p	WDR55
hsa-let-7a-5p	TENT5C
hsa-let-7a-5p	TMEM104
hsa-let-7a-5p	UHRF1BP1
hsa-let-7a-5p	CDKAL1
hsa-let-7a-5p	RNF125
hsa-let-7a-5p	ASB6
hsa-let-7a-5p	SLC35F6
hsa-let-7a-5p	SLC30A6
hsa-let-7a-5p	MREG
hsa-let-7a-5p	TMEM33
hsa-let-7a-5p	SEC61A2
hsa-let-7a-5p	ARL8B
hsa-let-7a-5p	LRRC1
hsa-let-7a-5p	RCOR3
hsa-let-7a-5p	SPTLC3
hsa-let-7a-5p	TXLNG
hsa-let-7a-5p	SLC39A9
hsa-let-7a-5p	METTL2B
hsa-let-7a-5p	ETNK1
hsa-let-7a-5p	CHST12
hsa-let-7a-5p	DISC1
hsa-let-7a-5p	CTTNBP2NL
hsa-let-7a-5p	CDCA7L
hsa-let-7a-5p	GNG12
hsa-let-7a-5p	PCDHB11
hsa-let-7a-5p	GPR173
hsa-let-7a-5p	OTULINL
hsa-let-7a-5p	GNL3L
hsa-let-7a-5p	SGTB
hsa-let-7a-5p	PLEKHA3
hsa-let-7a-5p	ZC3HAV1
hsa-let-7a-5p	UGGT1
hsa-let-7a-5p	TUFT1
hsa-let-7a-5p	OTUD7B
hsa-let-7a-5p	STOX2
hsa-let-7a-5p	CDC42SE2
hsa-let-7a-5p	ARRB1
hsa-let-7a-5p	MNT
hsa-let-7a-5p	ACVR1B
hsa-let-7a-5p	TIGAR
hsa-let-7a-5p	EIF5A2
hsa-let-7a-5p	NAV1
hsa-let-7a-5p	JPH1
hsa-let-7a-5p	ZNF490
hsa-let-7a-5p	NLN
hsa-let-7a-5p	ODF2L
hsa-let-7a-5p	MAVS
hsa-let-7a-5p	MTUS1
hsa-let-7a-5p	NUFIP2
hsa-let-7a-5p	MIB1
hsa-let-7a-5p	PDP2
hsa-let-7a-5p	WDFY1
hsa-let-7a-5p	FNIP2
hsa-let-7a-5p	SLAIN2
hsa-let-7a-5p	JCAD
hsa-let-7a-5p	ZBTB2
hsa-let-7a-5p	KIAA1549
hsa-let-7a-5p	BCL7A
hsa-let-7a-5p	NR2F2
hsa-let-7a-5p	SNTB1
hsa-let-7a-5p	ZNF250
hsa-let-7a-5p	CLDN1
hsa-let-7a-5p	DMTF1
hsa-let-7a-5p	CD209
hsa-let-7a-5p	GATAD1
hsa-let-7a-5p	TP53INP2
hsa-let-7a-5p	SRPRB
hsa-let-7a-5p	RRAGD
hsa-let-7a-5p	ZNF708
hsa-let-7a-5p	MRPL17
hsa-let-7a-5p	XPNPEP3
hsa-let-7a-5p	C17orf75
hsa-let-7a-5p	DUSP6
hsa-let-7a-5p	PRRX1
hsa-let-7a-5p	NUCKS1
hsa-let-7a-5p	MTARC1
hsa-let-7a-5p	NMNAT1
hsa-let-7a-5p	PER2
hsa-let-7a-5p	USP46
hsa-let-7a-5p	CDCP1
hsa-let-7a-5p	PAPOLG
hsa-let-7a-5p	TMEM135
hsa-let-7a-5p	PHACTR4
hsa-let-7a-5p	ADIPOR2
hsa-let-7a-5p	HMBOX1
hsa-let-7a-5p	SH3TC2
hsa-let-7a-5p	PPP1R3B
hsa-let-7a-5p	NOL9
hsa-let-7a-5p	ALG9
hsa-let-7a-5p	GSTCD
hsa-let-7a-5p	METTL8
hsa-let-7a-5p	TCTN2
hsa-let-7a-5p	TMC7
hsa-let-7a-5p	FOXRED2
hsa-let-7a-5p	SIKE1
hsa-let-7a-5p	CTC1
hsa-let-7a-5p	MED28
hsa-let-7a-5p	CD276
hsa-let-7a-5p	KPNA4
hsa-let-7a-5p	LRPAP1
hsa-let-7a-5p	LSS
hsa-let-7a-5p	M6PR
hsa-let-7a-5p	MAD2L1
hsa-let-7a-5p	PPP1R12A
hsa-let-7a-5p	NEO1
hsa-let-7a-5p	NRAS
hsa-let-7a-5p	PDGFRB
hsa-let-7a-5p	PIM1
hsa-let-7a-5p	PLAGL2
hsa-let-7a-5p	PPP2R2A
hsa-let-7a-5p	PPP6C
hsa-let-7a-5p	PRELP
hsa-let-7a-5p	MAPK1
hsa-let-7a-5p	PSMB2
hsa-let-7a-5p	QSOX1
hsa-let-7a-5p	PTPN9
hsa-let-7a-5p	PTPRB
hsa-let-7a-5p	NECTIN1
hsa-let-7a-5p	RAP1A
hsa-let-7a-5p	RAP2B
hsa-let-7a-5p	SH3BP2
hsa-let-7a-5p	SPN
hsa-let-7a-5p	SPTBN1
hsa-let-7a-5p	SRPK1
hsa-let-7a-5p	SSR1
hsa-let-7a-5p	SUV39H1
hsa-let-7a-5p	GCFC2
hsa-let-7a-5p	THBS1
hsa-let-7a-5p	VCL
hsa-let-7a-5p	ZNF264
hsa-let-7a-5p	ZNF37A
hsa-let-7a-5p	ZNF207
hsa-let-7a-5p	ADAM12
hsa-let-7a-5p	STX7
hsa-let-7a-5p	DYRK3
hsa-let-7a-5p	DYRK2
hsa-let-7a-5p	PPM1D
hsa-let-7a-5p	DENR
hsa-let-7a-5p	RTCA
hsa-let-7a-5p	PEX11B
hsa-let-7a-5p	SLC7A6
hsa-let-7a-5p	ACOX1
hsa-let-7a-5p	MED17
hsa-let-7a-5p	BNIP2
hsa-let-7a-5p	DVL3
hsa-let-7a-5p	ACSL4
hsa-let-7a-5p	HDGF
hsa-let-7a-5p	TRA2B
hsa-let-7a-5p	TOP3A
hsa-let-7a-5p	PABPN1
hsa-let-7a-5p	ATG12
hsa-let-7a-5p	SYNGR1
hsa-let-7a-5p	RPS6KA5
hsa-let-7a-5p	UBE4A
hsa-let-7a-5p	POLR2D
hsa-let-7a-5p	GOSR1
hsa-let-7a-5p	DOCK3
hsa-let-7a-5p	PRKX
hsa-let-7a-5p	XBP1
hsa-let-7a-5p	SLC27A4
hsa-let-7a-5p	CBL
hsa-let-7a-5p	FOXN3
hsa-let-7a-5p	ETS2
hsa-let-7a-5p	FER
hsa-let-7a-5p	SMAD4
hsa-let-7a-5p	RALA
hsa-let-7a-5p	STAT2
hsa-let-7a-5p	CCDC6
hsa-let-7a-5p	BCAT1
hsa-let-7a-5p	SCARB2
hsa-let-7a-5p	SMAD6
hsa-let-7a-5p	RBBP4
hsa-let-7a-5p	ST8SIA4
hsa-let-7a-5p	PPIF
hsa-let-7a-5p	ARIH1
hsa-let-7a-5p	CTDSPL
hsa-let-7a-5p	SMAD2
hsa-let-7a-5p	SMAD9
hsa-let-7a-5p	MFGE8
hsa-let-7a-5p	MMP16
hsa-let-7a-5p	ZBTB16
hsa-let-7a-5p	SPATA2
hsa-let-7a-5p	ATP8A1
hsa-let-7a-5p	ORC2
hsa-let-7a-5p	PDE4D
hsa-let-7a-5p	RANBP2
hsa-let-7a-5p	STK4
hsa-let-7a-5p	TFDP2
hsa-let-7a-5p	TYRO3
hsa-let-7a-5p	TIMM17A
hsa-let-7a-5p	CRTAP
hsa-let-7a-5p	GNAI3
hsa-let-7a-5p	DYNLT1
hsa-let-7a-5p	POLD3
hsa-let-7a-5p	KIF1C
hsa-let-7a-5p	MTHFD2
hsa-let-7a-5p	PSKH1
hsa-let-7a-5p	MSMO1
hsa-let-7a-5p	SNTB2
hsa-let-7a-5p	INMT
hsa-let-7a-5p	ZBTB33
hsa-let-7a-5p	HNRNPA0
hsa-let-7a-5p	PNRC1
hsa-let-7a-5p	TMED2
hsa-let-7a-5p	RAB31
hsa-let-7a-5p	SRSF1
hsa-let-7a-5p	SLC5A3
hsa-let-7a-5p	SUMO2
hsa-let-7a-5p	SNRPD1
hsa-let-7a-5p	RPH3AL
hsa-let-7a-5p	WASF2
hsa-let-7a-5p	CNTRL
hsa-let-7a-5p	KAT7
hsa-let-7a-5p	UTRN
hsa-let-7a-5p	ZNF81
hsa-let-7a-5p	ZXDA
hsa-let-7a-5p	SUPT16H
hsa-let-7a-5p	CHP1
hsa-let-7a-5p	KLF12
hsa-let-7a-5p	PNMA2
hsa-let-7a-5p	TUSC2
hsa-let-7a-5p	AP4E1
hsa-let-7a-5p	NONO
hsa-let-7a-5p	CBX5
hsa-let-7a-5p	FZD4
hsa-let-7a-5p	RABGAP1
hsa-let-7a-5p	MRAS
hsa-let-7a-5p	RAB3GAP1
hsa-let-7a-5p	KPNA6
hsa-let-7a-5p	ICMT
hsa-let-7a-5p	SF3B3
hsa-let-7a-5p	PSD4
hsa-let-7a-5p	PPARGC1A
hsa-let-7a-5p	RACGAP1
hsa-let-7a-5p	EEF2K
hsa-let-7a-5p	PARVB
hsa-let-7a-5p	CNOT7
hsa-let-7a-5p	ABT1
hsa-let-7a-5p	CEMIP2
hsa-let-7a-5p	AK2
hsa-let-7a-5p	WDR37
hsa-let-7a-5p	HIGD1A
hsa-let-7a-5p	C16orf72
hsa-let-7a-5p	CCDC113
hsa-let-7a-5p	C11orf58
hsa-let-7a-5p	NCS1
hsa-let-7a-5p	HEBP2
hsa-let-7a-5p	NEK6
hsa-let-7a-5p	AFF4
hsa-let-7a-5p	RNF115
hsa-let-7a-5p	CRCP
hsa-let-7a-5p	TMOD2
hsa-let-7a-5p	SEMA3F
hsa-let-7a-5p	VGLL3
hsa-let-7a-5p	SYNGR2
hsa-let-7a-5p	ZNF529
hsa-let-7a-5p	FAM219B
hsa-let-7a-5p	SOD2
hsa-let-7a-5p	RUFY2
hsa-let-7a-5p	CACNB4
hsa-let-7a-5p	CCNYL1
hsa-let-7a-5p	PCTP
hsa-let-7a-5p	ETS1
hsa-let-7a-5p	AKT2
hsa-let-7a-5p	CX3CR1
hsa-let-7a-5p	FNIP1
hsa-let-7a-5p	CBX7
hsa-let-7a-5p	SAMD12
hsa-let-7a-5p	GAPVD1
hsa-let-7a-5p	VMA21
hsa-let-7a-5p	MTX3
hsa-let-7a-5p	ARHGAP28
hsa-let-7a-5p	KPNA5
hsa-let-7a-5p	RFX7
hsa-let-7a-5p	AP1S2
hsa-let-7a-5p	ERCC1
hsa-let-7a-5p	SEMA4D
hsa-let-7a-5p	ORMDL1
hsa-let-7a-5p	EPB41
hsa-let-7a-5p	HDAC4
hsa-let-7a-5p	CERT1
hsa-let-7a-5p	GALNT1
hsa-let-7a-5p	CAPRIN2
hsa-let-7a-5p	DPYSL2
hsa-let-7a-5p	CELSR3
hsa-let-7a-5p	EIF2S3
hsa-let-7a-5p	HDAC2
hsa-let-7a-5p	ARCN1
hsa-let-7a-5p	ARL2
hsa-let-7a-5p	ARSD
hsa-let-7a-5p	POLR3D
hsa-let-7a-5p	ENTPD1
hsa-let-7a-5p	F3
hsa-let-7a-5p	FHIT
hsa-let-7a-5p	FMO4
hsa-let-7a-5p	FMR1
hsa-let-7a-5p	GLUL
hsa-let-7a-5p	ITGAV
hsa-let-7a-5p	FECH
hsa-let-7a-5p	IDS
hsa-let-7a-5p	ITGB3
hsa-let-7a-5p	NAGA
hsa-let-7a-5p	PAFAH1B1
hsa-let-7a-5p	CD44
hsa-let-7a-5p	GGCX
hsa-let-7a-5p	GRIA3
hsa-let-7a-5p	NR3C2
hsa-let-7a-5p	PDE3A
hsa-let-7a-5p	PRLR
hsa-let-7a-5p	PTGIS
hsa-let-7a-5p	REEP3
hsa-let-7a-5p	TIMM50
hsa-let-7a-5p	ZNF813
hsa-let-7a-5p	PLCXD3
hsa-let-7a-5p	PM20D2
hsa-let-7a-5p	IBA57
hsa-let-7a-5p	ACER2
hsa-let-7a-5p	HACD4
hsa-let-7a-5p	NCMAP
hsa-let-7a-5p	OLA1
hsa-let-7a-5p	FAM71F2
hsa-let-7a-5p	SRRD
hsa-let-7a-5p	C14orf28
hsa-let-7a-5p	ZNF805
hsa-let-7a-5p	FBXO48
hsa-let-7a-5p	KCTD21
hsa-let-7a-5p	NT5DC3
hsa-let-7a-5p	PBLD
hsa-let-7a-5p	SAR1B
hsa-let-7a-5p	FOXK1
hsa-let-7a-5p	PALM2AKAP2
hsa-let-7a-5p	KREMEN1
hsa-let-7a-5p	CREBZF
hsa-let-7a-5p	TTC14
hsa-let-7a-5p	UBXN2B
hsa-let-7a-5p	FTO
hsa-let-7a-5p	UNC119B
hsa-let-7a-5p	TMEM120B
hsa-let-7a-5p	UQCC3
hsa-let-7a-5p	ZNF154
hsa-let-7a-5p	KIF2A
hsa-let-7a-5p	ZNF578
hsa-let-7a-5p	SLC25A36
hsa-let-7a-5p	FBXO45
hsa-let-7a-5p	TENT2
hsa-let-7a-5p	VPS53
hsa-let-7a-5p	LEPROTL1
hsa-let-7a-5p	LDHA
hsa-let-7a-5p	SYT1
hsa-let-7a-5p	BTF3L4
hsa-let-7a-5p	CISD3
hsa-let-7a-5p	ATXN1L
hsa-let-7a-5p	TXNL4B
hsa-let-7a-5p	PDK3
hsa-let-7a-5p	KIAA1671
hsa-let-7a-5p	FKBP5
hsa-let-7a-5p	PARP9
hsa-let-7a-5p	SYNCRIP
hsa-let-7a-5p	RBMXL1
hsa-let-7a-5p	IDE
hsa-let-7a-5p	RBM28
hsa-let-7a-5p	ABL2
hsa-let-7a-5p	BACH2
hsa-let-7a-5p	ZNF347
hsa-let-7a-5p	PRRG1
hsa-let-7a-5p	SERINC5
hsa-let-7a-5p	SLC11A2
hsa-let-7a-5p	YAF2
hsa-let-7a-5p	AOPEP
hsa-let-7a-5p	SLC1A4
hsa-let-7a-5p	PLEKHA8
hsa-let-7a-5p	MAP7
hsa-let-7a-5p	FOXJ3
hsa-let-7a-5p	KIAA0895
hsa-let-7a-5p	NDUFS1
hsa-let-7a-5p	BCL2L11
hsa-let-7a-5p	APP
hsa-let-7a-5p	VEGFA
hsa-let-7a-5p	IL6R
hsa-let-7a-5p	CTNND1
hsa-let-7a-5p	BZW1
hsa-let-7a-5p	TWF1
hsa-let-7a-5p	CAMTA1
hsa-let-7a-5p	ELOVL5
hsa-let-7a-5p	IP6K1
hsa-let-7a-5p	TCF4
hsa-let-7a-5p	KIF21B
hsa-let-7b-3p	TNIP1
hsa-let-7b-3p	SLC8A1
hsa-let-7b-3p	CDC6
hsa-let-7b-3p	C19orf47
hsa-let-7b-3p	PRORP
hsa-let-7b-3p	SSBP2
hsa-let-7b-3p	NOL4L
hsa-let-7b-3p	CDH13
hsa-let-7b-3p	CEP41
hsa-let-7b-3p	CLPB
hsa-let-7b-3p	RDX
hsa-let-7b-3p	SLC25A25
hsa-let-7b-3p	SHOC2
hsa-let-7b-3p	RASSF6
hsa-let-7b-3p	CDC42EP3
hsa-let-7b-3p	BCL2L13
hsa-let-7b-3p	TFAM
hsa-let-7b-3p	PGR
hsa-let-7b-3p	ORAI2
hsa-let-7b-3p	CEP57L1
hsa-let-7b-3p	GTF2H3
hsa-let-7b-3p	SZRD1
hsa-let-7b-3p	TP53
hsa-let-7b-3p	MPP2
hsa-let-7b-3p	MDM2
hsa-let-7b-3p	PDK1
hsa-let-7b-3p	LIAS
hsa-let-7b-3p	RANGAP1
hsa-let-7b-3p	TSPAN6
hsa-let-7b-3p	SURF4
hsa-let-7b-3p	AP2B1
hsa-let-7b-3p	YAP1
hsa-let-7b-3p	RFX3
hsa-let-7b-3p	GNA13
hsa-let-7b-3p	MICAL2
hsa-let-7b-3p	GAPVD1
hsa-let-7b-3p	NFIB
hsa-let-7b-3p	GON4L
hsa-let-7b-3p	ABI2
hsa-let-7b-3p	MAP3K9
hsa-let-7b-3p	VKORC1L1
hsa-let-7b-3p	RAB30
hsa-let-7b-3p	SLC25A44
hsa-let-7b-3p	TOMM40L
hsa-let-7b-3p	SLC44A1
hsa-let-7b-3p	ICA1L
hsa-let-7b-3p	CPEB1
hsa-let-7b-3p	ZBTB8A
hsa-let-7b-3p	CCDC125
hsa-let-7b-3p	NSL1
hsa-let-7b-3p	KLF6
hsa-let-7b-3p	SYT7
hsa-let-7b-3p	SEMA6A
hsa-let-7b-3p	RAN
hsa-let-7b-3p	EIF4B
hsa-let-7b-3p	LONP2
hsa-let-7b-3p	ZNF570
hsa-let-7b-3p	BAHD1
hsa-let-7b-3p	HMGB3
hsa-let-7b-3p	TMED4
hsa-let-7b-3p	PIK3R3
hsa-let-7b-3p	CBX6
hsa-let-7b-3p	PPFIA4
hsa-let-7b-3p	WSCD2
hsa-let-7b-3p	DUSP18
hsa-let-7b-3p	GPATCH8
hsa-let-7b-3p	LNPK
hsa-let-7b-3p	ARPP19
hsa-let-7b-3p	TGFBR1
hsa-let-7b-3p	ZYG11A
hsa-let-7b-3p	SLC38A2
hsa-let-7b-3p	DTWD2
hsa-let-7b-3p	DCUN1D1
hsa-let-7b-3p	PTPN2
hsa-let-7b-3p	DENND5B
hsa-let-7b-3p	NME6
hsa-let-7b-3p	NAA50
hsa-let-7b-3p	MFGE8
hsa-let-7b-3p	THY1
hsa-let-7b-3p	UBE2K
hsa-let-7b-3p	LZIC
hsa-let-7b-3p	WDR77
hsa-let-7b-3p	MED29
hsa-let-7b-3p	SMIM14
hsa-let-7b-3p	C9orf64
hsa-let-7b-3p	MAPK10
hsa-let-7b-3p	APOL6
hsa-let-7b-3p	C1orf21
hsa-let-7b-3p	HNRNPA1
hsa-let-7b-3p	THAP2
hsa-let-7b-3p	KREMEN1
hsa-let-7b-3p	PLXNA1
hsa-let-7b-3p	LLPH
hsa-let-7b-3p	LCOR
hsa-let-7b-3p	ZBTB37
hsa-let-7b-3p	ZNF594
hsa-let-7b-3p	MFSD9
hsa-let-7b-3p	ZNF566
hsa-let-7b-3p	FBXL20
hsa-let-7b-3p	CASP10
hsa-let-7b-3p	CDK16
hsa-let-7b-3p	ZNF502
hsa-let-7b-3p	LRP8
hsa-let-7b-3p	NR6A1
hsa-let-7b-3p	DIXDC1
hsa-let-7b-3p	BMF
hsa-let-7b-3p	LARP1
hsa-let-7b-3p	BRWD1
hsa-let-7b-3p	TRIM13
hsa-let-7b-3p	SMYD4
hsa-let-7b-3p	CLNK
hsa-let-7b-3p	ZFP91
hsa-let-7b-3p	CCND1
hsa-let-7b-3p	GOSR2
hsa-let-7b-3p	UNC5D
hsa-let-7b-3p	SNAP23
hsa-let-7b-3p	WIPF2
hsa-let-7b-3p	SLC30A7
hsa-let-7b-3p	MED22
hsa-let-7b-3p	RORA
hsa-let-7b-3p	CREB1
hsa-let-7b-3p	OTULIN
hsa-let-7b-3p	MRRF
hsa-let-7b-3p	BACE2
hsa-let-7b-3p	DPP9
hsa-let-7b-3p	MIEF2
hsa-let-7b-3p	TBC1D2B
hsa-let-7b-3p	SMCR8
hsa-let-7b-3p	SDR42E1
hsa-let-7b-3p	APOBEC3F
hsa-let-7b-3p	YWHAZ
hsa-let-7b-3p	BVES
hsa-let-7b-3p	SNX1
hsa-let-7b-3p	SNX5
hsa-let-7b-3p	ZMAT3
hsa-let-7b-3p	TPM3
hsa-let-7b-3p	LONRF1
hsa-let-7b-3p	ZNF641
hsa-let-7b-3p	JMY
hsa-let-7b-3p	C5orf24
hsa-let-7b-3p	AMER1
hsa-let-7b-3p	ZSCAN29
hsa-let-7b-3p	SGMS2
hsa-let-7b-3p	ZNF48
hsa-let-7b-3p	DENND6A
hsa-let-7b-3p	DNAJC18
hsa-let-7b-3p	HPS4
hsa-let-7b-3p	N4BP1
hsa-let-7b-3p	ZDHHC20
hsa-let-7b-3p	BRWD3
hsa-let-7b-3p	LRRC57
hsa-let-7b-3p	ZNF791
hsa-let-7b-3p	POGLUT3
hsa-let-7b-3p	CALHM5
hsa-let-7b-3p	CACUL1
hsa-let-7b-3p	LACTB
hsa-let-7b-3p	KCND3
hsa-let-7b-3p	SMG7
hsa-let-7b-3p	ANAPC16
hsa-let-7b-3p	DCUN1D3
hsa-let-7b-3p	CNKSR3
hsa-let-7b-3p	MCMDC2
hsa-let-7b-3p	KSR2
hsa-let-7b-3p	RIMKLA
hsa-let-7b-3p	SCAI
hsa-let-7b-3p	PDZD8
hsa-let-7b-3p	NEGR1
hsa-let-7b-3p	FAM126B
hsa-let-7b-3p	RABL3
hsa-let-7b-3p	SREK1IP1
hsa-let-7b-3p	TMEM167A
hsa-let-7b-3p	FRMD3
hsa-let-7b-3p	ST8SIA4
hsa-let-7b-3p	LNPEP
hsa-let-7b-3p	MIDN
hsa-let-7b-3p	CYP20A1
hsa-let-7b-3p	CSNK2A1
hsa-let-7b-3p	PPM1A
hsa-let-7b-3p	PDE12
hsa-let-7b-3p	ASB6
hsa-let-7b-3p	MRPL52
hsa-let-7b-3p	PSMF1
hsa-let-7b-3p	PIK3R1
hsa-let-7b-3p	UBXN2A
hsa-let-7b-3p	ORC4
hsa-let-7b-3p	LCLAT1
hsa-let-7b-3p	BCL9L
hsa-let-7b-3p	UBE2H
hsa-let-7b-3p	MCL1
hsa-let-7b-3p	IKZF3
hsa-let-7b-3p	PXMP4
hsa-let-7b-3p	SPTY2D1
hsa-let-7b-3p	RNF41
hsa-let-7b-3p	MSRB3
hsa-let-7b-3p	VHL
hsa-let-7b-3p	GPRIN3
hsa-let-7b-3p	GALNT10
hsa-let-7b-3p	RPL7L1
hsa-let-7b-3p	UQCC1
hsa-let-7b-3p	FHL2
hsa-let-7b-3p	RBPJ
hsa-let-7b-3p	ZBTB18
hsa-let-7b-3p	NFIC
hsa-let-7b-3p	RNF216
hsa-let-7b-3p	DPY19L3
hsa-let-7b-3p	NIPAL1
hsa-let-7b-3p	DFFA
hsa-let-7b-3p	USP37
hsa-let-7b-3p	PPIG
hsa-let-7b-3p	ATG4B
hsa-let-7b-3p	MYLIP
hsa-let-7b-3p	SLC1A2
hsa-let-7b-3p	IRGQ
hsa-let-7b-3p	KDM4B
hsa-let-7b-3p	SLC66A2
hsa-let-7b-3p	SYNJ2
hsa-let-7b-3p	DRAM1
hsa-let-7b-3p	GRAMD1B
hsa-let-7b-3p	MEF2D
hsa-let-7b-3p	GCC2
hsa-let-7b-3p	CUX1
hsa-let-7b-3p	TRIM66
hsa-let-7b-3p	MLXIP
hsa-let-7b-3p	SLC12A6
hsa-let-7b-3p	EMP2
hsa-let-7b-3p	ZNF793
hsa-let-7b-3p	OPA3
hsa-let-7b-3p	MTARC1
hsa-let-7b-3p	AGAP1
hsa-let-7b-3p	FAM71F2
hsa-let-7b-3p	ABCC1
hsa-let-7b-3p	RETREG3
hsa-let-7b-3p	ZCCHC2
hsa-let-7b-3p	AKT2
hsa-let-7b-3p	NWD1
hsa-let-7b-3p	KIAA0930
hsa-let-7b-3p	TMEM154
hsa-let-7b-3p	IL17RD
hsa-let-7b-3p	SRGAP1
hsa-let-7b-3p	BMPR1A
hsa-let-7b-3p	SPOCK2
hsa-let-7b-3p	ROR1
hsa-let-7b-3p	LUZP1
hsa-let-7b-3p	ZNF608
hsa-let-7b-3p	NFIA
hsa-let-7b-3p	POGK
hsa-let-7b-3p	RABGAP1L
hsa-let-7b-3p	PLEKHM3
hsa-let-7b-3p	TMEM127
hsa-let-7b-3p	TNS1
hsa-let-7b-3p	CNOT6L
hsa-let-7b-3p	AGFG2
hsa-let-7b-3p	JAKMIP3
hsa-let-7b-3p	RNLS
hsa-let-7b-3p	FBXW8
hsa-let-7b-3p	SOCS7
hsa-let-7b-3p	NEDD4L
hsa-let-7b-3p	SMAD2
hsa-let-7b-3p	ZC3H4
hsa-let-7b-3p	PANK2
hsa-let-7b-3p	CXorf38
hsa-let-7b-3p	WNK3
hsa-let-7b-3p	CSGALNACT1
hsa-let-7b-3p	GJC1
hsa-let-7b-3p	PER1
hsa-let-7b-3p	ZNF544
hsa-let-7b-3p	CAMTA1
hsa-let-7b-3p	HEYL
hsa-let-7b-3p	HUNK
hsa-let-7b-3p	SH3PXD2A
hsa-let-7b-3p	RUBCN
hsa-let-7b-3p	USP6NL
hsa-let-7b-3p	AQR
hsa-let-7b-3p	CEP104
hsa-let-7b-3p	DAZAP2
hsa-let-7b-3p	ZBTB39
hsa-let-7b-3p	PAN2
hsa-let-7b-3p	AAK1
hsa-let-7b-3p	RAB21
hsa-let-7b-3p	CDK12
hsa-let-7b-3p	SIK2
hsa-let-7b-3p	DPY19L1
hsa-let-7b-3p	ZDHHC17
hsa-let-7b-3p	RSL1D1
hsa-let-7b-3p	RRP7A
hsa-let-7b-3p	DESI1
hsa-let-7b-3p	FGFR1
hsa-let-7b-3p	ST8SIA3
hsa-let-7b-3p	PIAS1
hsa-let-7b-3p	PDGFC
hsa-let-7b-3p	VGLL3
hsa-let-7b-3p	CYB5R4
hsa-let-7b-3p	COPS7A
hsa-let-7b-3p	FAM53C
hsa-let-7b-3p	SLC25A37
hsa-let-7b-3p	MAPT
hsa-let-7b-3p	CPSF2
hsa-let-7b-3p	ADD2
hsa-let-7b-3p	SOX6
hsa-let-7b-3p	ZNF562
hsa-let-7b-3p	UHRF1BP1
hsa-let-7b-3p	INO80D
hsa-let-7b-3p	CLN6
hsa-let-7b-3p	PDPR
hsa-let-7b-3p	MREG
hsa-let-7b-3p	IPO9
hsa-let-7b-3p	HAUS2
hsa-let-7b-3p	TMEM30A
hsa-let-7b-3p	ASXL2
hsa-let-7b-3p	VPS53
hsa-let-7b-3p	PRR11
hsa-let-7b-3p	AGPAT5
hsa-let-7b-3p	LIN7C
hsa-let-7b-3p	METTL2B
hsa-let-7b-3p	IMPACT
hsa-let-7b-3p	ECHDC1
hsa-let-7b-3p	USP49
hsa-let-7b-3p	ETNK1
hsa-let-7b-3p	BIN3
hsa-let-7b-3p	CYCS
hsa-let-7b-3p	DDIT4
hsa-let-7b-3p	SGTB
hsa-let-7b-3p	UGGT1
hsa-let-7b-3p	TCIM
hsa-let-7b-3p	OTUD7B
hsa-let-7b-3p	ACVR1B
hsa-let-7b-3p	NAV1
hsa-let-7b-3p	GATAD2B
hsa-let-7b-3p	MAVS
hsa-let-7b-3p	NUFIP2
hsa-let-7b-3p	PDP2
hsa-let-7b-3p	TRMT9B
hsa-let-7b-3p	GPR107
hsa-let-7b-3p	GAN
hsa-let-7b-3p	SMOC1
hsa-let-7b-3p	IKZF4
hsa-let-7b-3p	ZNF106
hsa-let-7b-3p	TMEM267
hsa-let-7b-3p	AIDA
hsa-let-7b-3p	USP46
hsa-let-7b-3p	PRRG4
hsa-let-7b-3p	LRRC2
hsa-let-7b-3p	NKAP
hsa-let-7b-3p	ADIPOR2
hsa-let-7b-3p	STEAP4
hsa-let-7b-3p	METTL8
hsa-let-7b-3p	TLCD3A
hsa-let-7b-3p	GPR157
hsa-let-7b-3p	RAB11FIP1
hsa-let-7b-3p	SLC35F5
hsa-let-7b-3p	MED28
hsa-let-7b-3p	SRCIN1
hsa-let-7b-3p	LFNG
hsa-let-7b-3p	LSAMP
hsa-let-7b-3p	PKM
hsa-let-7b-3p	NECTIN1
hsa-let-7b-3p	RAP1A
hsa-let-7b-3p	SPN
hsa-let-7b-3p	STRN
hsa-let-7b-3p	CORO2A
hsa-let-7b-3p	ZNF37A
hsa-let-7b-3p	FZD5
hsa-let-7b-3p	ADAM12
hsa-let-7b-3p	PIP5K1A
hsa-let-7b-3p	STX16
hsa-let-7b-3p	PEX11B
hsa-let-7b-3p	CDK5R1
hsa-let-7b-3p	SQSTM1
hsa-let-7b-3p	GPRC5A
hsa-let-7b-3p	ACOX1
hsa-let-7b-3p	BCL2L2
hsa-let-7b-3p	CDKN1B
hsa-let-7b-3p	CMKLR1
hsa-let-7b-3p	EIF4EBP2
hsa-let-7b-3p	DUSP5
hsa-let-7b-3p	GOLGA2
hsa-let-7b-3p	NAP1L1
hsa-let-7b-3p	RPS6KA5
hsa-let-7b-3p	PGGT1B
hsa-let-7b-3p	PIP4K2A
hsa-let-7b-3p	TRIM25
hsa-let-7b-3p	FXR1
hsa-let-7b-3p	RBM8A
hsa-let-7b-3p	USP14
hsa-let-7b-3p	ABL2
hsa-let-7b-3p	FOXN3
hsa-let-7b-3p	EGFR
hsa-let-7b-3p	ETS2
hsa-let-7b-3p	HIP1
hsa-let-7b-3p	SMAD4
hsa-let-7b-3p	AKT3
hsa-let-7b-3p	LDHA
hsa-let-7b-3p	LPP
hsa-let-7b-3p	ARIH1
hsa-let-7b-3p	STX6
hsa-let-7b-3p	CAPZA2
hsa-let-7b-3p	PITPNA
hsa-let-7b-3p	PRKAA2
hsa-let-7b-3p	TYRO3
hsa-let-7b-3p	PCGF3
hsa-let-7b-3p	IPO7
hsa-let-7b-3p	ARFGEF1
hsa-let-7b-3p	TGOLN2
hsa-let-7b-3p	HIC1
hsa-let-7b-3p	SNTB2
hsa-let-7b-3p	ZBTB33
hsa-let-7b-3p	TMED10
hsa-let-7b-3p	RAB31
hsa-let-7b-3p	SRSF1
hsa-let-7b-3p	SLC5A3
hsa-let-7b-3p	DUSP14
hsa-let-7b-3p	FSTL1
hsa-let-7b-3p	ZXDA
hsa-let-7b-3p	NUP50
hsa-let-7b-3p	GALNT6
hsa-let-7b-3p	RASSF8
hsa-let-7b-3p	LYPLA2
hsa-let-7b-3p	BRCA1
hsa-let-7b-3p	APPL1
hsa-let-7b-3p	FBXL3
hsa-let-7b-3p	FBXW2
hsa-let-7b-3p	RAB3GAP1
hsa-let-7b-3p	TRAM2
hsa-let-7b-3p	KPNA6
hsa-let-7b-3p	ICMT
hsa-let-7b-3p	TBL2
hsa-let-7b-3p	PSD4
hsa-let-7b-3p	VPS4A
hsa-let-7b-3p	EEF2K
hsa-let-7b-3p	CEMIP2
hsa-let-7b-3p	NRG1
hsa-let-7b-3p	OSTM1
hsa-let-7b-3p	LRP10
hsa-let-7b-3p	ZNF770
hsa-let-7b-3p	SCN8A
hsa-let-7b-3p	LIMD1
hsa-let-7b-3p	BRD4
hsa-let-7b-3p	IL17RA
hsa-let-7b-3p	RNF115
hsa-let-7b-3p	UTP20
hsa-let-7b-3p	TMOD3
hsa-let-7b-3p	AK2
hsa-let-7b-3p	RACGAP1
hsa-let-7b-3p	DDX5
hsa-let-7b-3p	CAMK2D
hsa-let-7b-3p	JAK1
hsa-let-7b-3p	CAMK4
hsa-let-7b-3p	FOXP1
hsa-let-7b-3p	ZDHHC3
hsa-let-7b-3p	PABPN1
hsa-let-7b-3p	NAGA
hsa-let-7b-3p	KCTD11
hsa-let-7b-3p	AIG1
hsa-let-7b-3p	MSL1
hsa-let-7b-3p	HMGB1
hsa-let-7b-3p	MAP3K2
hsa-let-7b-3p	ATXN7
hsa-let-7b-3p	ID4
hsa-let-7b-3p	ARF3
hsa-let-7b-3p	BTG1
hsa-let-7b-3p	CDC42
hsa-let-7b-3p	CPM
hsa-let-7b-3p	CTSB
hsa-let-7b-3p	FRK
hsa-let-7b-3p	GRSF1
hsa-let-7b-3p	GSK3B
hsa-let-7b-3p	INHBA
hsa-let-7b-3p	IRF1
hsa-let-7b-3p	SLC26A2
hsa-let-7b-3p	GCH1
hsa-let-7b-3p	ARSA
hsa-let-7b-3p	LDLR
hsa-let-7b-3p	IGFBP5
hsa-let-7b-3p	PDE3A
hsa-let-7b-3p	TIMM50
hsa-let-7b-3p	SPOPL
hsa-let-7b-3p	PLEKHA1
hsa-let-7b-3p	PHETA2
hsa-let-7b-3p	ENAH
hsa-let-7b-3p	IBA57
hsa-let-7b-3p	NCMAP
hsa-let-7b-3p	CHCHD7
hsa-let-7b-3p	FBXO48
hsa-let-7b-3p	TNRC6B
hsa-let-7b-3p	RBFOX2
hsa-let-7b-3p	ERGIC1
hsa-let-7b-3p	GLUL
hsa-let-7b-3p	FAM229B
hsa-let-7b-3p	ZNF704
hsa-let-7b-3p	TMPPE
hsa-let-7b-3p	FAM83G
hsa-let-7b-3p	RIOX2
hsa-let-7b-3p	MEGF9
hsa-let-7b-3p	TMEM120B
hsa-let-7b-3p	CUBN
hsa-let-7b-3p	ZNF154
hsa-let-7b-3p	TRAPPC13
hsa-let-7b-3p	ZNF207
hsa-let-7b-3p	HILPDA
hsa-let-7b-3p	ADCY9
hsa-let-7b-3p	PAK3
hsa-let-7b-3p	SPRED2
hsa-let-7b-3p	EGR2
hsa-let-7b-3p	ATXN7L3B
hsa-let-7b-3p	DMTF1
hsa-let-7b-3p	SMAD3
hsa-let-7b-3p	ETV3
hsa-let-7b-3p	LSS
hsa-let-7b-3p	LRCH1
hsa-let-7b-3p	TRAF3IP2
hsa-let-7b-3p	CDK1
hsa-let-7b-3p	FUS
hsa-let-7b-3p	SIGLEC10
hsa-let-7b-3p	TFDP2
hsa-let-7b-3p	TMEM178B
hsa-let-7b-3p	MAP7
hsa-let-7b-3p	SERF2
hsa-let-7b-3p	BMPR2
hsa-let-7b-3p	KCNN3
hsa-let-7b-3p	BCL2L11
hsa-let-7b-3p	PRLR
hsa-let-7b-3p	NPR3
hsa-let-7b-3p	CHST12
hsa-let-7b-3p	GFPT1
hsa-let-7b-5p	SOAT1
hsa-let-7b-5p	SLC8A1
hsa-let-7b-5p	SLC1A2
hsa-let-7b-5p	CDC5L
hsa-let-7b-5p	TBPL1
hsa-let-7b-5p	CDC27
hsa-let-7b-5p	MYH10
hsa-let-7b-5p	CTHRC1
hsa-let-7b-5p	WNT5A
hsa-let-7b-5p	ZNF85
hsa-let-7b-5p	RAB34
hsa-let-7b-5p	KDM2A
hsa-let-7b-5p	CABLES1
hsa-let-7b-5p	C19orf47
hsa-let-7b-5p	PRORP
hsa-let-7b-5p	USP3
hsa-let-7b-5p	SSBP2
hsa-let-7b-5p	NOL4L
hsa-let-7b-5p	BTRC
hsa-let-7b-5p	CDCA8
hsa-let-7b-5p	PCGF5
hsa-let-7b-5p	CEP41
hsa-let-7b-5p	KLHL3
hsa-let-7b-5p	FGF1
hsa-let-7b-5p	ZNF451
hsa-let-7b-5p	UBE2V1
hsa-let-7b-5p	CLPB
hsa-let-7b-5p	UEVLD
hsa-let-7b-5p	PSMD9
hsa-let-7b-5p	GNAL
hsa-let-7b-5p	PDPK1
hsa-let-7b-5p	URM1
hsa-let-7b-5p	SRP72
hsa-let-7b-5p	CDC42EP3
hsa-let-7b-5p	ARPC5
hsa-let-7b-5p	TNFAIP3
hsa-let-7b-5p	AKAP13
hsa-let-7b-5p	MARCHF6
hsa-let-7b-5p	MCU
hsa-let-7b-5p	BCL2L13
hsa-let-7b-5p	TFAM
hsa-let-7b-5p	LRTOMT
hsa-let-7b-5p	KCNMA1
hsa-let-7b-5p	DNAJC10
hsa-let-7b-5p	SESN3
hsa-let-7b-5p	BASP1
hsa-let-7b-5p	COPZ1
hsa-let-7b-5p	GTF2H3
hsa-let-7b-5p	SZRD1
hsa-let-7b-5p	BBX
hsa-let-7b-5p	ATG12
hsa-let-7b-5p	CCNT1
hsa-let-7b-5p	STIM1
hsa-let-7b-5p	CLCC1
hsa-let-7b-5p	LRRC20
hsa-let-7b-5p	ZFAND5
hsa-let-7b-5p	SLC25A45
hsa-let-7b-5p	E2F6
hsa-let-7b-5p	FRS2
hsa-let-7b-5p	MPP2
hsa-let-7b-5p	SLC38A1
hsa-let-7b-5p	RAB3IP
hsa-let-7b-5p	FNDC3A
hsa-let-7b-5p	MDM2
hsa-let-7b-5p	GPATCH11
hsa-let-7b-5p	CUL4A
hsa-let-7b-5p	MDM4
hsa-let-7b-5p	PDK1
hsa-let-7b-5p	ACVR2A
hsa-let-7b-5p	ALDH6A1
hsa-let-7b-5p	RANGAP1
hsa-let-7b-5p	NFATC1
hsa-let-7b-5p	ELN
hsa-let-7b-5p	DPF3
hsa-let-7b-5p	SURF4
hsa-let-7b-5p	ZFYVE1
hsa-let-7b-5p	CNEP1R1
hsa-let-7b-5p	NCAPG2
hsa-let-7b-5p	AP2B1
hsa-let-7b-5p	SSH2
hsa-let-7b-5p	NLGN4X
hsa-let-7b-5p	ATP7A
hsa-let-7b-5p	EXOC7
hsa-let-7b-5p	SMG6
hsa-let-7b-5p	BLOC1S2
hsa-let-7b-5p	STK40
hsa-let-7b-5p	GNAI2
hsa-let-7b-5p	FAM107A
hsa-let-7b-5p	PLXDC2
hsa-let-7b-5p	CDV3
hsa-let-7b-5p	NFIB
hsa-let-7b-5p	CCNY
hsa-let-7b-5p	XRN1
hsa-let-7b-5p	COPS7B
hsa-let-7b-5p	USP8
hsa-let-7b-5p	ELP3
hsa-let-7b-5p	GTDC1
hsa-let-7b-5p	CCSER2
hsa-let-7b-5p	GUCD1
hsa-let-7b-5p	EFCAB11
hsa-let-7b-5p	VKORC1L1
hsa-let-7b-5p	VGLL4
hsa-let-7b-5p	UTP15
hsa-let-7b-5p	RAB30
hsa-let-7b-5p	MPZL3
hsa-let-7b-5p	TMEM132B
hsa-let-7b-5p	PKNOX1
hsa-let-7b-5p	MRS2
hsa-let-7b-5p	NME4
hsa-let-7b-5p	SLC22A23
hsa-let-7b-5p	ATF7IP
hsa-let-7b-5p	KIAA0513
hsa-let-7b-5p	SLC44A1
hsa-let-7b-5p	RUBCNL
hsa-let-7b-5p	TNFAIP8
hsa-let-7b-5p	TPD52
hsa-let-7b-5p	FSD1L
hsa-let-7b-5p	COMMD5
hsa-let-7b-5p	ZNF621
hsa-let-7b-5p	CCND3
hsa-let-7b-5p	ZDHHC16
hsa-let-7b-5p	ICA1L
hsa-let-7b-5p	DCAKD
hsa-let-7b-5p	PDE1B
hsa-let-7b-5p	ZNF585A
hsa-let-7b-5p	LIN54
hsa-let-7b-5p	FAM104A
hsa-let-7b-5p	IL17RA
hsa-let-7b-5p	ATL3
hsa-let-7b-5p	PHF12
hsa-let-7b-5p	BAX
hsa-let-7b-5p	ZBTB8A
hsa-let-7b-5p	REL
hsa-let-7b-5p	IKZF1
hsa-let-7b-5p	TTC39C
hsa-let-7b-5p	MAN2B2
hsa-let-7b-5p	STAC
hsa-let-7b-5p	MTMR12
hsa-let-7b-5p	RPA2
hsa-let-7b-5p	COX18
hsa-let-7b-5p	NSL1
hsa-let-7b-5p	MCTP1
hsa-let-7b-5p	DTX4
hsa-let-7b-5p	SYT7
hsa-let-7b-5p	SLC10A7
hsa-let-7b-5p	ZNF562
hsa-let-7b-5p	CDK19
hsa-let-7b-5p	ZNF570
hsa-let-7b-5p	NKAPD1
hsa-let-7b-5p	BCLAF1
hsa-let-7b-5p	CADM1
hsa-let-7b-5p	ABCC4
hsa-let-7b-5p	TMED4
hsa-let-7b-5p	PGAP4
hsa-let-7b-5p	RAB11FIP4
hsa-let-7b-5p	SAMD4B
hsa-let-7b-5p	MLEC
hsa-let-7b-5p	CPD
hsa-let-7b-5p	PPFIA4
hsa-let-7b-5p	WSCD2
hsa-let-7b-5p	PLEKHO1
hsa-let-7b-5p	DUSP18
hsa-let-7b-5p	TMEM170A
hsa-let-7b-5p	LNPK
hsa-let-7b-5p	ZADH2
hsa-let-7b-5p	SEPTIN11
hsa-let-7b-5p	ARPP19
hsa-let-7b-5p	ZYG11A
hsa-let-7b-5p	LIPG
hsa-let-7b-5p	FER
hsa-let-7b-5p	SENP5
hsa-let-7b-5p	DTWD2
hsa-let-7b-5p	DCUN1D1
hsa-let-7b-5p	EGLN3
hsa-let-7b-5p	ZNF24
hsa-let-7b-5p	RAB15
hsa-let-7b-5p	SP140L
hsa-let-7b-5p	CPEB4
hsa-let-7b-5p	PTPN2
hsa-let-7b-5p	CHD9
hsa-let-7b-5p	CIAPIN1
hsa-let-7b-5p	DMKN
hsa-let-7b-5p	EPHB2
hsa-let-7b-5p	CREBL2
hsa-let-7b-5p	THY1
hsa-let-7b-5p	UBE2K
hsa-let-7b-5p	RHOA
hsa-let-7b-5p	DIAPH1
hsa-let-7b-5p	ITGA6
hsa-let-7b-5p	HEMK1
hsa-let-7b-5p	SMIM14
hsa-let-7b-5p	BCL2L1
hsa-let-7b-5p	BNC2
hsa-let-7b-5p	TLCD3A
hsa-let-7b-5p	PPP4R2
hsa-let-7b-5p	ZNF618
hsa-let-7b-5p	MAPK10
hsa-let-7b-5p	DDHD1
hsa-let-7b-5p	ANKRD13C
hsa-let-7b-5p	SNX27
hsa-let-7b-5p	RNF170
hsa-let-7b-5p	SPRY4
hsa-let-7b-5p	RAB1B
hsa-let-7b-5p	HNRNPA1
hsa-let-7b-5p	PITPNM3
hsa-let-7b-5p	DNAL1
hsa-let-7b-5p	THAP2
hsa-let-7b-5p	AMMECR1L
hsa-let-7b-5p	SH3BGRL2
hsa-let-7b-5p	C1QTNF6
hsa-let-7b-5p	KCTD10
hsa-let-7b-5p	KREMEN1
hsa-let-7b-5p	KATNAL1
hsa-let-7b-5p	MAGT1
hsa-let-7b-5p	ZNRF3
hsa-let-7b-5p	ZNF644
hsa-let-7b-5p	RPF2
hsa-let-7b-5p	ZDHHC18
hsa-let-7b-5p	FYTTD1
hsa-let-7b-5p	YIPF4
hsa-let-7b-5p	LLPH
hsa-let-7b-5p	HOOK3
hsa-let-7b-5p	ZNF527
hsa-let-7b-5p	ASPH
hsa-let-7b-5p	DCTN5
hsa-let-7b-5p	PARD6B
hsa-let-7b-5p	ZBTB37
hsa-let-7b-5p	USP32
hsa-let-7b-5p	FOXP1
hsa-let-7b-5p	MFSD9
hsa-let-7b-5p	AIFM2
hsa-let-7b-5p	NFATC2IP
hsa-let-7b-5p	ZNF587
hsa-let-7b-5p	WDR73
hsa-let-7b-5p	CGNL1
hsa-let-7b-5p	FBXL20
hsa-let-7b-5p	TMEM128
hsa-let-7b-5p	CASP10
hsa-let-7b-5p	CASP2
hsa-let-7b-5p	CDK16
hsa-let-7b-5p	B3GALNT1
hsa-let-7b-5p	ZNF101
hsa-let-7b-5p	ZNF502
hsa-let-7b-5p	LRP8
hsa-let-7b-5p	KRAS
hsa-let-7b-5p	MICALL1
hsa-let-7b-5p	ZC3H12C
hsa-let-7b-5p	DIXDC1
hsa-let-7b-5p	BMF
hsa-let-7b-5p	TP53RK
hsa-let-7b-5p	FBXO21
hsa-let-7b-5p	TRIM13
hsa-let-7b-5p	ANKRD40
hsa-let-7b-5p	SMYD4
hsa-let-7b-5p	GBP4
hsa-let-7b-5p	CLNK
hsa-let-7b-5p	PALM2AKAP2
hsa-let-7b-5p	MYLK
hsa-let-7b-5p	CCND1
hsa-let-7b-5p	CCNT2
hsa-let-7b-5p	ZC3HAV1L
hsa-let-7b-5p	SLC46A1
hsa-let-7b-5p	TRPV1
hsa-let-7b-5p	DIDO1
hsa-let-7b-5p	DUSP19
hsa-let-7b-5p	DPP8
hsa-let-7b-5p	MXI1
hsa-let-7b-5p	TOR2A
hsa-let-7b-5p	SNAP23
hsa-let-7b-5p	WIPF2
hsa-let-7b-5p	YTHDC1
hsa-let-7b-5p	PLCD3
hsa-let-7b-5p	ZFP82
hsa-let-7b-5p	MBNL3
hsa-let-7b-5p	SLC30A7
hsa-let-7b-5p	RAD51B
hsa-let-7b-5p	MED22
hsa-let-7b-5p	SLC12A6
hsa-let-7b-5p	CREB1
hsa-let-7b-5p	OTULIN
hsa-let-7b-5p	ZNF655
hsa-let-7b-5p	TAF8
hsa-let-7b-5p	CFL2
hsa-let-7b-5p	NFAT5
hsa-let-7b-5p	MRRF
hsa-let-7b-5p	CMBL
hsa-let-7b-5p	MSI2
hsa-let-7b-5p	BACE1
hsa-let-7b-5p	SREK1
hsa-let-7b-5p	SLC39A11
hsa-let-7b-5p	MTFMT
hsa-let-7b-5p	KNL1
hsa-let-7b-5p	MAPK1IP1L
hsa-let-7b-5p	TEX261
hsa-let-7b-5p	SLFN5
hsa-let-7b-5p	TOR1AIP2
hsa-let-7b-5p	ZBTB47
hsa-let-7b-5p	SDR42E1
hsa-let-7b-5p	STYX
hsa-let-7b-5p	MOB3C
hsa-let-7b-5p	APOBEC3F
hsa-let-7b-5p	OSBPL3
hsa-let-7b-5p	YWHAZ
hsa-let-7b-5p	SEPTIN3
hsa-let-7b-5p	SEPTIN6
hsa-let-7b-5p	TRAF3IP2
hsa-let-7b-5p	NCOA1
hsa-let-7b-5p	CTSB
hsa-let-7b-5p	SNX11
hsa-let-7b-5p	TMEM263
hsa-let-7b-5p	TPM3
hsa-let-7b-5p	LONRF1
hsa-let-7b-5p	ZNF641
hsa-let-7b-5p	BBS5
hsa-let-7b-5p	JMY
hsa-let-7b-5p	ZSCAN29
hsa-let-7b-5p	ZNF597
hsa-let-7b-5p	GPR155
hsa-let-7b-5p	PPM1K
hsa-let-7b-5p	RNF168
hsa-let-7b-5p	SGMS2
hsa-let-7b-5p	DCP2
hsa-let-7b-5p	ZNF48
hsa-let-7b-5p	SLC25A16
hsa-let-7b-5p	PATL1
hsa-let-7b-5p	SNX16
hsa-let-7b-5p	HPS4
hsa-let-7b-5p	FAS
hsa-let-7b-5p	ZNF548
hsa-let-7b-5p	ABHD2
hsa-let-7b-5p	STEAP2
hsa-let-7b-5p	ZFP3
hsa-let-7b-5p	N4BP1
hsa-let-7b-5p	CADM2
hsa-let-7b-5p	TNPO1
hsa-let-7b-5p	LRRC57
hsa-let-7b-5p	IP6K1
hsa-let-7b-5p	TMEM86A
hsa-let-7b-5p	ZNF791
hsa-let-7b-5p	PANK2
hsa-let-7b-5p	NUP50
hsa-let-7b-5p	POGLUT3
hsa-let-7b-5p	CALHM5
hsa-let-7b-5p	RASAL2
hsa-let-7b-5p	NMNAT2
hsa-let-7b-5p	IFNLR1
hsa-let-7b-5p	KCND3
hsa-let-7b-5p	APBB2
hsa-let-7b-5p	MMGT1
hsa-let-7b-5p	ANAPC16
hsa-let-7b-5p	DCUN1D3
hsa-let-7b-5p	LSM11
hsa-let-7b-5p	FAM117B
hsa-let-7b-5p	CNKSR3
hsa-let-7b-5p	RNF152
hsa-let-7b-5p	PGM2L1
hsa-let-7b-5p	RIMKLA
hsa-let-7b-5p	SLC9A9
hsa-let-7b-5p	EOGT
hsa-let-7b-5p	SCAI
hsa-let-7b-5p	NEGR1
hsa-let-7b-5p	FAM126B
hsa-let-7b-5p	RABL3
hsa-let-7b-5p	YIPF6
hsa-let-7b-5p	LRATD2
hsa-let-7b-5p	CBX7
hsa-let-7b-5p	IL6ST
hsa-let-7b-5p	TXLNA
hsa-let-7b-5p	TMTC1
hsa-let-7b-5p	CD86
hsa-let-7b-5p	CYP20A1
hsa-let-7b-5p	CSNK2A1
hsa-let-7b-5p	PDE12
hsa-let-7b-5p	ASB6
hsa-let-7b-5p	DCX
hsa-let-7b-5p	STXBP4
hsa-let-7b-5p	SLC25A42
hsa-let-7b-5p	KY
hsa-let-7b-5p	PSMF1
hsa-let-7b-5p	MTDH
hsa-let-7b-5p	GPAT4
hsa-let-7b-5p	MORN4
hsa-let-7b-5p	FXN
hsa-let-7b-5p	CUX1
hsa-let-7b-5p	UBXN2A
hsa-let-7b-5p	LCA5
hsa-let-7b-5p	TMEM119
hsa-let-7b-5p	ORC4
hsa-let-7b-5p	NF2
hsa-let-7b-5p	BCL9L
hsa-let-7b-5p	CYB561D1
hsa-let-7b-5p	CTDSP1
hsa-let-7b-5p	EBF1
hsa-let-7b-5p	RNF144B
hsa-let-7b-5p	MACC1
hsa-let-7b-5p	RLIM
hsa-let-7b-5p	PXMP4
hsa-let-7b-5p	SRRM4
hsa-let-7b-5p	ZBTB41
hsa-let-7b-5p	RNF41
hsa-let-7b-5p	VHL
hsa-let-7b-5p	MITF
hsa-let-7b-5p	CPM
hsa-let-7b-5p	GALNT10
hsa-let-7b-5p	AURKA
hsa-let-7b-5p	LONRF2
hsa-let-7b-5p	MMS22L
hsa-let-7b-5p	NHLRC2
hsa-let-7b-5p	NUP43
hsa-let-7b-5p	TSPAN3
hsa-let-7b-5p	DHX57
hsa-let-7b-5p	DZIP1
hsa-let-7b-5p	CXCL12
hsa-let-7b-5p	POLQ
hsa-let-7b-5p	MPRIP
hsa-let-7b-5p	FHL2
hsa-let-7b-5p	CACNB2
hsa-let-7b-5p	RBPJ
hsa-let-7b-5p	FAM102A
hsa-let-7b-5p	RBM12B
hsa-let-7b-5p	LURAP1L
hsa-let-7b-5p	GRB2
hsa-let-7b-5p	NCKAP1
hsa-let-7b-5p	VKORC1
hsa-let-7b-5p	QKI
hsa-let-7b-5p	PRKAA1
hsa-let-7b-5p	SELENON
hsa-let-7b-5p	GTF2H5
hsa-let-7b-5p	SPRYD4
hsa-let-7b-5p	SHISA6
hsa-let-7b-5p	PRKAR1A
hsa-let-7b-5p	RAPH1
hsa-let-7b-5p	SLC25A24
hsa-let-7b-5p	GREB1
hsa-let-7b-5p	IKZF2
hsa-let-7b-5p	CSRNP3
hsa-let-7b-5p	ATG4B
hsa-let-7b-5p	FXR1
hsa-let-7b-5p	MARVELD2
hsa-let-7b-5p	ZCCHC9
hsa-let-7b-5p	AVL9
hsa-let-7b-5p	RHOG
hsa-let-7b-5p	KIAA1328
hsa-let-7b-5p	HNRNPUL1
hsa-let-7b-5p	IRGQ
hsa-let-7b-5p	USF2
hsa-let-7b-5p	WIZ
hsa-let-7b-5p	THAP6
hsa-let-7b-5p	NAA15
hsa-let-7b-5p	RALB
hsa-let-7b-5p	SLC66A2
hsa-let-7b-5p	FOXO3
hsa-let-7b-5p	L2HGDH
hsa-let-7b-5p	RBM27
hsa-let-7b-5p	HYOU1
hsa-let-7b-5p	DDX6
hsa-let-7b-5p	SIK3
hsa-let-7b-5p	GLUL
hsa-let-7b-5p	CLASP1
hsa-let-7b-5p	NR1D2
hsa-let-7b-5p	ADCY5
hsa-let-7b-5p	CHIC2
hsa-let-7b-5p	TRIM2
hsa-let-7b-5p	TRIM66
hsa-let-7b-5p	ARNTL2
hsa-let-7b-5p	EMP2
hsa-let-7b-5p	NFIX
hsa-let-7b-5p	TCF3
hsa-let-7b-5p	CDC34
hsa-let-7b-5p	CARD8
hsa-let-7b-5p	ZNF329
hsa-let-7b-5p	OPA3
hsa-let-7b-5p	KCNB1
hsa-let-7b-5p	TXN2
hsa-let-7b-5p	RPS6KA3
hsa-let-7b-5p	POU2F1
hsa-let-7b-5p	AGAP1
hsa-let-7b-5p	STK17B
hsa-let-7b-5p	NCBP2
hsa-let-7b-5p	TADA2B
hsa-let-7b-5p	ITGB8
hsa-let-7b-5p	PBX3
hsa-let-7b-5p	STX17
hsa-let-7b-5p	RAB27A
hsa-let-7b-5p	ABCC1
hsa-let-7b-5p	RAP1GAP2
hsa-let-7b-5p	PAFAH1B1
hsa-let-7b-5p	RETREG3
hsa-let-7b-5p	KCTD15
hsa-let-7b-5p	HIC2
hsa-let-7b-5p	MIEF1
hsa-let-7b-5p	TMEM154
hsa-let-7b-5p	CYP26B1
hsa-let-7b-5p	LRRC2
hsa-let-7b-5p	EML1
hsa-let-7b-5p	AP5M1
hsa-let-7b-5p	SAV1
hsa-let-7b-5p	RACGAP1
hsa-let-7b-5p	SRGAP1
hsa-let-7b-5p	STAT6
hsa-let-7b-5p	CLSPN
hsa-let-7b-5p	EMB
hsa-let-7b-5p	GNG4
hsa-let-7b-5p	LZTS1
hsa-let-7b-5p	LETM2
hsa-let-7b-5p	AKT3
hsa-let-7b-5p	NFIA
hsa-let-7b-5p	POGK
hsa-let-7b-5p	PRDM2
hsa-let-7b-5p	RABGAP1L
hsa-let-7b-5p	SEMA4C
hsa-let-7b-5p	TMEM127
hsa-let-7b-5p	ABCC5
hsa-let-7b-5p	NME6
hsa-let-7b-5p	USF3
hsa-let-7b-5p	TMCC1
hsa-let-7b-5p	NR2C2
hsa-let-7b-5p	BAP1
[truncated: 349,909+ more rows]
