# Supplementary material for: Identification of functional pathways and molecular signatures in neuroendocrine neoplasms by multi-omics analysis
Source: J Transl Med. 2022 Jul 6;20:306. doi: 10.1186/s12967-022-03511-7 (PMC9258165; doi:10.1186/s12967-022-03511-7)
Supplement: Supplementary file 8 — Additional file 8: Table S6. Targets of miRNAs selected for validation. [file 12967_2022_3511_MOESM8_ESM.xlsx]

## Sheet: Foglio1
Table S6: Targets of miRNAs selected for validation
mirna_id	gene_symbol
hsa-miR-106b-3p	VMA21
hsa-miR-106b-3p	UQCRB
hsa-miR-106b-3p	GSE1
hsa-miR-106b-3p	ZFYVE16
hsa-miR-106b-3p	SON
hsa-miR-106b-3p	NME6
hsa-miR-106b-3p	GNAS
hsa-miR-106b-3p	SLC10A7
hsa-miR-106b-3p	RORA
hsa-miR-106b-3p	NFAT5
hsa-miR-106b-3p	PIAS2
hsa-miR-106b-3p	ST6GAL1
hsa-miR-106b-3p	RLIM
hsa-miR-106b-3p	GRB10
hsa-miR-106b-3p	IP6K2
hsa-miR-106b-3p	RNLS
hsa-miR-106b-3p	GOSR1
hsa-miR-106b-3p	ZNF652
hsa-miR-106b-3p	ZHX3
hsa-miR-106b-3p	STOX2
hsa-miR-106b-3p	GATAD2B
hsa-miR-106b-3p	ADIPOR2
hsa-miR-106b-3p	PANK3
hsa-miR-106b-3p	TMEM134
hsa-miR-106b-3p	PRKCA
hsa-miR-106b-3p	ZNF207
hsa-miR-106b-3p	PTBP3
hsa-miR-106b-3p	LPP
hsa-miR-106b-3p	SMAD2
hsa-miR-106b-3p	SOD2
hsa-miR-106b-3p	ATP2B4
hsa-miR-106b-3p	PAK4
hsa-miR-106b-3p	PLEKHM3
hsa-miR-106b-3p	HIPK2
hsa-miR-106b-3p	PAK3
hsa-miR-144-3p	FNDC3A
hsa-miR-144-3p	IRS1
hsa-miR-144-3p	RAB3IP
hsa-miR-144-3p	DCP2
hsa-miR-144-3p	SMAD2
hsa-miR-144-3p	CSRNP3
hsa-miR-150-5p	NR2F2
hsa-miR-150-5p	NEDD9
hsa-miR-150-5p	SOD2
hsa-miR-150-5p	UQCRB
hsa-miR-150-5p	TP53
hsa-miR-150-5p	RAB3IP
hsa-miR-150-5p	MDM2
hsa-miR-150-5p	TLE3
hsa-miR-150-5p	SLC43A2
hsa-miR-150-5p	SLC10A7
hsa-miR-150-5p	TNS1
hsa-miR-150-5p	NME6
hsa-miR-150-5p	EPHB2
hsa-miR-150-5p	FAXC
hsa-miR-150-5p	ZBTB37
hsa-miR-150-5p	ATCAY
hsa-miR-150-5p	RORA
hsa-miR-150-5p	SP1
hsa-miR-150-5p	GFRA1
hsa-miR-150-5p	TSHZ2
hsa-miR-150-5p	RLIM
hsa-miR-150-5p	GATAD2B
hsa-miR-150-5p	MEF2D
hsa-miR-150-5p	PPP2R2A
hsa-miR-150-5p	EXO5
hsa-miR-150-5p	PLEKHM3
hsa-miR-150-5p	EBF1
hsa-miR-150-5p	SMAD2
hsa-miR-150-5p	ZNF652
hsa-miR-150-5p	ZHX3
hsa-miR-150-5p	ZDHHC9
hsa-miR-150-5p	SYNJ2BP
hsa-miR-150-5p	ZFP14
hsa-miR-150-5p	NMNAT1
hsa-miR-150-5p	ADIPOR2
hsa-miR-150-5p	TMEM134
hsa-miR-150-5p	PAK3
hsa-miR-150-5p	PRKCA
hsa-miR-150-5p	CORO2A
hsa-miR-150-5p	CMKLR1
hsa-miR-150-5p	PIAS2
hsa-miR-150-5p	RPS6KA5
hsa-miR-150-5p	GOSR1
hsa-miR-150-5p	MMP14
hsa-miR-150-5p	LPP
hsa-miR-150-5p	PDE4D
hsa-miR-150-5p	STK4
hsa-miR-150-5p	LRP10
hsa-miR-150-5p	CAMK4
hsa-miR-150-5p	CREB1
hsa-miR-150-5p	ARF6
hsa-miR-150-5p	IRF2
hsa-miR-150-5p	ESR1
hsa-miR-150-5p	EGR2
hsa-miR-150-5p	LTBP2
hsa-miR-150-5p	VPS53
hsa-miR-150-5p	IP6K2
hsa-miR-150-5p	DCTN5
hsa-miR-150-5p	MDM4
hsa-miR-150-5p	VEGFA
hsa-miR-18a-5p	ZBTB37
hsa-miR-18a-5p	CREB1
hsa-miR-18a-5p	GNAS
hsa-miR-18a-5p	SMAD2
hsa-miR-18a-5p	SATB1
hsa-miR-18a-5p	TP53
hsa-miR-18a-5p	GSE1
hsa-miR-18a-5p	RAB3IP
hsa-miR-18a-5p	TRPS1
hsa-miR-18a-5p	RALGPS2
hsa-miR-18a-5p	SON
hsa-miR-18a-5p	EXPH5
hsa-miR-18a-5p	CREBL2
hsa-miR-18a-5p	CORO2A
hsa-miR-18a-5p	WAC
hsa-miR-18a-5p	RORA
hsa-miR-18a-5p	SP1
hsa-miR-18a-5p	NFAT5
hsa-miR-18a-5p	TRAF3
hsa-miR-18a-5p	UBTD2
hsa-miR-18a-5p	JMY
hsa-miR-18a-5p	RDH10
hsa-miR-18a-5p	TSHZ2
hsa-miR-18a-5p	EBF1
hsa-miR-18a-5p	NEDD9
hsa-miR-18a-5p	RLIM
hsa-miR-18a-5p	MEF2D
hsa-miR-18a-5p	PLEKHM3
hsa-miR-18a-5p	NME6
hsa-miR-18a-5p	RNLS
hsa-miR-18a-5p	PAK3
hsa-miR-18a-5p	ZNF652
hsa-miR-18a-5p	TCEA2
hsa-miR-18a-5p	WWTR1
hsa-miR-18a-5p	MRPL35
hsa-miR-18a-5p	SYNJ2BP
hsa-miR-18a-5p	ETNK1
hsa-miR-18a-5p	PANK3
hsa-miR-18a-5p	TWF1
hsa-miR-18a-5p	RNF4
hsa-miR-18a-5p	UBE2G1
hsa-miR-18a-5p	PDE4D
hsa-miR-18a-5p	STK4
hsa-miR-18a-5p	RPS6KA5
hsa-miR-18a-5p	SOD2
hsa-miR-18a-5p	ESR1
hsa-miR-18a-5p	VMA21
hsa-miR-18a-5p	GIGYF1
hsa-miR-18a-5p	ARF6
hsa-miR-18a-5p	HMGCS1
hsa-miR-18a-5p	IRF2
hsa-miR-18a-5p	EGR2
hsa-miR-18a-5p	NR3C1
hsa-miR-18a-5p	IP6K2
hsa-miR-18a-5p	DCTN5
hsa-miR-18a-5p	VEGFA
hsa-miR-18a-5p	PTBP3
hsa-miR-21-5p	DNM1L
hsa-miR-21-5p	MDM4
hsa-miR-21-5p	RALGPS2
hsa-miR-21-5p	TNS1
hsa-miR-21-5p	NFAT5
hsa-miR-21-5p	GFRA1
hsa-miR-21-5p	ST6GAL1
hsa-miR-21-5p	PAN3
hsa-miR-21-5p	NME6
hsa-miR-21-5p	RNLS
hsa-miR-21-5p	PAK3
hsa-miR-21-5p	ZNF652
hsa-miR-21-5p	ERP44
hsa-miR-21-5p	ETNK1
hsa-miR-21-5p	GID4
hsa-miR-21-5p	PANK3
hsa-miR-21-5p	SATB1
hsa-miR-21-5p	ZNF207
hsa-miR-21-5p	EIF4EBP2
hsa-miR-21-5p	LPP
hsa-miR-21-5p	NFIA
hsa-miR-21-5p	ZNF217
hsa-miR-21-5p	DDAH1
hsa-miR-21-5p	LMBR1
hsa-miR-21-5p	ATP2B4
hsa-miR-222-3p	LPP
hsa-miR-222-3p	SOD2
hsa-miR-222-3p	RORA
hsa-miR-222-3p	GNAI3
hsa-miR-222-3p	UQCRB
hsa-miR-222-3p	MDM2
hsa-miR-222-3p	MDM4
hsa-miR-222-3p	TRPS1
hsa-miR-222-3p	TLE3
hsa-miR-222-3p	ZFYVE16
hsa-miR-222-3p	SLC10A7
hsa-miR-222-3p	ZBTB37
hsa-miR-222-3p	C18orf25
hsa-miR-222-3p	MRPL35
hsa-miR-222-3p	TRAF3
hsa-miR-222-3p	GFRA1
hsa-miR-222-3p	ST6GAL1
hsa-miR-222-3p	UBN2
hsa-miR-222-3p	CSRNP3
hsa-miR-222-3p	IRGQ
hsa-miR-222-3p	PLEKHM3
hsa-miR-222-3p	PAK3
hsa-miR-222-3p	ZNF652
hsa-miR-222-3p	ERP44
hsa-miR-222-3p	ETNK1
hsa-miR-222-3p	STOX2
hsa-miR-222-3p	ZFP14
hsa-miR-222-3p	RECK
hsa-miR-222-3p	HIPK2
hsa-miR-222-3p	PHACTR4
hsa-miR-222-3p	ADIPOR2
hsa-miR-222-3p	PANK3
hsa-miR-222-3p	PPP2R2A
hsa-miR-222-3p	ZNF207
hsa-miR-222-3p	EIF4EBP2
hsa-miR-222-3p	RPS6KA5
hsa-miR-222-3p	PTBP3
hsa-miR-222-3p	DCAF7
hsa-miR-222-3p	SMAD2
hsa-miR-222-3p	PDE4D
hsa-miR-222-3p	NEDD9
hsa-miR-222-3p	HEXIM1
hsa-miR-222-3p	DDAH1
hsa-miR-222-3p	LRP10
hsa-miR-222-3p	ESR1
hsa-miR-222-3p	GRB10
hsa-miR-222-3p	CREB1
hsa-miR-222-3p	GIGYF1
hsa-miR-222-3p	RREB1
hsa-miR-222-3p	TP53
hsa-miR-222-3p	VPS53
hsa-miR-222-3p	IP6K2
hsa-miR-335-5p	EBF1
hsa-miR-335-5p	SMAD2
hsa-miR-335-5p	DCP2
hsa-miR-335-5p	LRP10
hsa-miR-335-5p	ATP2B4
hsa-miR-361-3p	LRP10
hsa-miR-361-3p	ZNF652
hsa-miR-361-3p	RORA
hsa-miR-361-3p	EPHB2
hsa-miR-361-3p	MEF2D
hsa-miR-361-3p	GSE1
hsa-miR-361-3p	RAB3IP
hsa-miR-361-3p	FNDC3A
hsa-miR-361-3p	SLC43A2
hsa-miR-361-3p	RALGPS2
hsa-miR-361-3p	EXPH5
hsa-miR-361-3p	TNS1
hsa-miR-361-3p	PATZ1
hsa-miR-361-3p	DCTN5
hsa-miR-361-3p	NACC1
hsa-miR-361-3p	CREB1
hsa-miR-361-3p	SP1
hsa-miR-361-3p	TRAF3
hsa-miR-361-3p	GFRA1
hsa-miR-361-3p	JMY
hsa-miR-361-3p	PIAS2
hsa-miR-361-3p	ST6GAL1
hsa-miR-361-3p	UBN2
hsa-miR-361-3p	KSR2
hsa-miR-361-3p	GATAD2B
hsa-miR-361-3p	IRGQ
hsa-miR-361-3p	PLEKHM3
hsa-miR-361-3p	GRB10
hsa-miR-361-3p	PPP2R2A
hsa-miR-361-3p	ZBTB37
hsa-miR-361-3p	RNLS
hsa-miR-361-3p	SMAD2
hsa-miR-361-3p	TCEA2
hsa-miR-361-3p	ZHX3
hsa-miR-361-3p	ZDHHC9
hsa-miR-361-3p	MRPL35
hsa-miR-361-3p	MFSD6
hsa-miR-361-3p	ETNK1
hsa-miR-361-3p	LMBR1
hsa-miR-361-3p	PHACTR4
hsa-miR-361-3p	MDM2
hsa-miR-361-3p	PRKCA
hsa-miR-361-3p	RPS6KA5
hsa-miR-361-3p	HNRNPF
hsa-miR-361-3p	MMP14
hsa-miR-361-3p	H3-3B
hsa-miR-361-3p	LPP
hsa-miR-361-3p	STK4
hsa-miR-361-3p	DDAH1
hsa-miR-361-3p	HMGCS1
hsa-miR-361-3p	PAK4
hsa-miR-361-3p	SATB1
hsa-miR-361-3p	IP6K2
hsa-miR-361-3p	DCP2
hsa-miR-361-3p	PTBP3
hsa-miR-942-5p	RORA
hsa-miR-942-5p	GATAD2B
hsa-miR-942-5p	GFRA1
hsa-miR-942-5p	UQCRB
hsa-miR-942-5p	TLE3
hsa-miR-942-5p	ZFYVE16
hsa-miR-942-5p	RALGPS2
hsa-miR-942-5p	EXPH5
hsa-miR-942-5p	TNS1
hsa-miR-942-5p	NME6
hsa-miR-942-5p	CREBL2
hsa-miR-942-5p	RECK
hsa-miR-942-5p	PATZ1
hsa-miR-942-5p	FAXC
hsa-miR-942-5p	ZBTB37
hsa-miR-942-5p	B3GALNT1
hsa-miR-942-5p	DCP2
hsa-miR-942-5p	CSRNP3
hsa-miR-942-5p	IRGQ
hsa-miR-942-5p	MEF2D
hsa-miR-942-5p	PLEKHM3
hsa-miR-942-5p	NFIA
hsa-miR-942-5p	RNLS
hsa-miR-942-5p	ZHX3
hsa-miR-942-5p	ERP44
hsa-miR-942-5p	WWTR1
hsa-miR-942-5p	MFSD6
hsa-miR-942-5p	ETNK1
hsa-miR-942-5p	NR2F2
hsa-miR-942-5p	L2HGDH
hsa-miR-942-5p	MDM4
hsa-miR-942-5p	UBE2G1
hsa-miR-942-5p	CMKLR1
hsa-miR-942-5p	RPS6KA5
hsa-miR-942-5p	GOSR1
hsa-miR-942-5p	LPP
hsa-miR-942-5p	DCAF7
hsa-miR-942-5p	SOD2
hsa-miR-942-5p	CAMK4
hsa-miR-942-5p	PIAS2
hsa-miR-942-5p	ESR1
hsa-miR-942-5p	EGR2
hsa-miR-942-5p	GRB10
hsa-miR-942-5p	RREB1
hsa-miR-942-5p	PAK4
hsa-miR-942-5p	VPS53
hsa-miR-942-5p	PAK3
hsa-miR-942-5p	SMAD2
hsa-miR-942-5p	IP6K2
hsa-miR-942-5p	PTBP3
hsa-miR-942-5p	TSHZ2
hsa-miR-942-5p	VEGFA
